# Supplementary material for: Limited water stress modulates expression of circadian clock genes in Brachypodium distachyon roots
Source: Sci Rep. 2023 Jan 23;13:1241. doi: 10.1038/s41598-022-27287-4 (PMC9870971; doi:10.1038/s41598-022-27287-4)
Supplement: Supplementary file 3 — Supplementary Information 3. [file 41598_2022_27287_MOESM3_ESM.xlsx]

## Sheet: LHY1
Relative expression data collection of Brachypodium distachyon core clock genes. Datasets of different genes are separated on different worksheets.
LHY1.1 -BD3g164515.1
18:6-80%	time		Ct1	Ct2	Ct3	avg Ct	dCt	ddCt	2^-ddCt		18:6-80%			Ct1	Ct2	Ct3	Ct avg	dct	ddCt	2^-ddct		AB avg	sd
green plant parts	8 h	ZT2	20.2863	20.2758	20.219	20.2604	-1.26854	-1.96946	3.9162		green plant parts	8 h	ZT2	19.4512	19.7942	19.8971	19.7142	-1.08902	-1.95659	3.88143		3.6871	0.324005
series A	12 h	ZT6	20.79	20.7279	20.5706	20.6961	-0.82587	-1.52678	2.88142		series B	12 h	ZT6	20.6351	20.5217	20.6786	20.6118	-0.781733	-1.6493	3.13681		2.83801	0.061388
	16 h	ZT10	23.3732	23.4086	23.3254	23.3691	1.28509	0.584182	0.667028			16 h	ZT10	22.1227	21.9838	22.2511	22.1192	0.985337	0.117772	0.92161		0.744048	0.108923
	20 h	ZT14	25.4956	25.6193	25.4703	25.5284	3.88418	3.18327	0.110088			20 h	ZT14	24.1304	23.8084	23.7405	23.8931	2.02041	1.15284	0.449739		0.255382	0.205477
	24 h	ZT18	24.7132	24.7316	24.2948	24.5799	3.29088	2.58997	0.166089			24 h	ZT18	23.9141	24.0187	24.0031	23.9786	2.58473	1.71717	0.304145		0.218527	0.074159
	4 h	ZT22	22.7544	23.0449	22.6043	22.8012	1.53243	0.83152	0.561937			4 h	ZT22	23.6266	23.4711	23.6173	23.5716	2.18332	1.31575	0.401716		0.459914	0.144282
	8 h	ZT26	20.2332	20.1805	20.1589	20.1909	-1.28063	-1.98154	3.94914			8 h	ZT26	19.2869	19.1703	19.2429	19.2334	-2.12727	-2.99484	7.97141		5.52546	2.22925
	12 h	ZT30	20.3756	20.2987	20.4161	20.3635	-0.8869	-1.58781	3.00592			12 h	ZT30	20.5468	20.3601	20.4392	20.4487	-0.982361	-1.84993	3.60482		3.10874	0.145405
	16 h	ZT34	22.171	21.5678	22.1825	21.9737	0.505081	-0.19583	1.14538			16 h	ZT34	22.3246	22.6817	22.0367	22.3476	0.886349	0.018783	0.987065		1.01238	0.188091
	20 h	ZT38	23.6187	23.7999	23.5558	23.6581	2.483	1.78208	0.290763			20 h	ZT38	23.374	23.0453	23.2783	23.2326	1.78268	0.91511	0.530303		0.381607	0.128473
	24 h	ZT42	24.0202	23.3648	24.306	24.1631	3.39105	2.69013	0.154949			24 h	ZT42	23.3171	23.1482	23.0748	23.18	2.20209	1.33452	0.396523		0.254107	0.14023
	4 h	ZT46	22.5731	20.454	22.6778	22.6255	2.01279	1.31187	0.402797			4 h	ZT46	22.6119	21.3735	22.4825	22.156	0.746416	-0.12115	1.0876		0.685874	0.400331
	8 h	ZT50	20.3751	20.4999	20.4939	20.4563	-1.08205	-1.78296	3.44132			8 h	ZT50	20.0021	20.1053	20.2127	20.1067	-1.23529	-2.10285	4.29558		3.63414	0.192816
	12 h	ZT54	21.0116	20.6449	20.837	20.8312	-0.36348	-1.06439	2.09129			12 h	ZT54	21.014	21.0134	21.1081	21.0452	-0.886255	-1.75382	3.37251		2.54794	0.45665
	16 h	ZT58	23.2352	23.1156	23.1439	23.1649	1.04244	0.341528	0.789205			16 h	ZT58	22.2519	22.2316	22.1976	22.2271	0.810822	-0.0567435	1.04012		0.857925	0.06872
	20 h	ZT62	24.1692	24.3777	24.522	24.3563	3.15722	2.45631	0.182212			20 h	ZT62	24.1599	24.0874	24.2771	24.1748	2.4971	1.62954	0.323192		0.235073	0.052861
	24 h	ZT66	24.9487	25.0971	25.202	25.0826	4.02431	3.3234	0.099898			24 h	ZT66	25.1106	25.1822	25.3204	25.2044	3.74915	2.88158	0.135693		0.110394	0.010496
	4 h	ZT70	23.4859	23.5942	23.3925	23.4909	2.01438	1.31347	0.402353			4 h	ZT70	23.5571	23.336	23.4467	23.4466	1.94029	1.07272	0.475422		0.412954	0.010602
	8 h	ZT74	20.0035	20.0599	20.0823	20.0486	-1.09482	-1.79573	3.47192			8 h	ZT74	20.3402	20.3719	20.4182	20.3768	-1.21727	-2.08484	4.24228		3.6257	0.153774
	12 h	ZT78	21.174	21.2244	20.9865	21.1283	-0.35737	-1.05828	2.08245			12 h	ZT78	20.7827	20.8775	20.9087	20.8563	-0.830046	-1.69761	3.24364		2.48611	0.403661
						dct AVG	1.17688
18:6- 40%			Ct1	Ct2	Ct3	avg Ct	dct	ddct	2^-ddct		18:6-40%			Ct1	Ct2	Ct3	Ct avg	dct	ddCt	2^-ddct		AB avg	SD
green plant parts	8 h	ZT2	21.1741	21.1928	20.7482	21.0383	-1.1385	-1.83941	3.57864		green plant parts	8 h	ZT2	22.5107	22.3023	22.1366	22.3166	-1.53552	-2.40308	5.28933		4.14547	0.801613
series A	12 h	ZT6	20.8098	20.8048	21.0523	20.889	-1.11346	-1.81437	3.51707		series B	12 h	ZT6	22.499	22.5749	22.6787	22.5842	-1.02347	-1.89103	3.70901		3.41072	0.150391
	16 h	ZT10	21.9795	21.8848	22.2064	22.0236	0.076844	-0.62407	1.54122			16 h	ZT10	22.2247	22.3562	22.3596	22.3135	0.610941	-0.256625	1.19468		1.30278	0.337195
	20 h	ZT14	23.9574	23.536	23.7004	23.7312	1.80233	1.10142	0.466059			20 h	ZT14	24.5847	24.6583	24.6474	24.6301	1.83372	0.966154	0.511869		0.461043	0.007094
	24 h	ZT18	25.4374	25.7522	25.3153	25.5016	2.14853	1.44762	0.366626			24 h	ZT18	24.6545	24.613	24.6945	24.654	2.51193	1.64437	0.319886		0.325808	0.057726
	4 h	ZT22	22.9461	23.3386	23.0022	23.0956	1.5826	0.881685	0.542733			4 h	ZT22	23.978	23.9466	24.0359	23.9868	2.01757	1.15	0.450624		0.472099	0.099892
	8 h	ZT26	24.5192	21.2779	21.2757	21.2768	-1.12696	-1.82787	3.55012			8 h	ZT26	19.6085	19.536	19.5212	19.5552	-1.62775	-2.49532	5.63851		4.28675	0.736635
	12 h	ZT30	20.9836	21.3563	20.9684	21.1028	-1.11557	-1.81648	3.5222			12 h	ZT30	21.5524	21.3849	21.3331	21.4235	-1.10485	-1.97242	3.92425		3.50917	0.018429
	16 h	ZT34	22.3442	22.4373	22.3772	22.3862	0.371625	-0.32929	1.25639			16 h	ZT34	22.9173	22.755	22.7271	22.7998	0.321673	-0.545892	1.45992		1.27852	0.031299
	20 h	ZT38	24.2732	24.2134	24.4432	24.3099	1.75676	1.05585	0.481014			20 h	ZT38	23.9238	23.7367	23.7651	23.8085	1.80455	0.936989	0.522322		0.473177	0.011083
	24 h	ZT42	25.7001	25.9787	25.9109	25.8633	2.90803	2.20712	0.216566			24 h	ZT42	24.7328	24.7135	24.7838	24.7434	2.40758	1.54001	0.343883		0.261467	0.063499
	4 h	ZT46	24.1008	23.9892	24.2028	24.0976	1.5772	0.87629	0.544767			4 h	ZT46	23.4335	23.519	22.7821	23.4763	1.71288	0.845317	0.556589		0.520317	0.034576
	8 h	ZT50	21.1095	21.0083	21.0764	21.0648	-0.83763	-1.53854	2.905			8 h	ZT50	22.014	22.1233	21.9906	22.0426	-0.632557	-1.50012	2.82867		2.71254	0.19246
	12 h	ZT54	21.2496	21.3803	21.3121	21.314	-0.427	-1.12791	2.18542			12 h	ZT54	21.5738	21.5637	21.6368	21.5915	-0.376639	-1.2442	2.36888		2.14794	0.037487
	16 h	ZT58	23.2751	23.186	23.1543	23.2051	1.53424	0.833329	0.561233			16 h	ZT58	23.3256	22.8156	23.1252	23.0888	1.13178	0.264217	0.832651		0.651523	0.090291
	20 h	ZT62	24.3362	24.445	24.2663	24.3491	2.98283	2.28192	0.205624			20 h	ZT62	25.0779	25.1209	25.0758	25.0916	2.93541	2.06784	0.238516		0.20906	0.003436
	24 h	ZT66	24.8583	24.9471	24.9226	24.9093	3.52662	2.82571	0.141051			24 h	ZT66	25.8317	25.7971	25.6678	25.7655	3.79985	2.93228	0.131007		0.128883	0.012168
	4 h	ZT70	22.8457	22.8956	22.8302	22.8571	1.64913	0.948218	0.518272			4 h	ZT70	23.5744	23.7096	23.4825	23.5889	1.50124	0.633673	0.644533		0.546246	0.027973
	8 h	ZT74	20.2788	20.3386	20.5077	20.375	-0.77088	-1.47179	2.77366			8 h	ZT74	21.303	21.2755	21.2059	21.2615	-0.97227	-1.83984	3.57969		2.98141	0.207756
	12 h	ZT78	21.5756	21.4167	21.2897	21.4273	0.128507	-0.5724	1.487			12 h	ZT78	21.8065	21.9389	21.922	21.8892	0.00540367	-0.862162	1.81776		1.55323	0.066227
18:6-80%			Ct1	Ct2	Ct3	avg Ct	dct	ddct	2^-ddct		18:6-80%			Ct1	Ct2	Ct3	Ct avg	dct	ddCt	2^-ddct		AB avg	SD
root	8 h	ZT2	22.666	22.5978	22.4595	22.5744	1.07723	0.376321	0.770399		root	8 h	ZT2	23.4117	23.5762	23.2765	23.4215	1.30897	0.441408	0.736416		0.713238	0.080838
series A	12 h	ZT6	23.7165	23.4613	23.5999	23.5926	1.9901	1.28919	0.409181		series B	12 h	ZT6	23.0239	23.0764	22.96	23.0201	1.71363	0.84606	0.556302		0.452397	0.061116
	16 h	ZT10	23.5071	23.5589	23.5261	23.5307	2.54466	1.84375	0.278597			16 h	ZT10	23.7219	23.6501	23.7832	23.7184	2.49111	1.62354	0.324537		0.283865	0.007449
	20 h	ZT14	23.6115	23.4393	23.3838	23.4782	2.58948	1.88857	0.270075			20 h	ZT14	24.5767	24.6249	24.6065	24.6027	2.97443	2.10687	0.232151		0.23845	0.044725
	24 h	ZT18	25.243	25.2934	25.0651	25.2005	3.29956	2.59865	0.165093			24 h	ZT18	24.0617	24.0087	24.0074	24.0259	2.80692	1.93935	0.260734		0.198691	0.047515
	4 h	ZT22	23.8368	23.8751	23.7206	23.8108	2.43493	1.73401	0.300614			4 h	ZT22	23.2826	23.2442	23.3701	23.299	1.89227	1.02471	0.49151		0.369252	0.097068
	8 h	ZT26	21.8443	21.7188	21.8474	21.8035	1.20483	0.503916	0.70519			8 h	ZT26	22.7188	22.7766	22.8406	22.7787	1.26061	0.393049	0.761519		0.691816	0.018914
	12 h	ZT30	22.7442	23.2328	23.3626	23.1132	1.87863	1.17772	0.44205			12 h	ZT30	23.2445	23.3271	23.322	23.2978	2.30701	1.43944	0.36871		0.385268	0.080301
	16 h	ZT34	23.5264	23.4536	23.4946	23.4915	2.34542	1.64451	0.319856			16 h	ZT34	23.8388	24.1396	23.7575	23.912	2.62559	1.75802	0.295654		0.291628	0.039921
	20 h	ZT38	23.7218	23.9574	23.9641	23.8811	2.45011	1.74919	0.297468			20 h	ZT38	23.5086	23.5306	23.5251	23.5214	2.24571	1.37814	0.384715		0.320106	0.032015
	24 h	ZT42	24.488	24.4741	24.6088	24.5236	2.78317	2.08226	0.236144			24 h	ZT42	23.905	23.8999	23.9866	23.9305	2.38534	1.51777	0.349225		0.273635	0.053021
	4 h	ZT46	23	22.9518	22.9623	22.9713	2.04734	1.34643	0.393264			4 h	ZT46	23.0826	22.8042	23.0984	22.9951	1.6408	0.773231	0.585105		0.457269	0.090517
	8 h	ZT50	24.2067	24.0207	24.1683	24.1319	1.42053	0.71962	0.607257			8 h	ZT50	22.5754	23.0611	22.8523	22.8296	1.0344	0.166834	0.890795		0.700436	0.093179
	12 h	ZT54	24.4734	23.8579	24.1711	24.1675	1.8942	1.19329	0.437306			12 h	ZT54	24.0889	24.1275	24.1757	24.1307	2.23746	1.3699	0.386919		0.391007	0.046298
	16 h	ZT58	24.4735	24.827	24.4976	24.5994	2.54794	1.84703	0.277964			16 h	ZT58	24.1939	24.1714	24.1608	24.1754	2.70061	1.83305	0.280671		0.264008	0.013956
	20 h	ZT62	25.3388	25.3325	25.537	25.4028	2.94685	2.24594	0.210816			20 h	ZT62	26.5137	26.8064	26.4689	26.5964	5.07736	4.20979	0.0540413		0.129481	0.081335
	24 h	ZT66	25.4302	25.4325	25.2559	25.3729	3.33362	2.63271	0.161241			24 h	ZT66	25.2674	25.3932	25.4066	25.3557	3.79379	2.92623	0.131558		0.139223	0.022018
	4 h	ZT70	25.0791	25.2592	25.5054	25.2812	2.82551	2.12459	0.229315			4 h	ZT70	24.3352	24.1922	24.4604	24.3293	2.54168	1.67411	0.313359		0.254244	0.024929
	8 h	ZT74	23.7198	23.8472	23.4486	23.6719	1.52839	0.82748	0.563513			8 h	ZT74	22.6318	22.7813	22.6844	22.6991	1.00835	0.140786	0.907025		0.685793	0.122281
	12 h	ZT78	23.7938	23.941	23.8092	23.848	1.96354	1.26263	0.416784			12 h	ZT78	23.9112	24.0863	23.9718	23.9897	2.37889	1.51132	0.350789		0.364652	0.052132
18:6-40%			Ct1	Ct2	Ct3	avg Ct	dct	ddct	2^-ddct		18:6-40%			Ct1	Ct2	Ct3	Ct avg	dct	ddCt	2^-ddct		AB avg	SD
root	8 h	ZT2	21.5276	21.6524	21.5736	21.5845	1.18645	0.485541	0.714229		root	8 h	ZT2	23.5239	23.5234	23.237	23.4281	1.71662	0.849055	0.555148		0.685153	0.029076
series A	12 h	ZT6	22.0842	22.2113	22.0817	22.1257	1.44077	0.739855	0.5988		series B	12 h	ZT6	23.584	23.4217	23.5389	23.5149	1.72481	0.857243	0.552006		0.547206	0.051593
	16 h	ZT10	22.1821	22.2027	22.2253	22.2034	1.85969	1.15878	0.447891			16 h	ZT10	23.2755	23.1749	23.4397	23.2967	1.92003	1.05247	0.482143		0.368512	0.079379
	20 h	ZT14	23.3926	23.4365	23.3667	23.3986	3.03398	2.33307	0.198462			20 h	ZT14	23.6047	24.8848	23.6528	24.0474	2.9152	2.04763	0.241881		0.202643	0.004181
	24 h	ZT18	23.7165	23.6312	23.6711	23.6729	3.3221	2.62119	0.162534			24 h	ZT18	25.2216	25.1247	25.028	25.1247	2.46441	1.59685	0.330598		0.197412	0.034878
	4 h	ZT22	23.1959	23.0966	23.0832	23.1252	2.06528	1.36437	0.388405			4 h	ZT22	23.8799	23.7904	23.8561	23.8421	1.82141	0.953841	0.516256		0.413147	0.024742
	8 h	ZT26	21.1954	21.0951	20.9956	21.0953	0.755069	0.054158	0.963157			8 h	ZT26	23.0741	23.055	24.2517	23.4602	1.27617	0.408604	0.753352		0.820799	0.142357
	12 h	ZT30	21.4087	21.7288	21.774	21.6372	0.981601	0.28069	0.823197			12 h	ZT30	22.4288	22.3529	22.9906	22.5908	1.60327	0.735706	0.600524		0.575842	0.247355
	16 h	ZT34	21.8981	21.8975	21.8634	21.8863	1.75821	1.0573	0.480532			16 h	ZT34	22.5829	22.3754	22.4753	22.4779	1.64242	0.774857	0.584446		0.371966	0.108566
	20 h	ZT38	23.1375	23.235	23.2912	23.2212	2.33269	1.63178	0.32269			20 h	ZT38	23.5143	23.5701	23.9582	23.6809	2.38208	1.51452	0.350013		0.332717	0.010027
	24 h	ZT42	23.5965	23.617	23.7831	23.6656	2.79473	2.09382	0.23426			24 h	ZT42	23.7366	23.7258	23.7442	23.7355	2.81734	1.94977	0.258857		0.272693	0.038433
	4 h	ZT46	22.528	22.4456	22.5151	22.4962	2.24884	1.54793	0.342001			4 h	ZT46	23.7463	23.5578	23.4258	23.5767	2.10913	1.24157	0.422913		0.431638	0.089637
	8 h	ZT50	24.1276	23.8091	23.4238	23.7868	1.22466	0.523753	0.69556			8 h	ZT50	23.2648	23.3779	23.4412	23.3613	1.82089	0.953324	0.516441		0.57783	0.11773
	12 h	ZT54	23.969	24.3392	24.1836	24.1639	1.99715	1.29624	0.407187			12 h	ZT54	24.089	23.9937	24.0034	24.0287	2.30958	1.44201	0.368054		0.367544	0.039643
	16 h	ZT58	25.2945	25.2141	25.4924	25.3337	2.80706	2.10615	0.232266			16 h	ZT58	24.0787	24.1498	24.1325	24.1203	2.59083	1.72327	0.302862		0.251044	0.018778
	20 h	ZT62	26.5787	27.1448	26.1403	26.6212	4.1863	3.48538	0.089288			20 h	ZT62	24.9392	25.0047	24.8859	24.9433	3.00236	2.13479	0.227701		0.146074	0.056786
	24 h	ZT66	25.8505	26.1482	26.0353	26.0113	3.1032	2.40229	0.189164			24 h	ZT66	27.1253	27.2104	26.7199	27.0185	3.17104	2.30347	0.202575		0.18482	0.004345
	4 h	ZT70	24.8925	24.8199	24.987	24.8998	1.99035	1.28943	0.409112			4 h	ZT70	25.0205	24.9317	25.3361	25.0961	1.97124	1.10367	0.465331		0.411839	0.002728
	8 h	ZT74	23.9632	23.8208	23.845	23.8763	0.966894	0.265982	0.831632			8 h	ZT74	24.1921	24.0264	24.0564	24.0916	2.11964	1.25207	0.419844		0.602837	0.228795
	12 h	ZT78	24.3055	24.3617	24.3443	24.3372	1.42774	0.726831	0.60423			12 h	ZT78	24.206	24.3623	24.1343	24.2342	2.19949	1.33192	0.397238		0.479066	0.125164
24:0 LL - 80%			Ct1	Ct2	Ct3	Ct avg	dct	ddct	2^-ddct		24:0 LL - 80%			Ct1	Ct2	Ct3	Ct avg	dCt	ddCt	2^-ddct		AB avg	SD
green plant parts	8 h	ZT2	19.6302	20.2244	20.0568	20.1406	-1.5224	-2.22331	4.66962		green plant parts	8 h	ZT2	19.2121	19.1429	19.2408	19.1986	-1.70166	-2.56922	5.9349		4.97853	0.308909
series A	12 h	ZT6	19.8489	19.6189	19.8696	19.7791	-0.7804	-1.48132	2.79203		series B	12 h	ZT6	19.0576	19.0787	19.0969	19.0778	-1.21871	-2.08628	4.24651		3.28764	0.495608
	16 h	ZT10	21.8437	21.5328	21.7736	21.7167	1.11842	0.417508	0.748717			16 h	ZT10	21.6983	21.5836	21.9643	21.641	0.437245	-0.430321	1.34753		0.974621	0.225904
	20 h	ZT14	22.6961	23.9302	24.0942	24.0122	2.86747	2.16656	0.222741			20 h	ZT14	22.0147	22.3334	22.0671	22.1384	1.99242	1.12485	0.458549		0.315633	0.092892
	24 h	ZT18	23.9941	24.1014	24.0542	24.0499	3.49273	2.79181	0.144404			24 h	ZT18	23.0723	23.0744	23.2122	23.1197	2.33752	1.46995	0.360994		0.233008	0.088604
	4 h	ZT22	21.4759	21.4202	21.6145	21.5036	1.281	0.580084	0.668925			4 h	ZT22	21.4957	21.3817	21.5256	21.4677	0.997441	0.129875	0.913911		0.741567	0.072642
	8 h	ZT26	20.19	19.4572	19.5894	19.5233	-0.33985	-1.04076	2.05731			8 h	ZT26	19.7764	19.9663	19.9814	19.9081	-0.647294	-1.51486	2.85771		2.30163	0.244322
	12 h	ZT30	19.5927	19.6181	19.676	19.6289	-0.56106	-1.26197	2.39824			12 h	ZT30	19.5615	19.5255	19.8963	19.5435	-0.821766	-1.68933	3.22507		2.63574	0.2375
	16 h	ZT34	20.0207	19.7496	20.2046	19.9916	0.738242	0.03733	0.974457			16 h	ZT34	20.3303	20.4167	20.4929	20.4133	0.205572	-0.661994	1.58227		1.19206	0.217598
	20 h	ZT38	21.5196	21.5224	21.6312	21.5577	2.07483	1.37392	0.385842			20 h	ZT38	21.5456	21.6313	21.7392	21.6387	1.17142	0.303852	0.810086		0.553777	0.167935
	24 h	ZT42	26.9402	27.0624	27.3282	27.1953	1.61485	0.913939	0.530734			24 h	ZT42	22.9604	22.7117	22.9706	22.8809	1.88919	1.02162	0.492562		0.48478	0.045953
	4 h	ZT46	21.9728	22.1187	20.8351	22.0457	0.903722	0.20281	0.868856			4 h	ZT46	21.5504	21.4061	21.5054	21.4873	1.34316	0.475596	0.719169		0.754785	0.114072
	8 h	ZT50	21.47	21.84	21.64	21.65	0.015481	-0.68543	1.60818			8 h	ZT50	20.2209	20.2651	20.2525	20.2462	0.616317	-0.251249	1.19024		1.33429	0.273896
	12 h	ZT54	21.92	22.06	21.91	21.96	0.353205	-0.34771	1.27254			12 h	ZT54	20.0201	20.1831	20.3307	20.178	0.759825	-0.107741	1.07754		1.11626	0.156275
	16 h	ZT58	22.34	22.31	22.22	22.29	0.174172	-0.52674	1.44067			16 h	ZT58	20.6671	20.5703	20.6777	20.6383	1.40221	0.534644	0.690329		1.02784	0.412826
	20 h	ZT62	23.11	23.32	23.17	23.2	1.14135	0.440437	0.736911			20 h	ZT62	21.6721	21.7158	21.4092	21.599	1.91516	1.04759	0.483774		0.583954	0.152957
	24 h	ZT66	24.04	24.09	24.12	24.08	1.59831	0.8974	0.536853			24 h	ZT66	21.9805	22.1416	22.1565	22.0929	2.35145	1.48389	0.357524		0.427687	0.109167
	4 h	ZT70	23.38	23.2	23.28	23.29	1.33491	0.633996	0.644389			4 h	ZT70	21.7748	21.665	21.8528	21.7642	2.22703	1.35947	0.389726		0.495799	0.14859
	8 h	ZT74	22.53	22.74	22.98	22.75	0.920486	0.219574	0.858819			8 h	ZT74	20.5145	20.8726	20.9294	20.7722	1.22162	0.354059	0.78238		0.777923	0.080896
	12 h	ZT78	22.25	22.13	22.36	22.25	0.331243	-0.36967	1.29206			12 h	ZT78	20.4871	20.5214	20.6258	20.5447	1.01255	0.144984	0.904389		1.04889	0.243165
24:0 LL -40%			Ct1	Ct2	Ct3	Ct avg	dct	ddct	2^-ddct		24:0 LL - 40%			Ct1	Ct2	Ct3	Ct avg	dCt	ddCt	2^-ddct		AB avg	SD
green plant parts	8 h	ZT2	18.8114	18.7426	19.1697	18.9079	-0.80827	-1.50918	2.84649		green plant parts	8 h	ZT2	18.8972	18.5379	18.6781	18.7044	-1.28971	-2.15727	4.46071		3.41028	0.563796
series A	12 h	ZT6	19.3456	19.774	19.6172	19.579	0.256394	-0.44452	1.36086		series B	12 h	ZT6	18.9183	19.1666	19.1158	19.0669	-0.827514	-1.69508	3.23795		2.12278	0.761925
	16 h	ZT10	20.4028	20.7788	20.7588	20.6468	1.51314	0.812232	0.5695			16 h	ZT10	20.8952	20.3747	20.595	20.6216	0.564166	-0.3034	1.23405		0.834461	0.264961
	20 h	ZT14	22.1266	22.3585	22.2335	22.2395	3.18427	2.48336	0.178828			20 h	ZT14	21.8096	21.8985	21.8534	21.8538	1.86442	0.996851	0.501093		0.312627	0.133799
	24 h	ZT18	23.3889	23.5369	23.546	23.4906	4.14654	3.44563	0.091783			24 h	ZT18	22.4451	22.3998	22.345	22.3966	2.56714	1.69957	0.307877		0.183036	0.091253
	4 h	ZT22	21.5214	21.9386	22.0637	21.8412	2.90178	2.20086	0.217507			4 h	ZT22	21.4552	21.3933	21.5647	21.4711	1.2958	0.428232	0.743172		0.439802	0.222295
	8 h	ZT26	19.6096	19.8812	19.8895	19.7934	0.92111	0.220198	0.858448			8 h	ZT26	20.2093	19.8457	19.9317	19.9956	-0.358129	-1.22569	2.33868		1.471	0.612549
	12 h	ZT30	20.6584	20.3977	20.4789	20.5117	0.294906	-0.40601	1.32501			12 h	ZT30	19.9678	19.8813	19.9325	19.9272	-0.448949	-1.31651	2.49064		1.77197	0.446956
	16 h	ZT34	20.2371	20.2722	20.2824	20.2639	1.20112	0.500213	0.707002			16 h	ZT34	19.7277	19.7135	20.018	19.8197	0.0567355	-0.81083	1.75422		1.13492	0.427922
	20 h	ZT38	20.7196	20.8535	20.8762	20.8164	2.06646	1.36555	0.388086			20 h	ZT38	21.2027	21.0863	20.8844	21.0578	0.327753	-0.539813	1.45378		0.841636	0.45355
	24 h	ZT42	21.4149	21.9333	21.9962	21.7814	2.74453	2.04362	0.242554			24 h	ZT42	21.4127	21.3446	21.4237	21.3937	1.22832	0.36075	0.77876		0.468178	0.225624
	4 h	ZT46	21.7578	21.891	Undetermined	21.8244	3.04546	2.34455	0.196889			4 h	ZT46	20.691	20.4447	20.532	20.5559	1.20577	0.338203	0.791026		0.45081	0.253921
	8 h	ZT50	22.12	22.16	22.26	22.18	0.631154	-0.06976	1.04954			8 h	ZT50	21.1612	20.9128	21.0924	21.0555	1.33234	0.464778	0.724582		0.847538	0.202003
	12 h	ZT54	21.78	21.08	21.28	21.38	0.375371	-0.32554	1.25313			12 h	ZT54	20.2351	20.0638	20.0229	20.1073	0.804445	-0.0631211	1.04472		1.09194	0.161192
	16 h	ZT58	21.56	21.75	22.15	21.82	0.338918	-0.36199	1.2852			16 h	ZT58	20.7933	20.7884	20.8535	20.8117	0.854454	-0.0131113	1.00913		1.09212	0.193081
	20 h	ZT62	22.72	23.34	22.45	22.84	1.24809	0.547174	0.684359			20 h	ZT62	20.6473	20.9189	20.8935	20.8199	1.42179	0.554223	0.681024		0.645544	0.038815
	24 h	ZT66	23.6	24.26	24	23.95	2.08832	1.38741	0.382251			24 h	ZT66	21.64	21.5508	21.5399	21.5769	2.04426	1.1767	0.442364		0.388178	0.005927
	4 h	ZT70	23.01	23.05	23.33	23.13	1.53408	0.833167	0.561296			4 h	ZT70	21.666	21.162	21.2158	21.3479	2.40774	1.54017	0.343844		0.433815	0.127481
	8 h	ZT74	23.26	22.96	23.02	23.08	1.07798	0.377069	0.77			8 h	ZT74	21.1145	21.15	21.3242	21.1962	1.74415	0.876581	0.544657		0.627619	0.142381
	12 h	ZT78	22.88	22.57	22.08	22.51	0.713718	0.012807	0.991162			12 h	ZT78	21.1324	20.5581	21.17	21.1512	1.39489	0.527324	0.693841		0.804655	0.186508
24:0 LL- 80%			Ct1	Ct2	Ct3	Ct avg	dCt	ddCt	2^-ddCt		24:0 LL- 80%			Ct1	Ct2	Ct3	Ct avg	dCt	ddCt	2^-ddct		AB avg	SD
root	8 h	ZT2	20.197	19.9425	19.7716	19.9704	1.38451	0.683602	0.622609		root	8 h	ZT2	22.874	22.903	22.9931	22.9233	1.31775	0.450182	0.73195		0.704642	0.082033
Series A	12 h	ZT6	20.7554	20.8942	20.8544	20.8347	2.37095	1.67004	0.314244		Series B	12 h	ZT6	23.7251	23.3155	23.3194	23.4534	2.34417	1.4766	0.359334		0.484442	0.170198
	16 h	ZT10	21.7993	21.9552	22.1435	21.966	3.34432	2.64341	0.160049			16 h	ZT10	23.5557	23.6296	23.5737	23.5864	2.05245	1.18489	0.439859		0.330858	0.170808
	20 h	ZT14	22.6975	22.8116	22.8749	22.7947	3.85171	3.1508	0.112594			20 h	ZT14	23.6413	23.5734	23.693	23.6359	2.24383	1.37627	0.385215		0.212673	0.100079
	24 h	ZT18	23.227	23.4344	22.8845	23.182	4.71797	4.01706	0.061765			24 h	ZT18	24.1885	24.1302	24.1883	24.169	2.46211	1.59455	0.331126		0.185145	0.12338
	4 h	ZT22	21.4699	21.6166	21.7448	21.6105	3.37078	2.66987	0.157141			4 h	ZT22	23.2236	23.0625	23.1573	23.1478	1.83203	0.964461	0.51247		0.335031	0.17789
	8 h	ZT26	21.1513	21.2573	21.1683	21.1923	2.76619	2.06528	0.23894			8 h	ZT26	23.0847	22.8004	22.9038	22.9296	2.01756	1.15	0.450627		0.449323	0.210383
	12 h	ZT30	20.9098	21.2269	21.26	21.1322	2.45338	1.75246	0.296794			12 h	ZT30	22.8618	22.7588	22.8384	22.8197	2.03267	1.1651	0.445933		0.335184	0.038389
	16 h	ZT34	22.1404	22.3999	22.1399	22.2267	3.09775	2.39683	0.189881			16 h	ZT34	22.8628	23.0361	22.8653	22.9214	2.1755	1.30793	0.4039		0.346809	0.156928
	20 h	ZT38	22.0953	22.2298	22.1459	22.157	3.49003	2.78912	0.144674			20 h	ZT38	23.0744	23.1316	23.1509	23.119	2.21648	1.34892	0.392586		0.277356	0.132682
	24 h	ZT42	23.718	23.4899	23.7057	23.6379	2.40943	1.70851	0.305975			24 h	ZT42	23.5431	23.4442	23.53	23.5058	2.36399	1.49642	0.354432		0.306624	0.000649
	4 h	ZT46	21.5704	21.4494	21.5347	21.5182	3.39123	2.69032	0.154929			4 h	ZT46	23.0854	23.3771	23.1551	23.2059	2.41623	1.54866	0.341827		0.276255	0.121325
	8 h	ZT50	21.3766	21.3584	21.449	21.3946	3.46642	2.76551	0.147061			8 h	ZT50	24.8868	24.9874	24.8758	24.9167	2.18579	1.31822	0.401029		0.25217	0.105109
	12 h	ZT54	21.6372	21.3221	21.1481	21.3691	2.43827	1.73736	0.299917			12 h	ZT54	24.5684	24.5782	24.7024	24.6163	2.17555	1.30798	0.403886		0.329871	0.029954
	16 h	ZT58	21.0948	20.7761	20.9157	20.9289	3.39849	2.69758	0.154152			16 h	ZT58	24.1674	24.6722	24.1552	24.3316	2.559	1.69143	0.309619		0.214997	0.060845
	20 h	ZT62	21.7645	21.6869	21.5127	21.6547	3.1625	2.46159	0.181546			20 h	ZT62	24.38	24.53	24.4764	24.4621	2.07796	1.2104	0.43215		0.283275	0.101729
	24 h	ZT66	21.9964	21.859	22.1007	21.9854	3.74491	3.044	0.121245			24 h	ZT66	24.7418	24.6755	24.776	24.7311	2.31854	1.45097	0.365775		0.223558	0.102313
	4 h	ZT70	21.2348	20.8883	20.6383	20.9205	2.80844	2.10753	0.232044			4 h	ZT70	25.0212	24.5902	24.7192	24.7769	2.38173	1.51416	0.3501		0.271975	0.039931
	8 h	ZT74	21.2509	21.8576	21.9354	21.6813	3.20793	2.50702	0.175919			8 h	ZT74	24.5675	24.5544	24.5323	24.5514	2.36808	1.50052	0.353426		0.245394	0.069476
	12 h	ZT78	21.5484	20.7609	20.5088	20.6349	2.17409	1.47318	0.360188			12 h	ZT78	24.4257	24.7461	24.331	24.5009	2.13688	1.26931	0.414858		0.364894	0.004706
24:0 LL- 40%			Ct1	Ct2	Ct3	Ct avg	dct	ddCt	2^-ddct		24:0 LL- 40%			Ct1	Ct2	Ct3	Ct avg	dCt	ddCt	2^-ddct		AB avg	SD
root	8 h	ZT2	20.5276	20.6829	20.8222	20.6776	1.73552	1.03461	0.488149		root	8 h	ZT2	22.3874	22.3103	22.4625	22.3867	1.04707	0.179507	0.883005		0.637412	0.149263
Series A	12 h	ZT6	21.0618	21.106	21.1411	21.103	2.28049	1.57957	0.334581		Series B	12 h	ZT6	22.6765	22.2288	22.7941	22.5665	1.31214	0.444573	0.734802		0.49461	0.16003
	16 h	ZT10	21.8511	21.8436	21.9804	21.8917	2.83325	2.13234	0.228087			16 h	ZT10	23.0291	23.1893	23.0587	23.0924	1.69611	0.828548	0.563096		0.364876	0.136789
	20 h	ZT14	22.4457	22.3936	22.3743	22.4045	3.6705	2.96958	0.127663			20 h	ZT14	24.2194	23.4829	23.7206	23.8077	2.37782	1.51025	0.35105		0.220208	0.092545
	24 h	ZT18	25.762	26.0134	25.8524	25.8759	2.47001	1.7691	0.293392			24 h	ZT18	23.8863	23.5197	23.7497	23.7186	2.39745	1.52989	0.346304		0.300958	0.007566
	4 h	ZT22	23.5384	23.4722	23.4974	23.5027	2.00595	1.30504	0.404711			4 h	ZT22	22.361	22.5042	22.291	22.3854	1.6641	0.796538	0.575729		0.458816	0.054105
	8 h	ZT26	22.2301	22.2013	22.1161	22.1825	1.16525	0.464336	0.724805			8 h	ZT26	22.5019	22.0508	22.2675	22.2734	1.30102	0.433449	0.740489		0.692256	0.032549
	12 h	ZT30	21.3052	22.0989	21.3599	21.588	1.06537	0.364459	0.77676			12 h	ZT30	23.0476	22.9092	22.8881	22.9483	2.12145	1.25388	0.419318		0.575167	0.201594
	16 h	ZT34	21.7861	21.6337	21.7642	21.728	1.60163	0.900722	0.535619			16 h	ZT34	22.8674	22.7939	22.7861	22.8158	1.69017	0.822604	0.565421		0.519678	0.015941
	20 h	ZT38	22.1206	22.0639	22.0729	22.0858	3.29533	2.59442	0.165578			20 h	ZT38	23.7969	23.7146	23.5925	23.7013	1.98708	1.11951	0.460249		0.287808	0.12223
	24 h	ZT42	22.037	22.0637	22.2711	22.1239	3.34374	2.64283	0.160114			24 h	ZT42	23.8408	23.814	23.6867	23.7805	2.40332	1.53575	0.344899		0.233694	0.073579
	4 h	ZT46	22.0886	22.2225	22.2346	22.1819	3.22945	2.52854	0.173314			4 h	ZT46	24.2293	24.13	24.0227	24.1274	2.03159	1.16403	0.446265		0.285447	0.112133
	8 h	ZT50	24.685	24.6303	24.5305	24.6152	1.93773	1.23681	0.424309			8 h	ZT50	21.1857	20.8658	21.2892	21.1136	2.10368	1.23612	0.424513		0.401255	0.023054
	12 h	ZT54	24.6447	24.7194	24.6349	24.6663	2.26095	1.56004	0.339142			12 h	ZT54	20.3233	20.3265	20.3576	20.3358	1.55617	0.688609	0.620452		0.445953	0.106811
	16 h	ZT58	24.5769	24.5732	24.5354	24.5618	2.27972	1.57881	0.334759			16 h	ZT58	20.4833	20.6852	20.4139	20.5275	1.73793	0.870359	0.547011		0.411047	0.076288
	20 h	ZT62	24.7897	25.0766	25.0364	24.9675	2.33143	1.63052	0.322973			20 h	ZT62	21.32	22.0919	21.462	21.6246	2.92808	2.06052	0.23973		0.268275	0.054698
	24 h	ZT66	25.3669	25.3695	25.2874	25.3413	2.80624	2.10532	0.232399			24 h	ZT66	22.3294	21.6912	22.1344	22.0517	3.46944	2.60187	0.164725		0.189577	0.042822
	4 h	ZT70	25.3184	25.2852	25.2771	25.2936	2.57707	1.87616	0.272408			4 h	ZT70	21.6633	21.5668	21.6259	21.6187	2.66017	1.79261	0.28865		0.264784	0.007624
	8 h	ZT74	25.2064	25.2678	25.5709	25.3484	2.74675	2.04584	0.242181			8 h	ZT74	21.6173	21.7518	21.5944	21.6545	3.42443	2.55686	0.169945		0.196793	0.045388
	12 h	ZT78	25.2748	25.3036	25.1791	25.2525	2.68662	1.98571	0.252488			12 h	ZT78	21.6489	21.6642	21.9252	21.7461	2.63764	1.77007	0.293194		0.256848	0.00436
0:24 DD-80%			Ct1	Ct2	Ct3	Ct avg	dct	ddCt	2^-ddct		0:24 DD-80%			Ct1	Ct2	Ct3	Ct avg	dCt	ddCt	2^-ddct		AB avg	SD
green plant parts	8 h	ZT2	18.5527	18.8984	18.7419	18.731	-0.563542	-1.74042	3.34133		green plant parts	8 h	ZT2	18.5668	18.4296	18.5631	18.5198	-1.98913	-2.8567	7.24354		4.89732	1.55599
Series A	12 h	ZT6	18.0505	18.0855	18.3318	18.1559	-1.40806	-2.58494	5.99991		Series B	12 h	ZT6	18.2895	18.4674	18.7332	18.4967	-2.16672	-3.03429	8.19241		6.64929	0.649381
	16 h	ZT10	19.4979	19.5064	19.7464	19.5836	-0.354491	-1.53137	2.89061			16 h	ZT10	19.7088	19.6517	19.6735	19.678	-1.21497	-2.08254	4.23552		3.33203	0.441422
	20 h	ZT14	20.9549	20.9669	21.1804	21.0341	1.47844	0.301563	0.811373			20 h	ZT14	21.4579	21.7918	21.5713	21.607	0.865696	-0.00186997	1.0013		0.851717	0.0403446
	24 h	ZT18	22.765	22.8806	22.9931	22.8795	2.91229	1.73541	0.300324			24 h	ZT18	22.4199	22.4842	22.3333	22.4125	2.4174	1.54984	0.341549		0.302306	0.00198227
	4 h	ZT22	22.8489	22.9087	23.0782	22.9453	3.29915	2.12227	0.229686			4 h	ZT22	22.836	22.7921	22.6544	22.7608	2.71887	1.8513	0.277142		0.238297	0.00861077
	8 h	ZT26	21.9833	22.4167	22.1938	22.1979	2.19121	1.01433	0.495058			8 h	ZT26	22.3392	22.2522	22.108	22.2331	1.24274	0.375177	0.771011		0.590978	0.0959201
	12 h	ZT30	21.5198	21.6835	21.6918	21.6317	1.20369	0.0268114	0.981587			12 h	ZT30	21.1055	21.0351	21.061	21.0672	0.563075	-0.304491	1.23498		1.04092	0.0593334
	16 h	ZT34	21.8975	21.6031	21.6278	21.7095	1.66502	0.488142	0.712943			16 h	ZT34	21.6625	21.6953	21.7798	21.7125	0.537865	-0.329701	1.25675		0.916296	0.203353
	20 h	ZT38	21.9049	21.8087	22.0891	21.9342	1.90593	0.729052	0.6033			20 h	ZT38	21.9416	21.8058	22.1203	21.9559	1.29771	0.430142	0.742189		0.632261	0.0289604
	24 h	ZT42	22.8646	23.1943	22.7964	22.9518	2.37132	1.19444	0.436956			24 h	ZT42	22.7763	22.9872	22.5898	22.7844	1.68114	0.81357	0.568972		0.471928	0.0349725
	4 h	ZT46	23.3496	23.2425	22.6188	23.0703	2.44701	1.27013	0.414623			4 h	ZT46	23.4017	23.3251	23.4073	23.3781	1.56242	0.694856	0.617771		0.4825	0.0678765
	8 h	ZT50	24.763	25.0803	24.8508	24.898	2.03203	0.855154	0.552806			8 h	ZT50	26.0766	26.1194	26.0419	26.0793	2.03219	1.16462	0.446082		0.475112	0.0776946
	12 h	ZT54	24.1804	23.9289	24.2727	24.1273	1.71966	0.542775	0.686449			12 h	ZT54	25.4112	25.4503	25.3388	25.4001	1.4235	0.555932	0.680218		0.64623	0.0402195
	16 h	ZT58	23.7692	24.0426	23.8017	23.8712	1.31299	0.13611	0.909969			16 h	ZT58	24.7629	24.9641	25.2257	24.9842	1.12469	0.257129	0.836752		0.827718	0.0822509
	20 h	ZT62	23.8498	24.1308	23.9739	23.9848	1.36764	0.190763	0.876142			20 h	ZT62	25.0651	25.0528	25.2093	25.1091	1.41377	0.546205	0.684819		0.743126	0.133016
	24 h	ZT66	24.2608	24.2805	24.3636	24.3016	1.4773	0.300419	0.812017			24 h	ZT66	25.0115	24.9516	25.1217	25.0283	1.26288	0.39531	0.760326		0.744698	0.0673186
	4 h	ZT70	24.5487	24.7639	24.4467	24.5864	1.93329	0.756408	0.591968			4 h	ZT70	25.6743	25.6036	25.5614	25.6131	1.43017	0.562609	0.677077		0.59759	0.00562189
	8 h	ZT74	24.6485	24.7604	24.556	24.655	1.90708	0.730198	0.602821			8 h	ZT74	25.7385	25.7104	25.8422	25.7637	1.61904	0.751478	0.593995		0.566008	0.0368137
	12 h	ZT78	24.6244	24.5777	24.318	24.5067	1.53964	0.362761	0.777675			12 h	ZT78	25.3894	25.4902	25.2971	25.3922	1.28832	0.420756	0.747033		0.721606	0.0560691
0:24 DD- 40%			Ct1	Ct2	Ct3	Ct avg	dCt	ddCt	2^-ddCt		0:24 DD-40%			Ct1	Ct2	Ct3	Ct avg	dCt	ddCt	2^-ddct		AB avg	SD
green plant parts	8 h	ZT2	19.4216	19.4334	19.3948	19.4166	-0.38793	-1.56481	2.95839		green plant parts	8 h	ZT2	18.9534	18.8265	18.5911	18.7903	-2.339	-3.20657	9.23151		5.5914	2.63301
Series A	12 h	ZT6	18.3635	18.5885	18.3563	18.4361	-1.21377	-2.39065	5.24394		Series B	12 h	ZT6	19.3805	19.0383	19.0793	19.166	-2.23299	-3.10056	8.57749		6.44284	1.1989
	16 h	ZT10	19.2932	19.0447	19.1535	19.1638	-0.433696	-1.61058	3.05374			16 h	ZT10	19.429	19.2019	19.1231	19.2513	-1.41678	-2.28435	4.87144		3.69687	0.643131
	20 h	ZT14	20.662	20.6554	20.7545	20.6906	1.21199	0.0351092	0.975958			20 h	ZT14	20.6878	20.7645	20.6844	20.7122	0.162864	-0.704702	1.62981		1.21398	0.238024
	24 h	ZT18	22.3402	22.1957	22.1137	22.2165	2.86106	1.68418	0.311179			24 h	ZT18	22.6701	22.5423	22.5486	22.587	1.39844	0.530871	0.692137		0.463904	0.152725
	4 h	ZT22	23.386	23.2549	23.32	23.3203	3.41491	2.23803	0.211976			4 h	ZT22	23.8532	23.2143	23.247	23.2306	2.0011	1.13353	0.455798		0.309025	0.0970489
	8 h	ZT26	21.6542	21.794	21.8738	21.774	2.04184	0.864961	0.549061			8 h	ZT26	22.6629	22.4328	22.618	22.5713	0.909461	0.0418955	0.971378		0.707234	0.158173
	12 h	ZT30	20.8941	21.6778	20.7241	21.0987	1.43476	0.257883	0.836314			12 h	ZT30	21.3897	21.1543	21.1986	21.2475	0.00799117	-0.859575	1.8145		1.22643	0.390119
	16 h	ZT34	21.2746	21.0973	21.1802	21.184	1.62301	0.44613	0.734009			16 h	ZT34	21.9074	21.6691	21.5141	21.6969	0.108001	-0.759565	1.69298		1.12115	0.387139
	20 h	ZT38	21.642	21.5353	21.6526	21.61	1.76867	0.591791	0.663519			20 h	ZT38	21.7716	21.6178	21.6993	21.6962	1.13907	0.271501	0.828457		0.700798	0.0372796
	24 h	ZT42	22.2337	22.434	22.6824	22.45	2.43473	1.25785	0.418166			24 h	ZT42	23.2197	23.0862	23.1144	23.1401	1.0854	0.217837	0.859854		0.592108	0.173941
	4 h	ZT46	22.3821	22.2842	22.5253	22.3972	2.3004	1.12351	0.458974			4 h	ZT46	23.1424	23.1032	23.2483	23.1646	1.50235	0.63478	0.644039		0.516376	0.0574021
	8 h	ZT50	26.0405	26.0699	26.1306	26.0804	2.44653	1.26965	0.41476			8 h	ZT50	24.6956	24.5609	24.85	24.7022	2.2233	1.35573	0.390737		0.381435	0.033325
	12 h	ZT54	25.7029	25.6056	25.5079	25.6055	1.977	0.800116	0.574303			12 h	ZT54	24.1662	24.2307	24.1502	24.1823	1.61042	0.742854	0.597556		0.553335	0.0209682
	16 h	ZT58	24.8828	24.8384	24.695	24.8054	1.40856	0.231683	0.851641			16 h	ZT58	23.909	24.1086	23.6431	23.8869	1.57089	0.703322	0.614156		0.699398	0.152242
	20 h	ZT62	25.5693	25.6718	25.6572	25.6328	1.93343	0.756545	0.591912			20 h	ZT62	24.5503	24.5161	24.2773	24.4479	1.80044	0.932875	0.523813		0.52929	0.0626217
	24 h	ZT66	25.9211	25.8151	26.0008	25.9123	2.37245	1.19556	0.436616			24 h	ZT66	24.7183	24.6188	24.407	24.5814	2.15591	1.28834	0.409421		0.400686	0.0359299
	4 h	ZT70	26.2799	26.1545	26.1022	26.1788	2.14478	0.967897	0.511251			4 h	ZT70	24.7038	24.9068	24.7084	24.773	1.74688	0.879317	0.543625		0.497785	0.013466
	8 h	ZT74	25.6459	25.7667	25.8345	25.749	2.13995	0.963072	0.512964			8 h	ZT74	24.5281	24.6987	24.3717	24.5328	1.16188	0.294312	0.815461		0.619731	0.106768
	12 h	ZT78	25.6989	25.7177	25.7536	25.7234	0.934642	-0.242239	1.18283			12 h	ZT78	24.2401	24.4139	23.998	24.2174	1.2031	0.335532	0.792492		0.944431	0.238395
0:24 DD-80%			Ct1	Ct2	Ct3	Ct avg	dCt	ddCt	2^-ddCt		0:24 DD-80%			Ct1	Ct2	Ct3	Ct avg	dCt	ddCt	2^-ddct		AB avg	SD
root	8 h	ZT2	23.5934	23.454	23.5868	23.5447	1.94822	1.24731	0.421232		root	8 h	ZT2	22.5759	22.6387	22.7221	22.6456	1.82795	0.960384	0.51392		0.439543	0.0183113
Series A	12 h	ZT6	23.2534	23.394	23.285	23.3108	1.92909	1.22818	0.426857		Series B	12 h	ZT6	22.9371	22.9246	23.1592	23.007	1.9358	1.06823	0.476903		0.425867	0.000990305
	16 h	ZT10	23.6947	23.8873	23.606	23.7293	1.86054	1.15963	0.447626			16 h	ZT10	22.8896	22.7293	22.9693	22.8627	2.06512	1.19755	0.436015		0.418037	0.029589
	20 h	ZT14	23.7717	23.6466	23.2579	23.5587	2.12458	1.42367	0.372764			20 h	ZT14	23.5184	23.2262	24.0449	23.5965	2.14705	1.27949	0.411942		0.369883	0.00288115
	24 h	ZT18	24.09	24.2634	23.9263	24.0932	2.50059	1.79968	0.287238			24 h	ZT18	24.7309	23.6604	23.8421	24.0778	2.84861	1.98105	0.253306		0.256455	0.0307831
	4 h	ZT22	25.2401	24.9712	24.7254	24.9789	2.76055	2.05964	0.239876			4 h	ZT22	23.888	23.3832	23.5973	23.6228	2.14439	1.27682	0.412703		0.303778	0.0639019
	8 h	ZT26	24.2027	24.3976	24.1006	24.2336	2.41695	1.71604	0.304382			8 h	ZT26	23.4286	22.9295	23.0748	23.1443	2.25339	1.38583	0.38267		0.322653	0.0182703
	12 h	ZT30	24.6119	24.9466	25.2296	24.7793	2.79751	2.09659	0.23381			12 h	ZT30	23.0744	22.5495	22.6118	22.7452	1.93266	1.06509	0.477942		0.329805	0.0959958
	16 h	ZT34	24.7381	25.1037	24.5698	24.6539	2.80972	2.10881	0.231839			16 h	ZT34	24.2125	23.8766	23.9319	24.007	2.36801	1.50045	0.353444		0.273362	0.0415235
	20 h	ZT38	24.6856	24.9677	24.6755	24.6805	2.54638	1.84547	0.278266			20 h	ZT38	24.449	24.1444	24.227	24.2735	2.61755	1.74999	0.297304		0.271568	0.00669754
	24 h	ZT42	24.7394	24.8704	24.6886	24.7661	2.86189	2.16098	0.223605			24 h	ZT42	24.6148	24.6634	24.5408	24.6064	2.71351	1.84594	0.278173		0.235716	0.012111
	4 h	ZT46	25.1168	24.973	24.8087	24.9662	3.22878	2.52787	0.173394			4 h	ZT46	25.1534	24.8384	25.3453	25.1124	2.74186	1.87429	0.272761		0.208199	0.034805
	8 h	ZT50	26.5226	26.6144	26.5893	26.5754	3.3499	2.64899	0.159432			8 h	ZT50	25.3545	25.3316	25.3329	25.3397	2.47526	1.6077	0.328122		0.225879	0.066447
	12 h	ZT54	26.0134	25.4857	26.0756	25.8582	2.97727	2.27636	0.206418			12 h	ZT54	25.4524	25.5115	25.4207	25.4615	2.59712	1.72955	0.301545		0.237533	0.031115
	16 h	ZT58	25.413	25.8055	26.0789	25.7658	3.09005	2.38914	0.190896			16 h	ZT58	25.4806	25.2984	25.161	25.3133	2.71222	1.84465	0.278422		0.219472	0.0285759
	20 h	ZT62	25.9062	25.4959	25.7	25.7007	3.37008	2.66917	0.157217			20 h	ZT62	25.8479	25.8157	25.8997	25.8544	2.89374	2.02618	0.245504		0.187969	0.0307521
	24 h	ZT66	25.8157	25.326	25.4309	25.5242	3.20702	2.50611	0.17603			24 h	ZT66	26.0313	25.9425	26.1976	26.0571	3.22375	2.35618	0.195307		0.175015	0.0010147
	4 h	ZT70	25.7072	25.5938	25.5896	25.6302	3.24993	2.54902	0.170871			4 h	ZT70	26.7694	26.5858	26.5885	26.6479	3.60694	2.73937	0.14975		0.152142	0.0187287
	8 h	ZT74	26.6327	26.7363	26.6201	26.663	3.09381	2.39289	0.1904			8 h	ZT74	26.9264	26.7373	26.8618	26.8418	3.33894	2.47137	0.180319		0.175524	0.0148762
	12 h	ZT78	25.6648	25.731	25.5976	25.6644	3.06255	2.36164	0.19457			12 h	ZT78	26.3636	26.3239	26.4877	26.3917	3.07442	2.20685	0.216607		0.193773	0.000796872
0:24 DD -40%			Ct1	Ct2	Ct3	Ct avg	dCt	ddCt	2^-ddCt		0:24 DD-40%			Ct1	Ct2	Ct3	Ct avg	dCt	ddCt	2^-ddct		AB avg	SD
root	8 h	ZT2	23.4206	23.5218	23.4457	23.4627	0.900976	0.200064	0.870512		root	8 h	ZT2	22.2461	22.4254	22.4687	22.3801	1.50821	0.640646	0.641426		0.720981	0.149531
Series A	12 h	ZT6	23.9566	24.8347	24.051	24.2808	1.65161	0.9507	0.517381		Series B	12 h	ZT6	22.3345	22.1883	22.2914	22.2714	1.34221	0.474647	0.719643		0.579258	0.0618765
	16 h	ZT10	23.9197	24.2372	24.0476	24.0682	1.26254	0.561633	0.677535			16 h	ZT10	21.844	22.0355	21.9816	21.9537	1.65479	0.787221	0.579459		0.59689	0.0806454
	20 h	ZT14	23.8737	24.125	23.693	23.8972	1.1495	0.448587	0.73276			20 h	ZT14	23.7672	23.9023	23.9618	23.8771	2.38376	1.5162	0.349606		0.522113	0.210647
	24 h	ZT18	23.8257	24.2001	24.2265	24.0841	1.55611	0.855202	0.552788			24 h	ZT18	23.3101	23.2109	23.3762	23.2991	2.33357	1.466	0.361984		0.437641	0.115147
	4 h	ZT22	23.939	24.1542	23.6086	23.9006	1.15835	0.457439	0.728278			4 h	ZT22	23.5013	23.295	23.5562	23.4508	1.84465	0.977085	0.508005		0.590432	0.137846
	8 h	ZT26	24.0616	23.9742	23.9013	23.979	1.04918	0.34827	0.785526			8 h	ZT26	22.6013	22.7322	22.8091	22.7142	1.45353	0.585963	0.666205		0.689526	0.0959998
	12 h	ZT30	24.872	25.0362	24.7712	24.8931	1.41647	0.715563	0.608967			12 h	ZT30	23.2105	23.1183	23.1508	23.1599	1.78658	0.919017	0.528869		0.54007	0.0688972
	16 h	ZT34	24.729	25.0025	24.5991	24.7769	1.6773	0.976392	0.508249			16 h	ZT34	22.9724	23.092	23.1053	23.0566	1.66984	0.802272	0.573446		0.509568	0.00131855
	20 h	ZT38	24.0757	24.2118	24.1916	24.2017	1.83136	1.13044	0.456775			20 h	ZT38	23.6654	23.6237	23.7788	23.6893	2.65847	1.79091	0.28899		0.357119	0.0996561
	24 h	ZT42	24.1443	24.4948	24.1927	24.2773	1.36726	0.666345	0.630101			24 h	ZT42	23.3217	22.5597	23.1687	23.0167	1.82394	0.956373	0.515351		0.544615	0.0854858
	4 h	ZT46	24.9816	25.2845	24.8839	25.05	2.18294	1.48203	0.357985			4 h	ZT46	23.5204	23.4927	23.5255	23.5129	2.72304	1.85547	0.276343		0.30209	0.0558946
	8 h	ZT50	25.9919	25.9148	25.6082	25.8383	3.41084	2.70992	0.152838			8 h	ZT50	25.2851	25.4244	25.1085	25.2727	2.26732	1.39975	0.378995		0.245244	0.0924055
	12 h	ZT54	25.3424	25.3537	25.195	25.297	2.78032	2.07941	0.236611			12 h	ZT54	25.7437	25.4342	25.6443	25.6074	2.26464	1.39708	0.379698		0.287443	0.0508323
	16 h	ZT58	23.8526	24.113	23.9964	23.9873	2.74027	2.03936	0.243271			16 h	ZT58	25.448	25.2487	25.3572	25.3513	2.47084	1.60327	0.329129		0.268247	0.0249758
	20 h	ZT62	24.9663	25.1744	24.7462	24.9623	2.51398	1.81307	0.284584			20 h	ZT62	28.3072	28.3481	28.7096	28.455	3.25454	2.38698	0.191182		0.227455	0.0571294
	24 h	ZT66	24.6714	24.8683	24.7956	24.7784	2.78972	2.08881	0.235075			24 h	ZT66	29.6478	29.4246	30.0877	29.72	3.90318	3.03562	0.121952		0.171861	0.0632138
	4 h	ZT70	25.2633	25.3413	25.2219	25.2755	2.9125	2.21159	0.215896			4 h	ZT70	28.7503	28.5644	28.4643	28.593	3.52931	2.66174	0.158029		0.178343	0.0375538
	8 h	ZT74	24.447	24.4098	24.3929	24.4166	2.79946	2.09855	0.233493			8 h	ZT74	27.1515	27.2059	27.1381	27.1652	2.77098	1.90341	0.267311		0.235821	0.0023279
	12 h	ZT78	24.2933	24.3414	24.6091	24.4146	3.08628	2.38536	0.191397			12 h	ZT78	25.9371	26.019	26.0491	26.0017	2.13301	1.26544	0.415972		0.280994	0.0895978

## Sheet: LHY2
Relative expression data collection of Brachypodium distachyon core clock genes. Datasets of different genes are separated on different worksheets.
LHY1.2 -BD3g164515.2
18:6-80%	time		Ct1	Ct2	Ct3	avg	dct	ddct	2^-ddct		18:6-80%			Ct1	Ct2	Ct3	Ct avg	dct	ddCt	2^-ddct		AB avg	sd
green plant parts	8 h	ZT2	22.3134	22.3502	22.4666	22.3767	0.847802	-1.81423	3.51671		green plant parts	8 h	ZT2	21.3156	21.5796	21.5111	21.4688	0.665563	-2.0514	4.14509		3.75346	0.334818
series A	12 h	ZT6	23.2701	23.1996	23.2327	23.2341	1.71212	-0.94991	1.93175		series B	12 h	ZT6	22.8002	22.7837	22.8368	22.8069	1.41335	-1.30361	2.46846		2.15399	0.314294
	16 h	ZT10	25.6439	25.6228	25.7181	25.6616	3.57763	0.915602	0.530123			16 h	ZT10	24.452	24.3789	24.492	24.441	3.30708	0.590118	0.664289		0.584796	0.0773193
	20 h	ZT14	27.0608	26.9166	27.045	27.0075	5.36325	2.70122	0.153763			20 h	ZT14	25.6847	25.7347	25.6724	25.6973	3.82458	1.10762	0.46406		0.300242	0.207153
	24 h	ZT18	26.4072	26.6728	26.6303	26.5701	5.28112	2.61909	0.162771			24 h	ZT18	25.3549	25.4292	25.5239	25.436	4.0421	1.32514	0.399112		0.273485	0.156574
	4 h	ZT22	23.9575	23.8996	23.9606	23.9392	2.67045	0.00841578	0.994184			4 h	ZT22	24.7992	25.1195	24.8552	24.9246	3.53629	0.819323	0.566708		0.769859	0.317243
	8 h	ZT26	21.8942	21.7824	21.8126	21.8297	0.358247	-2.30378	4.9375			8 h	ZT26	21.4742	21.4757	21.6398	21.5299	0.169275	-2.54769	5.84698		5.28301	0.488617
	12 h	ZT30	22.6316	22.6285	22.5252	22.5951	1.34475	-1.31728	2.49196			12 h	ZT30	22.8262	22.7965	22.9196	22.8474	1.41638	-1.30059	2.46329		2.43161	0.0853505
	16 h	ZT34	25.0002	24.784	24.9089	24.8977	3.42901	0.766983	0.587645			16 h	ZT34	24.8366	25.1414	24.8246	24.9342	3.47291	0.755939	0.592161		0.57884	0.0124518
	20 h	ZT38	26.5203	25.9948	26.3664	26.2938	5.11873	2.4567	0.182163			20 h	ZT38	25.1549	24.9262	25.0662	25.0491	3.59923	0.882267	0.542514		0.352204	0.240474
	24 h	ZT42	26.527	26.244	26.1691	26.3134	5.54131	2.87928	0.13591			24 h	ZT42	24.7748	24.718	25.2116	24.9015	3.92354	1.20657	0.433297		0.276509	0.198837
	4 h	ZT46	24.6587	24.0156	23.7903	24.1549	3.54216	0.880135	0.543317			4 h	ZT46	23.9136	23.9621	24.0751	23.9836	2.57405	-0.142918	1.10414		0.803099	0.367388
	8 h	ZT50	21.947	22.1316	22.3271	22.1352	0.596844	-2.06519	4.18488			8 h	ZT50	21.4816	21.6015	21.7807	21.6213	0.279275	-2.43769	5.41774		4.7001	0.515219
	12 h	ZT54	22.7037	23.079	22.873	22.8852	1.69061	-0.971415	1.96076			12 h	ZT54	23.1449	23.2171	23.1278	23.1633	1.23182	-1.48515	2.79946		2.32781	0.367048
	16 h	ZT58	25.1175	24.9795	25.2012	25.0994	2.97692	0.314886	0.803915			16 h	ZT58	24.2958	24.2144	24.292	24.2674	2.85116	0.134189	0.911182		0.840526	0.0366112
	20 h	ZT62	26.1461	26.1485	26.031	26.1085	4.90944	2.24741	0.210601			20 h	ZT62	26.0027	26.0692	26.1588	26.0769	4.39923	1.68227	0.311592		0.255276	0.0446745
	24 h	ZT66	26.2772	25.8953	26.1797	26.1174	5.05915	2.39712	0.189843			24 h	ZT66	26.9268	26.4868	26.547	26.6535	5.19826	2.4813	0.179084		0.181118	0.0087251
	4 h	ZT70	24.1332	24.0375	24.007	24.0592	2.58271	-0.0793222	1.05652			4 h	ZT70	24.3026	24.0075	23.909	24.073	2.56673	-0.150238	1.10975		1.06241	0.00588354
	8 h	ZT74	21.5561	21.4978	21.566	21.54	0.396575	-2.26545	4.80806			8 h	ZT74	22.1001	21.8993	22.0006	22	0.405935	-2.31103	4.96238		4.79251	0.0155464
	12 h	ZT78	23.1017	22.9197	23.3786	23.1334	1.6477	-1.01433	2.01997			12 h	ZT78	22.988	22.7796	22.7576	22.8417	1.15537	-1.5616	2.9518		2.43074	0.410771
							3.23221
18:6-40%	time		Ct1	Ct2	Ct3	avg	dct	ddct	2^-ddct		18:6-40%			Ct1	Ct2	Ct3	Ct avg	dct	ddCt	2^-ddct		AB avg	SD
green plant parts	8 h	ZT2	23.1332	23.162	22.3318	23.1476	0.97077	-1.69126	3.22938		green plant parts	8 h	ZT2	24.2797	24.6099	24.4562	24.4486	0.596518	-2.12045	4.34829		3.7076	0.676305
series A	12 h	ZT6	22.9553	23.1148	22.9265	22.9989	0.996443	-1.66559	3.17243		series B	12 h	ZT6	24.5491	24.7617	24.7968	24.7025	1.09482	-1.62214	3.07832		3.06786	0.147871
	16 h	ZT10	24.1088	23.9916	24.1982	24.0995	2.15282	-0.509208	1.42327			16 h	ZT10	24.5823	24.4789	24.5028	24.5213	2.81878	0.101811	0.931862		1.16016	0.372097
	20 h	ZT14	25.7415	25.9724	25.698	25.804	3.87505	1.21302	0.431363			20 h	ZT14	26.5771	26.6177	26.6753	26.6233	3.82692	1.10995	0.463309		0.438681	0.0103483
	24 h	ZT18	27.8587	27.7386	27.3973	27.6649	4.3118	1.64977	0.31869			24 h	ZT18	26.1408	26.1417	26.3815	26.2213	4.07928	1.36231	0.388958		0.346558	0.039411
	4 h	ZT22	24.2941	24.2719	24.258	24.2747	2.76162	0.0995895	0.933299			4 h	ZT22	25.2617	25.6475	25.3002	25.4031	3.43389	0.716923	0.608394		0.75948	0.245816
	8 h	ZT26	23.1206	22.9369	23.1045	23.054	0.650241	-2.01179	4.03282			8 h	ZT26	21.5705	21.5865	21.7344	21.6305	0.44752	-2.26945	4.82138		4.33703	0.430217
	12 h	ZT30	22.2389	22.794	23.1117	22.9528	0.73452	-1.92751	3.80398			12 h	ZT30	23.668	23.6763	24.1924	23.8456	1.31725	-1.39971	2.63849		3.17194	0.893835
	16 h	ZT34	24.3553	24.4174	24.2657	24.3461	2.33152	-0.330509	1.25746			16 h	ZT34	25.1531	25.1225	25.2968	25.1908	2.7127	-0.00426661	1.00296		1.11147	0.206453
	20 h	ZT38	26.163	26.2862	26.3898	26.2797	3.72649	1.06446	0.478152			20 h	ZT38	25.2329	25.5036	25.6409	25.4591	3.45512	0.738157	0.599505		0.527629	0.0699702
	24 h	ZT42	28.0147	27.6134	27.3997	27.6759	4.72071	2.05868	0.240035			24 h	ZT42	26.2317	26.3676	26.3159	26.3051	3.9693	1.25233	0.419769		0.32206	0.116001
	4 h	ZT46	25.1883	25.1211	25.3775	25.229	2.70857	0.0465393	0.968256			4 h	ZT46	23.842	23.7865	23.5158	23.7147	1.95135	-0.765612	1.70009		1.30241	0.472569
	8 h	ZT50	22.6989	22.6357	22.7128	22.6824	0.965739	-1.69629	3.24067			8 h	ZT50	23.4983	23.4767	23.5345	23.5032	1.60078	-1.11619	2.16774		2.66371	0.576962
	12 h	ZT54	23.36	23.7905	23.4401	23.5302	2.06549	-0.596542	1.51209			12 h	ZT54	23.263	23.1632	23.2129	23.213	1.47202	-1.24494	2.37009		1.89681	0.384723
	16 h	ZT58	25.5324	25.2351	25.2307	25.3328	3.67668	1.01465	0.494948			16 h	ZT58	24.8424	24.8738	24.5585	24.7582	3.08738	0.370411	0.773562		0.619804	0.124856
	20 h	ZT62	26.3717	26.3982	26.3608	26.3769	5.02462	2.36259	0.194441			20 h	ZT62	26.98	26.7156	26.8198	26.8385	5.47217	2.7552	0.148116		0.168512	0.0259297
	24 h	ZT66	26.2414	26.3144	26.3767	26.3108	4.877	2.21497	0.215391			24 h	ZT66	27.0115	27.2801	27.0659	27.1191	5.73645	3.01948	0.123324		0.167053	0.0483374
	4 h	ZT70	23.7272	23.7311	23.7183	23.7255	2.58775	-0.0742808	1.05284			4 h	ZT70	24.3331	24.3879	24.2055	24.3088	3.10082	0.383854	0.766387		0.895294	0.157542
	8 h	ZT74	22.4149	22.0806	22.2225	22.2393	1.08554	-1.57648	2.98242			8 h	ZT74	22.6084	22.6242	22.7372	22.6566	1.51074	-1.20623	2.30733		2.60177	0.38065
	12 h	ZT78	23.868	23.9103	23.4122	23.7302	2.43134	-0.230687	1.17339			12 h	ZT78	23.4698	23.2903	23.2989	23.353	2.05418	-0.662787	1.58314		1.34869	0.175296
18:6-80%			Ct1	Ct2	Ct3	avg	dct	ddct	2^-ddct		18:6-80%			Ct1	Ct2	Ct3	Ct avg	dct	ddCt	2^-ddct		AB avg	SD
root	8 h	ZT2	24.4484	24.6531	24.7048	24.6021	3.10486	0.44283	0.73569		root	8 h	ZT2	24.9688	25.0327	24.6974	24.8996	2.78713	0.0701634	0.95253		0.826315	0.128163
series A	12 h	ZT6	25.4779	25.5196	25.4024	25.4666	3.86413	1.2021	0.434641		series B	12 h	ZT6	24.8588	25.0254	24.8896	24.9246	3.61813	0.901166	0.535454		0.475044	0.0571387
	16 h	ZT10	25.4661	25.4349	25.5411	25.4807	4.49468	1.83265	0.280749			16 h	ZT10	24.9547	25.1771	25.1022	25.078	3.8507	1.13373	0.455735		0.359728	0.111693
	20 h	ZT14	25.3168	25.2527	25.1457	25.2384	4.34966	1.68764	0.310435			20 h	ZT14	26.2049	26.0572	26.2362	26.1661	4.53784	1.82087	0.283049		0.291454	0.026843
	24 h	ZT18	26.6685	26.7233	26.7997	26.7305	4.82959	2.16756	0.222587			24 h	ZT18	24.9772	26.2511	25.2057	25.478	4.25896	1.542	0.34341		0.276583	0.0763616
	4 h	ZT22	24.9968	24.4625	24.7043	24.7212	3.34531	0.683285	0.622746			4 h	ZT22	24.4854	24.4983	24.5736	24.5191	3.11238	0.395413	0.760271		0.677305	0.0771591
	8 h	ZT26	23.792	23.8247	23.9153	23.844	3.24531	0.583281	0.667444			8 h	ZT26	23.9129	24.0536	24.0241	23.9969	2.4788	-0.238165	1.17949		0.901433	0.33091
	12 h	ZT30	25.067	25.0156	25.1843	25.089	3.85441	1.19238	0.437581			12 h	ZT30	24.5519	24.4946	24.7062	24.5843	3.59341	0.876445	0.544708		0.480968	0.0613593
	16 h	ZT34	25.5035	25.547	25.1017	25.3841	4.23796	1.57593	0.335426			16 h	ZT34	25.0556	25.2753	25.1764	25.1691	3.88272	1.16575	0.445733		0.382252	0.0662225
	20 h	ZT38	26.0701	25.7062	25.9338	25.9034	4.47237	1.81035	0.285123			20 h	ZT38	24.8699	24.8353	25.288	24.9977	3.72203	1.00506	0.498249		0.382378	0.137539
	24 h	ZT42	26.0938	26.173	26.3398	26.2022	4.46178	1.79975	0.287224			24 h	ZT42	25.1508	25.3028	25.3437	25.2657	3.72059	1.00363	0.498745		0.383667	0.136391
	4 h	ZT46	24.5111	24.4917	24.379	24.4606	3.53661	0.874584	0.545411			4 h	ZT46	24.3532	24.0349	24.4701	24.2861	2.93179	0.214828	0.861649		0.687433	0.200849
	8 h	ZT50	25.7334	26.0409	26.2974	26.0239	3.31255	0.650524	0.637049			8 h	ZT50	24.3438	24.2035	24.1893	24.2455	2.45037	-0.266597	1.20297		0.897535	0.260486
	12 h	ZT54	25.5514	26.2736	25.8955	25.9069	3.63361	0.971579	0.509948			12 h	ZT54	25.2863	25.498	25.3887	25.391	3.49776	0.78079	0.582048		0.535124	0.0251765
	16 h	ZT58	26.1743	26.1758	26.9534	26.4345	4.38305	1.72102	0.303335			16 h	ZT58	26.5343	25.1549	25.4198	25.2874	3.8126	1.09563	0.467931		0.376891	0.0735562
	20 h	ZT62	27.2497	26.9703	27.0145	27.0782	4.62227	1.96024	0.256986			20 h	ZT62	26.248	26.3451	26.2386	26.2772	4.75821	2.04125	0.242954		0.245431	0.0115551
	24 h	ZT66	27.2068	26.7353	27.0999	27.014	4.97473	2.31271	0.201283			24 h	ZT66	26.5058	26.1601	26.1561	26.274	4.71207	1.99511	0.25085		0.22138	0.0200972
	4 h	ZT70	26.3541	26.2854	26.1779	26.2725	3.81674	1.15471	0.449157			4 h	ZT70	24.9208	24.8816	24.8423	24.8816	3.09395	0.376982	0.770047		0.595216	0.146059
	8 h	ZT74	24.7584	24.8768	24.7938	24.8097	2.66619	0.00416286	0.997119			8 h	ZT74	23.6362	23.561	23.5495	23.5822	1.89144	-0.82553	1.77219		1.35155	0.354426
	12 h	ZT78	25.4092	25.456	25.3819	25.4157	3.53123	0.869196	0.547452			12 h	ZT78	25.1864	25.2091	25.1809	25.1922	3.58131	0.864343	0.549297		0.538112	0.00933933
18:6-40%			Ct1	Ct2	Ct3	avg	dct	ddct	2^-ddct		18:6-40%			Ct1	Ct2	Ct3	Ct avg	dct	ddCt	2^-ddct		AB avg	SD
root	8 h	ZT2	23.0413	23.2077	22.9707	23.0732	2.67515	0.0131171	0.990949		root	8 h	ZT2	25.1021	25.2761	25.2711	25.2164	3.50498	0.788015	0.57914		0.774225	0.306494
series A	12 h	ZT6	23.9292	23.8193	23.8986	23.8824	3.19739	0.535363	0.689985		series B	12 h	ZT6	24.9049	24.859	24.9643	24.9094	3.11935	0.402388	0.756605		0.70916	0.0271179
	16 h	ZT10	24.1876	24.149	24.1408	24.1592	3.8155	1.15347	0.449544			16 h	ZT10	24.6102	24.8015	24.964	24.7919	3.41528	0.698312	0.616293		0.521405	0.101627
	20 h	ZT14	25.1502	25.2029	25.1243	25.1592	4.79457	2.13254	0.228056			20 h	ZT14	25.6733	25.4068	25.3151	25.4651	4.33284	1.61588	0.326266		0.271066	0.0608251
	24 h	ZT18	25.2208	25.4127	25.2374	25.2903	4.93948	2.27745	0.206262			24 h	ZT18	26.5477	26.6933	26.7338	26.6583	3.99796	1.28099	0.411513		0.3012	0.134262
	4 h	ZT22	24.6867	24.5122	24.6698	24.6229	3.56296	0.90093	0.535542			4 h	ZT22	25.4781	25.446	25.5937	25.5059	3.48518	0.76821	0.587146		0.550375	0.0209773
	8 h	ZT26	23.2543	23.2336	23.2948	23.2609	2.92061	0.258579	0.835911			8 h	ZT26	24.6096	24.6531	24.5362	24.5996	2.41554	-0.301429	1.23236		1.01111	0.247776
	12 h	ZT30	23.906	23.9107	23.8728	23.8965	3.24093	0.578902	0.669473			12 h	ZT30	23.8987	23.8474	23.9104	23.8855	2.89797	0.181004	0.882089		0.759302	0.127037
	16 h	ZT34	24.1356	23.9631	23.859	23.9859	3.85777	1.19574	0.436562			16 h	ZT34	24.0696	24.3796	24.2528	24.234	3.39856	0.68159	0.623478		0.518372	0.115698
	20 h	ZT38	25.1216	24.8817	25.0605	25.0213	4.13279	1.47076	0.360793			20 h	ZT38	25.107	24.9473	25.0589	25.0377	3.73893	1.02197	0.492445		0.417419	0.0800816
	24 h	ZT42	25.1433	25.3786	25.4731	25.3316	4.46081	1.79878	0.287417			24 h	ZT42	24.8706	24.9253	24.9627	24.9195	4.00131	1.28434	0.410558		0.341317	0.076227
	4 h	ZT46	23.8331	24.2304	23.8744	23.9793	3.73192	1.06989	0.476354			4 h	ZT46	24.4349	24.4681	24.5459	24.483	3.01547	0.298502	0.813096		0.629535	0.216631
	8 h	ZT50	25.2153	25.7918	25.0852	25.3641	2.80191	0.139885	0.907592			8 h	ZT50	24.5866	24.5304	24.5651	24.5607	3.0203	0.303337	0.810376		0.843845	0.0637471
	12 h	ZT54	26.1113	26.141	26.2426	26.1649	3.99815	1.33613	0.396083			12 h	ZT54	25.1064	25.1413	25.2818	25.1765	3.45736	0.740396	0.598575		0.486147	0.0900635
	16 h	ZT58	26.7776	27.051	26.7025	26.8437	4.31712	1.65509	0.317518			16 h	ZT58	25.2677	25.1074	25.128	25.1677	3.63819	0.921225	0.52806		0.412924	0.0954062
	20 h	ZT62	27.9024	27.6532	27.835	27.7969	5.36191	2.69988	0.153906			20 h	ZT62	25.9997	26.1764	26.0473	26.0745	4.13357	1.4166	0.374594		0.257252	0.103346
	24 h	ZT66	27.4364	27.3541	27.3476	27.3794	4.47124	1.80921	0.285348			24 h	ZT66	27.717	27.6585	27.8892	27.7549	3.90742	1.19045	0.438165		0.353571	0.0682231
	4 h	ZT70	26.2358	26.2544	26.0782	26.1895	3.28005	0.618019	0.651565			4 h	ZT70	26.064	26.0244	26.1534	26.0806	2.95574	0.238771	0.847467		0.733684	0.0821186
	8 h	ZT74	26.4464	26.3417	26.3919	26.3933	2.74386	0.081831	0.944858			8 h	ZT74	24.8884	24.8731	24.9404	24.9006	2.92861	0.211646	0.863551		0.888072	0.0567858
	12 h	ZT78	27.3657	27.4378	27.4113	27.4049	3.7776	1.11557	0.461509			12 h	ZT78	25.4179	25.4138	25.2793	25.3704	3.33567	0.618701	0.651257		0.544216	0.0827074
24:0 LL - 80%			Ct1	Ct2	Ct3	avg	dct	ddct	2^-ddct		24:0 LL - 80%			Ct1	Ct2	Ct3	Ct avg	dct	ddCt	2^-ddct		AB AVG	SD
green plant parts	8 h	ZT2	21.6962	21.8721	20.6756	21.7841	0.121154	-2.54088	5.81942		green plant parts	8 h	ZT2	21.4207	21.3905	21.4516	21.4209	0.52064	-2.19633	4.58311		5.11564	0.703776
series A	12 h	ZT6	22.134	22.2861	21.513	22.2101	1.65056	-1.01147	2.01596		series B	12 h	ZT6	21.4549	21.4237	21.5176	21.4654	1.16893	-1.54804	2.9242		2.41545	0.399489
	16 h	ZT10	24.0092	23.749	23.7872	23.8485	3.25018	0.588148	0.665196			16 h	ZT10	23.9773	24.0079	24.107	24.0307	2.827	0.110038	0.926564		0.77857	0.113374
	20 h	ZT14	25.9821	25.9613	25.9501	25.9645	4.81976	2.15773	0.224108			20 h	ZT14	24.0365	23.9109	24.0143	23.9872	3.84123	1.12426	0.458736		0.332852	0.108744
	24 h	ZT18	25.5762	25.5072	25.5148	25.5327	4.97557	2.31354	0.201166			24 h	ZT18	24.9064	24.7498	24.7818	24.8127	4.03053	1.31356	0.402327		0.29423	0.0930639
	4 h	ZT22	22.6085	22.7455	21.4066	22.677	2.45445	-0.207579	1.15475			4 h	ZT22	22.9228	22.9054	22.9371	22.9218	2.45152	-0.265445	1.20201		1.15592	0.00117349
	8 h	ZT26	21.0777	21.1794	21.2305	21.1625	1.2994	-1.36263	2.57153			8 h	ZT26	21.2842	21.3122	21.4819	21.3594	0.804088	-1.91288	3.7656		3.09821	0.526687
	12 h	ZT30	21.7172	21.907	21.9678	21.864	1.67403	-0.988003	1.98344			12 h	ZT30	21.5462	21.7505	21.7784	21.6917	1.32637	-1.39059	2.62186		2.25367	0.270231
	16 h	ZT34	22.5174	23.0992	22.4154	22.4664	3.21301	0.550981	0.682556			16 h	ZT34	22.3358	22.3842	22.4219	22.3807	2.17294	-0.544031	1.45804		1.04306	0.360504
	20 h	ZT38	23.305	23.3381	23.3484	23.3305	3.8476	1.18557	0.439649			20 h	ZT38	23.306	23.4617	23.4183	23.3953	2.9281	0.211131	0.86386		0.635616	0.195967
	24 h	ZT42	29.2303	30.0797	29.5845	29.4074	3.82694	1.16491	0.445992			24 h	ZT42	24.4779	24.4212	24.4269	24.442	3.45029	0.733325	0.601516		0.512517	0.0665244
	4 h	ZT46	24.4883	24.319	26.1293	24.4036	3.26163	0.599603	0.659935			4 h	ZT46	22.9691	23.1929	23.0894	23.0838	2.93964	0.22267	0.856978		0.742447	0.0825114
	8 h	ZT50	23.0877	23.0549	23.2534	23.132	1.4966	-1.16543	2.243			8 h	ZT50	21.7678	21.9091	22.1607	21.9459	2.31604	-0.40093	1.32036		1.75702	0.485989
	12 h	ZT54	23.5236	23.4859	23.5127	23.5074	1.89772	-0.76431	1.69856			12 h	ZT54	22.3433	22.192	22.229	22.2548	2.83663	0.119659	0.920405		1.29229	0.406271
	16 h	ZT58	23.7932	23.5784	23.7976	23.7231	1.60644	-1.05559	2.07857			16 h	ZT58	21.8806	21.9924	22.2116	22.0282	2.79204	0.0750762	0.949292		1.4962	0.582373
	20 h	ZT62	24.5374	24.4312	24.3426	24.4371	2.37634	-0.285689	1.21899			20 h	ZT62	22.4307	22.7607	22.5614	22.5843	2.9004	0.183436	0.880603		1.03335	0.185646
	24 h	ZT66	25.8313	25.6531	25.5878	25.6907	3.20769	0.545664	0.685076			24 h	ZT66	23.2763	23.3529	23.2711	23.3001	3.55867	0.841702	0.557985		0.611106	0.0739697
	4 h	ZT70	24.2267	24.2626	24.18	24.2231	2.27276	-0.389272	1.30973			4 h	ZT70	22.3994	22.4217	22.4627	22.4279	2.89079	0.173822	0.886491		1.08155	0.228182
	8 h	ZT74	23.8358	23.9242		23.88	2.05062	-0.611411	1.52775			8 h	ZT74	21.5765	21.4677	21.6395	21.5612	2.01071	-0.706255	1.63156		1.54918	0.0214246
	12 h	ZT78	23.7634	23.6212	23.7268	23.7038	1.78614	-0.875888	1.83514			12 h	ZT78	22.0968	22.083	21.9237	22.0345	2.50229	-0.214675	1.16044		1.47611	0.359026
24:0 LL -40%			Ct1	Ct2	Ct3	avg	dct	ddct	2^-ddct		24:0 LL - 40%			Ct1	Ct2	Ct3	Ct avg	dct	ddCt	2^-ddct		AB avg	SD
green plant parts	8 h	ZT2	21.0565	20.1091	20.0635	20.0863	0.370139	-2.29189	4.89697		green plant parts	8 h	ZT2	20.5478	20.5053	20.6421	20.5651	0.570952	-2.14601	4.42603		4.57882	0.318156
series A	12 h	ZT6	21.1813	20.6843	21.7379	20.9328	1.61021	-1.05181	2.07314		series B	12 h	ZT6	21.1824	21.193	21.212	21.1958	1.30139	-1.41558	2.66766		2.32056	0.247426
	16 h	ZT10	22.2945	22.736	22.5093	22.5133	3.37961	0.71758	0.608117			16 h	ZT10	22.8869	22.8245	22.8888	22.8667	2.80925	0.0922851	0.938036		0.755552	0.147435
	20 h	ZT14	23.8407	23.9133	23.6254	23.7931	4.73791	2.07588	0.237191			20 h	ZT14	23.8981	23.8492	23.8645	23.8706	3.88117	1.1642	0.446211		0.333365	0.0961742
	24 h	ZT18	24.5587	24.9209	24.9182	24.7992	5.45519	2.79316	0.14427			24 h	ZT18	23.5444	23.7555	23.6239	23.6413	3.8118	1.09483	0.468191		0.297484	0.153214
	4 h	ZT22	22.1429	22.652	22.2929	22.3626	3.4231	0.761075	0.590057			4 h	ZT22	22.5703	22.3606	22.3439	22.4249	2.24967	-0.467292	1.38251		0.960456	0.3704
	8 h	ZT26	20.9331	21.086	21.3661	21.1284	2.25605	-0.405983	1.32499			8 h	ZT26	21.5262	21.5965	21.5534	21.5587	1.20501	-1.51195	2.85196		2.03519	0.710204
	12 h	ZT30	21.1961	21.5057	21.7696	21.4905	1.27373	-1.3883	2.61771			12 h	ZT30	21.4228	21.4716	21.5133	21.4692	1.09306	-1.62391	3.08209		2.79232	0.174611
	16 h	ZT34	21.8196	21.9653	22.0371	21.9407	2.87789	0.215859	0.861033			16 h	ZT34	21.6349	21.6924	21.4787	21.602	1.83901	-0.877953	1.83777		1.31507	0.454034
	20 h	ZT38	22.3884	22.3507	22.4527	22.3973	3.64732	0.985293	0.505123			20 h	ZT38	22.9712	22.8754	23.3485	23.065	2.33498	-0.381988	1.30314		0.879785	0.374662
	24 h	ZT42	23.3792	23.421	23.3955	23.3985	4.36164	1.69961	0.307869			24 h	ZT42	23.4741	24.5653	23.1694	23.7363	3.57089	0.853923	0.553278		0.420237	0.112368
	4 h	ZT46	22.9617	21.3687	22.7522	22.3608	3.58188	0.919849	0.528564			4 h	ZT46	21.9772	21.7622	22.2113	21.9836	2.63347	-0.0834946	1.05958		0.774278	0.245714
	8 h	ZT50	23.4937	23.5261	23.4498	23.4898	1.93929	-0.722739	1.65031			8 h	ZT50	22.1235	22.3248	22.1785	22.2089	2.4858	-0.231167	1.17378		1.39012	0.260193
	12 h	ZT54	23.1208	23.1541	23.0269	23.1006	2.09531	-0.56672	1.48115			12 h	ZT54	21.0957	21.5731	21.5075	21.3921	2.08929	-0.62768	1.54508		1.48425	0.00309832
	16 h	ZT58	23.3913	23.2391	23.2604	23.297	1.81697	-0.845059	1.79634			16 h	ZT58	22.1761	21.9107	22.4718	22.1862	2.2289	-0.488064	1.40256		1.57325	0.223091
	20 h	ZT62	24.0718	24.0576	24.1146	24.0813	2.49182	-0.170209	1.12522			20 h	ZT62	22.3783	22.3363	22.4884	22.401	3.0029	0.285933	0.820211		0.957393	0.167828
	24 h	ZT66	25.5245	24.9386	24.8887	25.1173	3.25161	0.589582	0.664535			24 h	ZT66	22.7196	22.8193	22.8312	22.79	3.25735	0.540379	0.68759		0.663217	0.00131783
	4 h	ZT70	24.2742	24.1252	24.0744	24.158	2.55963	-0.102398	1.07356			4 h	ZT70	22.958	22.5324	21.9568	22.4824	3.54222	0.825249	0.564385		0.808427	0.265129
	8 h	ZT74	24.0707	24.1164	24.1667	24.1179	2.11551	-0.54652	1.46056			8 h	ZT74	22.2402	22.2438	22.3929	22.2923	2.84023	0.123269	0.918105		1.17218	0.288379
	12 h	ZT78	24.4504	23.965	23.9195	24.1116	2.31325	-0.348779	1.27348			12 h	ZT78	22.0354	22.3391	22.4307	22.2684	2.51211	-0.204858	1.15257		1.1915	0.0819871
24:0 LL- 80%			Ct1	Ct2	Ct3	avg	dct	ddct	2^-ddct		24:0 LL- 80%			Ct1	Ct2	Ct3	Ct avg	dct	ddCt	2^-ddct		AB avg	SD
root	8 h	ZT2	21.0653	21.1397	20.9072	21.0374	2.45153	-0.210496	1.15709		root	8 h	ZT2	24.185	24.0755	23.9616	24.074	2.46845	-0.24852	1.18799		1.15034	0.00674284
Series A	12 h	ZT6	22.3618	22.3417	22.3041	22.3359	3.87215	1.21012	0.432234		Series B	12 h	ZT6	24.6795	24.6002	25.0485	24.776	3.66686	0.949894	0.51767		0.465281	0.0330473
	16 h	ZT10	23.775	23.6676	23.7609	23.7345	5.11282	2.45079	0.182911			16 h	ZT10	25.1831	24.9616	25.192	25.1122	3.57831	0.86134	0.550441		0.356393	0.173482
	20 h	ZT14	24.2803	24.3239	24.1023	24.2355	5.29249	2.63046	0.161493			20 h	ZT14	25.092	25.1284	25.127	25.1158	3.72372	1.00675	0.497664		0.320281	0.158789
	24 h	ZT18	23.8558	23.9748	23.8525	23.8944	5.43035	2.76832	0.146775			24 h	ZT18	25.3754	25.3507	25.5406	25.4222	3.71537	0.998406	0.500553		0.314313	0.167538
	4 h	ZT22	22.3215	22.3409	22.3152	22.3259	4.08622	1.42419	0.372628			4 h	ZT22	24.3846	24.3285	24.3648	24.3593	3.04353	0.326562	0.797435		0.570134	0.197506
	8 h	ZT26	22.162	22.1337	22.1206	22.1388	3.71266	1.05063	0.482757			8 h	ZT26	24.3024	24.3759	24.4352	24.3712	3.45908	0.742118	0.597861		0.52914	0.046383
	12 h	ZT30	22.1576	22.3388	22.3087	22.2684	3.58954	0.927511	0.525765			12 h	ZT30	24.2118	24.2842	24.2492	24.2484	3.46141	0.744443	0.596898		0.55018	0.0244156
	16 h	ZT34	23.6095	23.6185	23.4858	23.5713	4.4423	1.78027	0.291129			16 h	ZT34	24.3287	24.5174	24.4594	24.4351	3.68924	0.972269	0.509704		0.390894	0.0997655
	20 h	ZT38	23.0786	22.9827	23.0165	23.0259	4.35899	1.69696	0.308436			20 h	ZT38	24.4424	24.8074	24.5389	24.5962	3.69374	0.976771	0.508116		0.398784	0.0903473
	24 h	ZT42	25.8764	25.7798	25.9457	25.8673	4.63884	1.97681	0.254051			24 h	ZT42	24.8937	24.9205	24.8765	24.8969	3.75511	1.03815	0.486952		0.361404	0.107354
	4 h	ZT46	22.748	22.9253	22.5474	22.7402	4.61325	1.95122	0.258597			4 h	ZT46	24.5924	24.7497	24.6284	24.6568	3.86717	1.1502	0.450562		0.346162	0.0875654
	8 h	ZT50	22.2319	22.8532	22.5331	22.5394	4.61117	1.94914	0.25897			8 h	ZT50	25.793	26.0526	26.453	25.9228	3.19196	0.474995	0.719469		0.475779	0.216809
	12 h	ZT54	22.1151	23.1458	23.3079	23.2268	4.29601	1.63398	0.322199			12 h	ZT54	25.9876	26.1759	26.024	26.0625	3.62176	0.90479	0.53411		0.418177	0.0959775
	16 h	ZT58	22.8742	22.4221	21.9594	22.6482	5.11779	2.45576	0.182282			16 h	ZT58	25.674	25.6224	25.8659	25.7208	3.94817	1.2312	0.425963		0.296165	0.113883
	20 h	ZT62	22.8233	22.9266	21.9984	22.8749	4.38277	1.72074	0.303392			20 h	ZT62	27.1115	25.9199	25.8138	26.2817	3.89754	1.18058	0.441176		0.364042	0.0606497
	24 h	ZT66	23.2491	22.9926	23.1944	23.1454	4.9049	2.24288	0.211265			24 h	ZT66	26.0215	26.059	26.06	26.0469	3.63428	0.917312	0.529495		0.360488	0.149223
	4 h	ZT70	22.9817	22.7934	22.5977	22.7909	4.67887	2.01684	0.247099			4 h	ZT70	26.0299	26.0646	25.8748	25.9897	3.5946	0.877633	0.54426		0.385512	0.138413
	8 h	ZT74	22.9287	22.9189	22.4088	22.7521	4.27878	1.61675	0.326068			8 h	ZT74	25.7576	25.8794	25.7249	25.7873	3.60395	0.886986	0.540743		0.423304	0.0972351
	12 h	ZT78	22.7856	24.2644	22.4752	22.6304	4.16962	1.50759	0.351698			12 h	ZT78	25.6806	25.4979	25.4684	25.549	3.1849	0.46793	0.723001		0.523843	0.172145
24:0 LL- 40%			Ct1	Ct2	Ct3	Ct avg	dct	ddCt	2^-ddct		24:0 LL- 40%			Ct1	Ct2	Ct3	Ct avg	dct	ddCt	2^-ddct		AB avg	SD
root	8 h	ZT2	21.9783	21.8534	21.7484	21.86	2.91801	0.25598	0.837418		root	8 h	ZT2	23.877	23.7782	23.7864	23.8138	2.4742	-0.242767	1.18326		0.988234	0.150816
Series A	12 h	ZT6	22.4902	22.4777	22.4396	22.4692	3.64667	0.984637	0.505353		Series B	12 h	ZT6	24.3215	24.2845	24.3421	24.316	3.0617	0.344738	0.787451		0.631691	0.126338
	16 h	ZT10	23.3555	23.5348	23.3817	23.424	4.36556	1.70353	0.307033			16 h	ZT10	24.5713	24.6117	24.6901	24.6243	3.22805	0.511079	0.701697		0.491256	0.184223
	20 h	ZT14	23.8393	23.7983	23.8369	23.8248	5.09078	2.42875	0.185727			20 h	ZT14	25.1768	25.1347	25.1122	25.1412	3.71139	0.994425	0.501936		0.334454	0.148727
	24 h	ZT18	27.9942	28.4463	28.4004	28.2803	4.87435	2.21232	0.215788			24 h	ZT18	25.42	25.1671	25.6661	25.4177	4.09662	1.37965	0.384312		0.29287	0.0770826
	4 h	ZT22	25.7159	25.8309	25.5238	25.6902	4.19349	1.53146	0.345928			4 h	ZT22	23.68	23.5637	23.7033	23.649	2.92769	0.210724	0.864104		0.588873	0.242945
	8 h	ZT26	24.2354	24.3991	24.3327	24.3224	3.30514	0.643107	0.640332			8 h	ZT26	23.7357	23.7113	23.9321	23.7931	2.82068	0.10371	0.930637		0.768099	0.127766
	12 h	ZT30	23.5404	23.6624	23.6588	23.6205	3.09791	0.435883	0.739241			12 h	ZT30	24.1417	24.221	23.9541	24.1056	3.27875	0.56178	0.677466		0.695697	0.0435439
	16 h	ZT34	23.8344	23.821	23.6658	23.7737	3.64735	0.985324	0.505112			16 h	ZT34	24.6313	24.4521	24.7645	24.616	3.49036	0.773393	0.58504		0.534147	0.0290343
	20 h	ZT38	23.104	23.3804	23.4071	23.2972	4.50671	1.84468	0.278417			20 h	ZT38	26.0803	25.5593	25.6009	25.7468	4.03254	1.31557	0.401767		0.332586	0.0541694
	24 h	ZT42	23.6123	23.4534	23.6334	23.5664	4.7862	2.12417	0.229383			24 h	ZT42	25.2837	25.3329	25.2194	25.2787	3.90146	1.18449	0.43998		0.326462	0.0970787
	4 h	ZT46	23.2588	23.238	23.1967	23.2312	4.27876	1.61673	0.326074			4 h	ZT46	25.9174	25.8999	25.992	25.9365	3.8407	1.12373	0.458905		0.383916	0.0578422
	8 h	ZT50	22.406	22.2797	22.3203	22.3353	3.32544	0.663409	0.631384			8 h	ZT50	25.8695	25.8532	25.7073	25.81	3.13248	0.415514	0.749752		0.676562	0.0451774
	12 h	ZT54	21.8552	21.8428	21.9273	21.8751	3.09547	0.433442	0.740493			12 h	ZT54	26.126	26.157	26.0827	26.1219	3.71652	0.999551	0.500156		0.610981	0.129512
	16 h	ZT58	22.3213	22.088	22.3991	22.2694	3.47991	0.817884	0.567273			16 h	ZT58	25.8234	25.7195	25.7983	25.7804	3.4983	0.781334	0.581829		0.563681	0.00359189
	20 h	ZT62	23.2409	22.9499	22.9354	23.0421	4.34552	1.68349	0.311329			20 h	ZT62	26.2095	26.2674	26.2873	26.2547	3.61863	0.90166	0.53527		0.4133	0.101971
	24 h	ZT66	23.3768	22.7124	23.3541	23.1478	4.56555	1.90352	0.267291			24 h	ZT66	26.6436	26.527	26.4882	26.5529	4.01791	1.30094	0.405862		0.328994	0.0617032
	4 h	ZT70	23.1452	23.2622	23.0146	23.1407	4.18217	1.52014	0.348651			4 h	ZT70	26.4954	26.4748	26.2634	26.4112	3.69465	0.977681	0.507795		0.418737	0.0700857
	8 h	ZT74	22.9785	22.788	21.351	22.8833	4.65318	1.99115	0.251539			8 h	ZT74	26.4368	26.5074	26.4717	26.472	3.87038	1.15341	0.449561		0.342151	0.0906124
	12 h	ZT78	22.8283	23.1714	Undetermined	22.9998	3.89138	1.22935	0.426509			12 h	ZT78	26.4548	26.6429	26.476	26.5246	3.95869	1.24173	0.422866		0.416788	0.00972126
0:24 DD-80%			Ct1	Ct2	Ct3	avg	dct	ddct	2^-ddct		0:24 DD-80%			Ct1	Ct2	Ct3	Ct avg	dct	ddCt	2^-ddct		AB avg	SD
green plant parts	8 h	ZT2	20.1468	19.9546	19.8925	19.998	0.703407	-2.52881	5.77095		green plant parts	8 h	ZT2	20.285	20.3202	20.2819	20.2957	0.0318472	-2.68512	6.43134		5.98099	0.210048
Series A	12 h	ZT6	20.1041	19.9245	20.0796	20.036	0.472076	-2.76014	6.77461		Series B	12 h	ZT6	20.5727	20.7174	20.6745	20.6549	-0.008574	-2.72554	6.61408		6.57078	0.203828
	16 h	ZT10	21.6264	21.6884	21.8674	21.7274	1.78931	-1.44291	2.71868			16 h	ZT10	22.058	22.1999	22.0823	22.1134	1.22039	-1.49658	2.82172		2.71749	0.00119357
	20 h	ZT14	22.9401	23.07	23.1529	23.0544	3.49874	0.266522	0.831321			20 h	ZT14	23.7787	23.9757	24.0225	23.9256	3.18432	0.467354	0.72329		0.763793	0.0675278
	24 h	ZT18	24.2556	24.3347	24.3709	24.3204	4.35317	1.12095	0.45979			24 h	ZT18	24.2527	24.3421	24.2732	24.2893	4.29423	1.57727	0.335116		0.391192	0.0685973
	4 h	ZT22	23.9889	23.9819	24.0869	24.0192	4.37313	1.14092	0.453471			4 h	ZT22	24.2509	24.2712	24.8472	24.2611	4.21913	1.50216	0.353025		0.396653	0.0568182
	8 h	ZT26	23.1897	23.2176	23.3348	23.2474	3.24067	0.00845064	0.99416			8 h	ZT26	23.9209	23.9837	23.9464	23.9503	2.95997	0.243	0.844987		0.903787	0.0903723
	12 h	ZT30	22.4932	22.6811	22.912	22.6954	2.26743	-0.964788	1.95178			12 h	ZT30	22.8622	22.7377	22.7328	22.7776	2.27342	-0.44355	1.35995		1.63046	0.321321
	16 h	ZT34	22.7233	22.7783	22.9545	22.8187	2.77426	-0.457952	1.37359			16 h	ZT34	23.2199	23.4691	23.4271	23.372	2.19737	-0.519596	1.43355		1.37679	0.00320063
	20 h	ZT38	22.8978	22.9516	23.0578	22.9691	2.94079	-0.291422	1.22385			20 h	ZT38	23.0494	23.4139	23.3248	23.2627	2.6045	-0.112467	1.08108		1.13226	0.0915815
	24 h	ZT42	24.0768	24.0905	25.4659	24.5444	3.96395	0.731732	0.602181			24 h	ZT42	24.01	24.0494	25.4849	24.0297	2.9264	0.209437	0.864874		0.71737	0.11519
	4 h	ZT46	24.5305	24.5254	23.7709	24.2756	3.65228	0.420067	0.74739			4 h	ZT46	25.0037	24.9939	23.3378	24.9988	3.18314	0.466172	0.723883		0.722113	0.0252769
	8 h	ZT50	26.1325	26.2903	26.5898	26.3375	3.47154	0.239328	0.84714			8 h	ZT50	27.0793	27.4012	27.3091	27.2632	3.21607	0.499102	0.707547		0.764125	0.0830144
	12 h	ZT54	25.8473	25.9496	25.835	25.8773	3.46961	0.237391	0.848278			12 h	ZT54	26.6368	26.5627	26.4554	26.5516	2.57502	-0.141946	1.10339		0.955222	0.106944
	16 h	ZT58	25.2711	25.3266	25.2485	25.2821	2.72386	-0.508355	1.42243			16 h	ZT58	26.3616	26.3333	26.4662	26.387	2.52749	-0.189475	1.14035		1.26008	0.162343
	20 h	ZT62	25.3332	25.2171	25.1608	25.237	2.61982	-0.612391	1.52879			20 h	ZT62	26.3258	26.3151	26.213	26.2846	2.58932	-0.127651	1.09251		1.29024	0.238549
	24 h	ZT66	25.496	25.4996	25.5325	25.5094	2.68505	-0.547161	1.46121			24 h	ZT66	26.1575	26.3749	26.2222	26.2516	2.48615	-0.230814	1.1735		1.29543	0.165778
	4 h	ZT70	25.7475	25.6686	25.7598	25.7253	3.07217	-0.160046	1.11732			4 h	ZT70	26.9591	26.6775	26.6933	26.7766	2.59368	-0.123285	1.08921		1.08292	0.0344035
	8 h	ZT74	25.686	25.8089	25.7222	25.739	2.99117	-0.241045	1.18185			8 h	ZT74	27.1777	27.0684	26.9898	27.0786	2.93399	0.217024	0.860338		1.00502	0.176828
	12 h	ZT78	25.628	25.565	25.6098	25.6009	2.63385	-0.598368	1.514			12 h	ZT78	26.5927	26.9509	26.6191	26.7209	2.61701	-0.0999546	1.07174		1.27285	0.241153
0:24 DD- 40%			Ct1	Ct2	Ct3	Ct avg	dCt	ddCt	2^-ddCt		0:24 DD-40%			Ct1	Ct2	Ct3	Ct avg	dct	ddCt	2^-ddct		AB avg	SD
green plant parts	8 h	ZT2	20.808	20.6404	20.2703	20.5729	0.768374	-2.46384	5.51683		green plant parts	8 h	ZT2	21.5109	21.4011	21.4209	21.4443	0.31493	-2.40204	5.28549		5.30242	0.214416
Series A	12 h	ZT6	19.9879	19.9954	19.9647	19.9827	0.332782	-2.89943	7.46133		Series B	12 h	ZT6	21.3304	21.1375	21.1597	21.2092	-0.189804	-2.90677	7.49937		7.34025	0.121077
	16 h	ZT10	20.8111	20.7734	20.8145	20.7997	1.20216	-2.03005	4.08419			16 h	ZT10	21.8067	21.745	21.8087	21.7868	1.11865	-1.59832	3.0279		3.49948	0.584713
	20 h	ZT14	22.688	22.6442	22.5909	22.641	3.16238	-0.0698329	1.0496			20 h	ZT14	23.0966	23.1022	23.2575	23.1521	2.60273	-0.114232	1.0824		1.04578	0.00381923
	24 h	ZT18	23.7577	23.7338	23.8677	23.7864	4.43094	1.19873	0.435658			24 h	ZT18	25.2386	25.1243	25.0745	25.1458	3.95723	1.24027	0.423295		0.421569	0.0140897
	4 h	ZT22	24.4635	24.547	24.3993	24.4699	4.5646	1.33238	0.397112			4 h	ZT22	25.3053	25.304	25.088	25.2324	4.00286	1.28589	0.410118		0.395953	0.00115907
	8 h	ZT26	22.9244	22.8948	22.9724	22.9305	3.19838	-0.0338312	1.02373			8 h	ZT26	24.6504	24.778	24.7868	24.7384	3.07659	0.359626	0.779367		0.886987	0.13674
	12 h	ZT30	21.9083	21.9661	22.075	21.9831	2.31921	-0.913002	1.88296			12 h	ZT30	23.4412	23.3195	23.586	23.4489	2.20934	-0.507625	1.42171		1.62577	0.257186
	16 h	ZT34	22.3288	22.2522	22.2581	22.2797	2.71868	-0.513535	1.42754			16 h	ZT34	23.6853	23.5699	23.7784	23.6779	2.08903	-0.627933	1.54535		1.45758	0.0300334
	20 h	ZT38	22.3603	22.5233	22.4168	22.4335	2.59217	-0.640043	1.55838			20 h	ZT38	23.1335	23.3253	23.3837	23.2808	2.72368	0.00671173	0.995359		1.25827	0.300104
	24 h	ZT42	23.9273	23.8983	24.1634	23.9963	3.98101	0.748791	0.595102			24 h	ZT42	25.2494	25.2272	25.0911	25.1892	3.13455	0.41758	0.748679		0.657904	0.0628021
	4 h	ZT46	23.7168	23.5783	23.5472	23.6141	3.5173	0.285086	0.820693			4 h	ZT46	25.3444	25.2962	25.4046	25.3484	3.68612	0.969149	0.510807		0.656207	0.164485
	8 h	ZT50	26.461	26.0694	26.5409	26.3571	3.87826	0.646047	0.639029			8 h	ZT50	27.1413	27.1838	27.314	27.2131	3.57924	0.862276	0.550084		0.58428	0.0547489
	12 h	ZT54	25.7865	25.6527	25.4074	25.6156	3.04365	-0.188567	1.13963			12 h	ZT54	26.6867	26.9004	26.7485	26.7785	3.15007	0.433101	0.740668		0.926313	0.213319
	16 h	ZT58	25.8573	25.3846	25.397	25.5463	3.23028	-0.00193752	1.00134			16 h	ZT58	26.4641	26.2218	26.3577	26.3479	2.951	0.234036	0.850253		0.909914	0.0914297
	20 h	ZT62	26.0849	26.0077	26.0532	26.0486	3.40113	0.168917	0.88951			20 h	ZT62	27.1598	27.231	27.0758	27.1555	3.45617	0.739205	0.599069		0.733098	0.156412
	24 h	ZT66	25.911	26.0543	25.9593	25.9749	3.54942	0.317201	0.802625			24 h	ZT66	27.1905	27.1373	27.1693	27.1657	3.62583	0.908865	0.532604		0.657665	0.144961
	4 h	ZT70	26.2821	26.1931	26.1244	26.1999	3.17378	-0.0584363	1.04134			4 h	ZT70	27.5298	27.2785	27.2578	27.3554	3.32133	0.604366	0.65776		0.83726	0.204076
	8 h	ZT74	26.312	26.4981	26.3915	26.4005	3.02957	-0.20264	1.1508			8 h	ZT74	27.2155	27.0211	27.1815	27.1394	3.53033	0.813362	0.569054		0.849297	0.301505
	12 h	ZT78	25.9224	25.9504	25.7348	25.8692	2.85492	-0.377291	1.2989			12 h	ZT78	27.0976	27.1641	27.1545	27.1387	2.35	-0.366966	1.28964		1.27018	0.0287241
0:24 DD-80%			Ct1	Ct2	Ct3	Ct avg	dCt	ddCt	2^-ddCt		0:24 DD-80%			Ct1	Ct2	Ct3	Ct avg	dct	ddCt	2^-ddct		AB avg	SD
root	8 h	ZT2	25.5886	25.6367	25.538	25.5878	3.9913	1.32927	0.397971		root	8 h	ZT2	24.6952	24.6867	24.532	24.638	3.82034	1.10338	0.465425		0.423003	0.0250324
Series A	12 h	ZT6	25.3105	25.4654	25.3497	25.3752	3.99345	1.33142	0.397377		Series B	12 h	ZT6	25.0661	25.0974	24.8397	25.0011	3.92988	1.21291	0.431397		0.406328	0.00895045
	16 h	ZT10	25.754	25.7077	25.6887	25.7168	3.84798	1.18595	0.439535			16 h	ZT10	24.3641	24.4339	24.2369	24.3449	3.54734	0.830369	0.562385		0.490454	0.0509189
	20 h	ZT14	25.1347	24.8079	24.6175	24.7127	3.27855	0.61652	0.652242			20 h	ZT14	25.0139	25.0352	24.8376	24.9622	3.51279	0.795824	0.576014		0.603367	0.0488751
	24 h	ZT18	25.699	25.2004	25.3975	25.4323	3.83969	1.17766	0.442067			24 h	ZT18	24.9332	25.281	24.7998	25.0047	3.77549	1.05853	0.480122		0.452125	0.010058
	4 h	ZT22	26.3174	25.8318	26.0902	25.961	3.74264	1.08061	0.472829			4 h	ZT22	25.6708	24.6749	24.097	24.8143	3.33581	0.618841	0.651194		0.549846	0.0770172
	8 h	ZT26	25.2981	25.0979	24.78	25.0587	3.242	0.579971	0.668977			8 h	ZT26	24.1993	23.9957	23.7814	23.9921	3.10119	0.384226	0.76619		0.70327	0.0342927
	12 h	ZT30	25.7876	25.7435	26.1191	25.8834	3.96049	1.29846	0.406559			12 h	ZT30	26.1775	24.2306	24.1877	24.8653	4.0527	1.33573	0.396192		0.393974	0.0125853
	16 h	ZT34	25.565	25.2381	25.0953	25.2995	3.45526	0.793228	0.577052			16 h	ZT34	25.276	25.0264	25.047	25.1164	3.47744	0.76047	0.590304		0.57265	0.00440177
	20 h	ZT38	26.0281	26.2709	25.9582	26.0857	3.95158	1.28955	0.409077			20 h	ZT38	25.4275	25.4288	25.2078	25.3547	3.69875	0.981781	0.506354		0.448256	0.0391788
	24 h	ZT42	26.2359	26.0592	25.871	26.0554	4.15115	1.48912	0.35623			24 h	ZT42	25.911	26.2527	25.6277	25.9305	4.03765	1.32069	0.400344		0.370808	0.014578
	4 h	ZT46	26.1992	26.0614	25.8674	26.0427	4.30527	1.64324	0.320136			4 h	ZT46	26.4683	26.4111	26.0947	26.3247	3.95423	1.23727	0.424176		0.364231	0.0440957
	8 h	ZT50	27.5193	27.3379	27.8985	27.5853	4.35974	1.69771	0.308275			8 h	ZT50	26.3073	26.4543	26.3743	26.3787	3.51423	0.797266	0.575439		0.431107	0.122832
	12 h	ZT54	26.3648	26.6034	26.6475	26.5386	3.6576	0.995574	0.501536			12 h	ZT54	26.4094	26.2452	26.2414	26.2987	3.43425	0.717281	0.608243		0.543527	0.0419903
	16 h	ZT58	26.3857	26.2806	26.5817	26.416	3.74022	1.07819	0.473623			16 h	ZT58	26.387	26.4646	26.2098	26.3538	3.75271	1.03574	0.487766		0.471582	0.00204077
	20 h	ZT62	26.8055	26.5636	26.7894	26.7195	4.38891	1.72688	0.302105			20 h	ZT62	26.7208	26.7978	27.0303	26.8497	3.88897	1.172	0.443806		0.364664	0.0625591
	24 h	ZT66	27.1898	26.7276	26.9725	26.9633	4.64612	1.98409	0.252773			24 h	ZT66	27.1044	26.9228	27.0723	27.0332	4.19977	1.48281	0.357792		0.298598	0.0458256
	4 h	ZT70	27.1696	26.9651	26.9296	27.0214	4.6412	1.97917	0.253635			4 h	ZT70	27.5395	27.3902	27.3269	27.4189	4.37793	1.66096	0.316228		0.279024	0.0253887
	8 h	ZT74	27.6397	27.494	27.7724	27.6354	4.06612	1.4041	0.377855			8 h	ZT74	27.4046	27.453	27.5441	27.4672	3.96435	1.24738	0.421212		0.391664	0.0138093
	12 h	ZT78	27.0942	26.6677	27.1969	26.9863	4.38438	1.72235	0.303054			12 h	ZT78	26.9447	27.1763	27.0715	27.0642	3.74687	1.0299	0.489742		0.387249	0.084195
0:24 DD -40%			Ct1	Ct2	Ct3	Ct avg	dCt	ddCt	2^-ddCt		0:24 DD-40%			Ct1	Ct2	Ct3	Ct avg	dct	ddCt	2^-ddct		AB avg	SD
root	8 h	ZT2	25.624	25.5094	25.7605	25.6313	3.06959	0.407557	0.753899		root	8 h	ZT2	24.2506	24.249	24.1679	24.2225	3.35065	0.633688	0.644527		0.687172	0.0667271
Series A	12 h	ZT6	26.2029	26.8859	26.6433	26.5774	3.94821	1.28618	0.410034		Series B	12 h	ZT6	24.2361	24.4145	24.4513	24.3673	3.43811	0.721142	0.606617		0.496993	0.0869589
	16 h	ZT10	26.4773	26.0867	25.904	26.156	3.35036	0.688335	0.62057			16 h	ZT10	23.8188	23.8702	23.8437	23.8443	3.54534	0.828369	0.563165		0.581347	0.039223
	20 h	ZT14	25.9208	25.6214	25.6122	25.7181	3.06183	0.399804	0.757961			20 h	ZT14	25.5511	25.5266	25.4425	25.5067	4.01339	1.29642	0.407134		0.574942	0.18302
	24 h	ZT18	25.8778	25.7843	25.7978	25.82	3.29199	0.629959	0.646195			24 h	ZT18	24.8727	24.7187	24.925	24.8388	3.87328	1.15631	0.448658		0.539045	0.10715
	4 h	ZT22	25.5836	25.442	25.4048	25.4768	2.73458	0.0725482	0.950957			4 h	ZT22	24.7854	24.677	24.7557	24.7394	3.1332	0.416233	0.749379		0.836168	0.114789
	8 h	ZT26	25.7156	25.722	25.2195	25.5524	2.62252	-0.0395133	1.02777			8 h	ZT26	24.2326	23.1574	24.2426	23.8775	2.61688	-0.100089	1.07184		1.02978	0.00201256
	12 h	ZT30	26.5823	26.294	26.3863	26.4208	2.94421	0.282176	0.82235			12 h	ZT30	24.6562	23.6965	24.4759	24.2762	2.90289	0.185927	0.879084		0.834294	0.0119444
	16 h	ZT34	26.4473	26.1859	26.0654	26.2329	3.1333	0.471273	0.721328			16 h	ZT34	24.4764	24.4375	24.2654	24.3931	3.00638	0.289412	0.818236		0.754496	0.033168
	20 h	ZT38	26.3254	25.7805	25.7501	25.952	3.58169	0.919657	0.528635			20 h	ZT38	24.7963	24.8111	24.7273	24.7782	3.7474	1.03043	0.489563		0.499953	0.0286816
	24 h	ZT42	26.0884	25.7252	25.7767	25.8634	2.95344	0.291412	0.817102			24 h	ZT42	24.5867	24.5951	24.5448	24.5755	3.38277	0.665799	0.63034		0.711945	0.105157
	4 h	ZT46	26.2442	26.178	26.297	26.2397	3.37265	0.710617	0.611059			4 h	ZT46	24.6118	24.5733	24.7095	24.6315	3.84172	1.12475	0.458581		0.526253	0.0848062
	8 h	ZT50	26.9517	27.029	27.0643	27.015	4.58754	1.92551	0.263247			8 h	ZT50	26.0656	26.0301	26.1242	26.0733	3.06792	0.350951	0.784067		0.509009	0.245762
	12 h	ZT54	25.8785	25.9314	25.9675	25.9258	3.4091	0.747066	0.595814			12 h	ZT54	26.2835	26.5155	26.4084	26.4025	3.05972	0.34275	0.788537		0.677444	0.08163
	16 h	ZT58	25.3179	25.0442	25.1698	25.1773	3.93025	1.26822	0.415173			16 h	ZT58	26.1767	26.0773	28.4666	26.127	3.24654	0.529578	0.692757		0.541023	0.12585
	20 h	ZT62	26.4264	26.2392	26.5343	26.3999	3.95161	1.28958	0.409069			20 h	ZT62	29.2363	29.1047	29.042	29.1277	3.92725	1.21028	0.432185		0.412553	0.00348378
	24 h	ZT66	25.4407	25.5483	25.4817	25.4902	3.50152	0.839495	0.558839			24 h	ZT66	30.455	29.8081	30.1617	30.1416	4.32472	1.60776	0.328109		0.437344	0.121495
	4 h	ZT70	25.9368	25.7733	25.7861	25.832	3.46902	0.806993	0.571572			4 h	ZT70	29.1624	28.934	29.1791	29.0918	4.02814	1.31118	0.402992		0.479753	0.0918185
	8 h	ZT74	25.2407	25.6592	25.2648	25.3882	3.77109	1.10906	0.463597			8 h	ZT74	27.7477	27.8921	27.7853	27.8084	3.41416	0.697194	0.61677		0.528662	0.0650642
	12 h	ZT78	25.3026	25.2395	25.1128	25.2183	3.88994	1.22791	0.426935			12 h	ZT78	26.4275	26.5786	26.1968	26.401	2.53223	-0.184732	1.13661		0.760536	0.333602

## Sheet: TOC1
Relative expression data collection of Brachypodium distachyon core clock genes. Datasets of different genes are separated on different worksheets.
BdTOC1-
18:6-80%	time		Ct1	Ct2	Ct3	avg	dct	ddct	2^-ddct		18:6-80%			Ct1	Ct2	Ct3	Ct avg	dct	ddCt	2^-ddct		AB avg	sd
green plant parts	8 h	ZT2	24.8437	24.909	24.9587	24.9038	3.3749	0.866252	0.54857		green plant parts	8 h	ZT2	24.3015	24.2537	24.574	24.3764	3.57318	0.94096	0.520886		0.513348	0.0498119
series A	12 h	ZT6	24.2464	24.5691	24.2372	24.3509	2.82888	0.320237	0.800938		series B	12 h	ZT6	24.1421	23.97	24.1941	24.102	2.7085	0.0762804	0.9485		0.835787	0.0492834
	16 h	ZT10	23.7741	23.6133	23.7284	23.7052	1.62126	-0.887382	1.84982			16 h	ZT10	22.6932	22.6469	22.8038	22.7146	1.58075	-1.05147	2.07264		1.87615	0.0372465
	20 h	ZT14	23.1178	22.6828	23.2187	23.0064	1.36221	-1.14643	2.21366			20 h	ZT14	23.1008	22.9132	23.2012	23.0717	1.19903	-1.43319	2.70043		2.3462	0.187444
	24 h	ZT18	23.6906	23.5713	23.5864	23.6161	2.32709	-0.181549	1.1341			24 h	ZT18	22.962	22.6758	22.8848	22.8409	1.44697	-1.18525	2.27403		1.61073	0.674049
	4 h	ZT22	23.6437	24.3327	23.9045	23.9603	2.69154	0.182895	0.880933			4 h	ZT22	24.2438	24.4803	24.3924	24.3722	2.98384	0.351623	0.783702		0.80015	0.114245
	8 h	ZT26	24.9633	24.9408	25.1725	25.0255	3.55404	1.04539	0.484512			8 h	ZT26	24.3078	24.4321	24.4823	24.4074	3.04678	0.414563	0.750247		0.586585	0.144353
	12 h	ZT30	23.9983	23.9536	24.1593	24.0371	2.78669	0.278051	0.824704			12 h	ZT30	24.3265	24.2774	24.5469	24.3836	2.95252	0.320301	0.800903		0.77993	0.063321
	16 h	ZT34	23.6196	23.8345	23.6918	23.7153	2.24662	-0.262022	1.19916			16 h	ZT34	22.909	23.1057	23.1932	23.0693	1.60801	-1.02421	2.03385		1.53302	0.472157
	20 h	ZT38	23.0985	22.9914	22.8327	22.9742	1.79908	-0.709563	1.63531			20 h	ZT38	22.7897	22.8464	22.89	22.842	1.39214	-1.24008	2.36212		1.90176	0.376819
	24 h	ZT42	23.7895	22.5514	22.6491	22.9967	2.22458	-0.284063	1.21762			24 h	ZT42	22.5	22.5606	22.6458	22.5688	1.59089	-1.04133	2.05813		1.5534	0.474858
	4 h	ZT46	23.9244	23.6442	24.13	23.8995	3.28683	0.778185	0.5831			4 h	ZT46	24.1374	23.7956	24.271	24.068	2.65846	0.026234	0.98198		0.742234	0.225049
	8 h	ZT50	26.037	25.961	26.178	26.0587	4.52029	2.01165	0.24799			8 h	ZT50	24.5875	24.5816	24.6128	24.594	3.25199	0.61977	0.650775		0.422671	0.174681
	12 h	ZT54	25.2487	25.0201	24.857	25.0419	3.84731	1.33867	0.395386			12 h	ZT54	24.659	24.4599	24.5629	24.5606	2.62911	-0.00311052	1.00216		0.657638	0.262252
	16 h	ZT58	24.8057	24.574	24.7696	24.7164	2.59397	0.0853245	0.942573			16 h	ZT58	22.9039	22.8207	22.8363	22.8537	1.43742	-1.19481	2.28914		1.5219	0.579324
	20 h	ZT62	23.7129	23.6394	23.6959	23.6827	2.48364	-0.0250082	1.01749			20 h	ZT62	22.7532	22.7078	22.5981	22.6863	1.00867	-1.62355	3.08133		1.92293	0.905445
	24 h	ZT66	24.0404	24.1029	23.9516	24.0316	2.97337	0.464725	0.724609			24 h	ZT66	23.1139	23.3779	23.2714	23.2544	1.79915	-0.833075	1.78148		1.17992	0.455312
	4 h	ZT70	25.4546	25.4565	25.5821	25.4977	4.02122	1.51258	0.350484			4 h	ZT70	24.2939	24.3351	24.3326	24.3205	2.81423	0.182003	0.881478		0.5798	0.229316
	8 h	ZT74	25.8208	26.0158	25.9532	25.93	4.78657	2.27793	0.206194			8 h	ZT74	25.021	25.2714	24.8866	25.0597	3.46563	0.833406	0.561203		0.360663	0.154469
	12 h	ZT78	25.3447	25.2682	25.531	25.3813	3.89563	1.38698	0.382363			12 h	ZT78	24.6939	24.6187	24.494	24.6022	2.91589	0.283666	0.821501		0.568213	0.185849
18:6-40%	time		Ct1	Ct2	Ct3	avg	dct	ddct	2^-ddct		18:6-40%			Ct1	Ct2	Ct3	Ct avg	dct	ddCt	2^-ddct		AB avg	sd
green plant parts	8 h	ZT2	25.6716	25.8453	25.5286	25.6818	3.50498	0.996333	0.501272		green plant parts	8 h	ZT2	26.9954	26.927	26.8818	26.9347	3.08267	0.450443	0.731818		0.586507	0.12054
series A	12 h	ZT6	25.0492	24.4097	24.8147	24.7579	2.75544	0.246798	0.842765		series B	12 h	ZT6	26.2657	26.5379	26.5759	26.4598	2.85214	0.219923	0.858611		0.815445	0.0386352
	16 h	ZT10	23.9536	23.9875	23.8002	23.9138	1.96703	-0.541614	1.4556			16 h	ZT10	23.4086	23.3983	23.5697	23.4589	1.75633	-0.875894	1.83514		1.57005	0.161852
	20 h	ZT14	23.0672	23.4616	23.4927	23.3405	1.41159	-1.09705	2.13917			20 h	ZT14	24.1335	24.0945	24.4351	24.221	1.42461	-1.20762	2.30956		2.12956	0.013581
	24 h	ZT18	25.1714	25.5317	25.3329	25.3453	1.99228	-0.516363	1.43035			24 h	ZT18	23.8052	23.604	24.1971	23.8688	1.72673	-0.905489	1.87318		1.57488	0.204397
	4 h	ZT22	24.2782	24.4947	24.5363	24.4364	2.92334	0.414693	0.750179			4 h	ZT22	24.6239	24.5947	24.9311	24.7166	2.74733	0.115105	0.923315		0.798849	0.0688292
	8 h	ZT26	26.2297	25.8969	25.7322	25.9529	3.54918	1.04054	0.486146			8 h	ZT26	24.7243	24.7443	24.8656	24.7781	3.5951	0.962876	0.513033		0.478532	0.0107684
	12 h	ZT30	25.0957	25.575	25.4859	25.3855	3.16722	0.658575	0.633504			12 h	ZT30	25.128	25.1796	25.2231	25.1769	2.64858	0.0163616	0.988723		0.77053	0.193785
	16 h	ZT34	23.5136	24.1349	23.9734	23.874	1.85939	-0.649258	1.56836			16 h	ZT34	23.8963	24.1141	24.0984	24.0363	1.55814	-1.07408	2.10538		1.75045	0.257515
	20 h	ZT38	23.5635	23.941	24.3253	23.9433	1.39009	-1.11855	2.17129			20 h	ZT38	23.326	23.3385	23.4372	23.3673	1.36328	-1.26894	2.40984		2.19165	0.0287973
	24 h	ZT42	23.7757	24.1987	24.1278	24.1633	1.20805	-1.3006	2.46331			24 h	ZT42	23.7746	23.8059	23.9237	23.8347	1.49895	-1.13327	2.19355		2.23839	0.318079
	4 h	ZT46	25.3492	25.4486	25.389	25.3956	2.87522	0.366579	0.77562			4 h	ZT46	24.2762	24.2196	24.3672	24.2877	2.52428	-0.107944	1.07769		0.882421	0.15104
	8 h	ZT50	26.3529	26.3167	26.3831	26.3509	4.4485	1.93986	0.260641			8 h	ZT50	25.6908	25.6692	25.7216	25.6939	3.01866	0.386442	0.765014		0.481427	0.220786
	12 h	ZT54	25.611	25.928	25.6554	25.7315	3.99049	1.48184	0.358031			12 h	ZT54	24.5672	24.652	24.7402	24.6532	2.68508	0.0528562	0.964026		0.621459	0.263428
	16 h	ZT58	24.446	24.6703	24.5059	24.5407	2.86988	0.361237	0.778497			16 h	ZT58	23.5889	23.643	23.7824	23.6714	1.71442	-0.917799	1.88923		1.25632	0.477822
	20 h	ZT62	23.6624	23.9931	23.7386	23.7981	2.43175	-0.0768945	1.05475			20 h	ZT62	23.4777	23.468	23.3946	23.4468	1.29063	-1.34159	2.53431		1.6905	0.635758
	24 h	ZT66	24.3266	24.3394	24.4497	24.3719	2.98919	0.480546	0.716706			24 h	ZT66	23.5941	23.808	23.9237	23.7753	1.80961	-0.822612	1.76861		1.17006	0.453355
	4 h	ZT70	24.9339	25.4018	24.8403	25.0586	3.85064	1.34199	0.394475			4 h	ZT70	24.3011	24.419	24.2932	24.3378	2.25018	-0.382043	1.30319		0.79534	0.400865
	8 h	ZT74	25.8253	25.8808	25.9019	25.8693	4.72345	2.21481	0.215416			8 h	ZT74	25.4303	25.3509	25.3023	25.3611	3.12743	0.495204	0.709461		0.433318	0.217902
	12 h	ZT78	25.1765	25.1891	25.1349	25.1668	3.86799	1.35935	0.389758			12 h	ZT78	25.0735	24.8512	25.1905	25.0384	3.15468	0.522456	0.696186		0.514396	0.124638
18:6-80%			Ct1	Ct2	Ct3	avg	dct	ddct	2^-ddct		18:6-80%			Ct1	Ct2	Ct3	Ct avg	dct	ddCt	2^-ddct		AB avg	sd
root	8 h	ZT2	24.5891	24.9311	24.5254	24.6819	3.18465	0.676008	0.625895		root	8 h	ZT2	24.2479	24.2484	24.2469	24.2478	3.12773	0.495511	0.70931		0.638488	0.0178098
series A	12 h	ZT6	24.5055	24.9314	24.8134	24.7501	3.14761	0.638968	0.642172		series B	12 h	ZT6	22.6693	22.7862	22.9334	22.7963	2.90477	0.272548	0.827856		0.701034	0.0832432
	16 h	ZT10	23.9373	23.8261	23.833	23.8655	2.87945	0.370803	0.773352			16 h	ZT10	22.4247	22.6445	22.6378	22.569	2.6802	0.0479749	0.967293		0.830619	0.080988
	20 h	ZT14	23.469	23.3233	23.2362	23.3428	2.45409	-0.0545501	1.03854			20 h	ZT14	22.7842	22.7405	22.9113	22.812	2.63314	0.000916433	0.999365		0.97793	0.0857084
	24 h	ZT18	24.8428	24.7519	24.7267	24.7738	2.87287	0.364222	0.776888			24 h	ZT18	22.4764	22.5439	22.6576	22.5593	2.72514	0.0929153	0.937626		0.818771	0.0592322
	4 h	ZT22	24.8821	25.0088	24.8785	24.9231	3.54722	1.03857	0.486808			4 h	ZT22	23.6298	23.4577	23.5346	23.5407	3.58952	0.957303	0.515019		0.479774	0.00994783
	8 h	ZT26	23.7442	23.9033	23.7171	23.7882	3.18951	0.68087	0.623789			8 h	ZT26	23.1773	23.1428	23.1556	23.1586	3.03232	0.400099	0.757806		0.659693	0.0507756
	12 h	ZT30	23.8748	24.3693	24.2327	24.1589	2.92438	0.415732	0.749639			12 h	ZT30	22.7735	22.7185	22.7892	22.7604	2.98495	0.352729	0.783101		0.734227	0.0217959
	16 h	ZT34	24.0389	23.9596	24.0763	24.0249	2.8788	0.370153	0.773701			16 h	ZT34	22.2737	22.4484	22.5322	22.4181	2.53198	-0.100245	1.07196		0.878829	0.148673
	20 h	ZT38	24.3343	24.2933	24.3416	24.323	2.89204	0.383399	0.766629			20 h	ZT38	22.4698	22.5388	22.6329	22.5472	2.7569	0.124674	0.917211		0.804273	0.0532355
	24 h	ZT42	24.6159	24.6641	24.7736	24.6845	2.94411	0.435469	0.739453			24 h	ZT42	22.6781	22.7062	22.6938	22.6927	2.86244	0.230222	0.852504		0.760987	0.030453
	4 h	ZT46	24.5192	24.4834	24.574	24.5256	3.60157	1.09293	0.46881			4 h	ZT46	22.233	22.9018	23.3153	23.1085	3.56673	0.934511	0.52322		0.474539	0.00810198
	8 h	ZT50	26.3581	26.4402	26.3231	26.3738	3.66242	1.15378	0.449447			8 h	ZT50	25.0622	25.232	26.1982	25.4975	3.70229	1.07007	0.476296		0.443322	0.00612543
	12 h	ZT54	26.2788	25.7753	25.6529	25.9023	3.62909	1.12044	0.459953			12 h	ZT54	25.2287	24.874	24.9461	25.0163	3.12303	0.490812	0.711625		0.556579	0.0966268
	16 h	ZT58	25.2972	25.1058	24.953	25.1187	3.06722	0.558572	0.678974			16 h	ZT58	24.6718	24.097	24.1543	24.3077	2.83297	0.200744	0.870102		0.738824	0.05985
	20 h	ZT62	25.1955	25.4779	25.3364	25.3366	2.8807	0.372053	0.772682			20 h	ZT62	24.2483	24.3648	24.1194	24.2442	2.72516	0.0929361	0.937613		0.816662	0.04398
	24 h	ZT66	25.2441	24.718	25.1774	25.0465	3.00723	0.498587	0.7078			24 h	ZT66	24.3881	24.4373	24.4746	24.4333	2.8714	0.239177	0.847229		0.742739	0.0349393
	4 h	ZT70	25.9674	26.1111	26.2364	26.105	3.64928	1.14064	0.453559			4 h	ZT70	25.248	25.2819	25.3375	25.2891	3.50152	0.869302	0.547412		0.478016	0.0244575
	8 h	ZT74	25.7359	25.9543	25.633	25.7744	3.63093	1.12228	0.459367			8 h	ZT74	25.2568	25.2737	25.1512	25.2272	3.53642	0.904202	0.534328		0.474915	0.0155488
	12 h	ZT78	25.1155	25.3761	25.1035	25.1984	3.31388	0.805239	0.572267			12 h	ZT78	24.8787	25.0567	24.9315	24.9556	3.34479	0.712569	0.610233		0.566202	0.00606492
18:6-40%			Ct1	Ct2	Ct3	avg	dct	ddct	2^-ddct		18:6-40%			Ct1	Ct2	Ct3	Ct avg	dct	ddCt	2^-ddct		AB avg	sd
root	8 h	ZT2	23.7159	23.716	23.6246	23.6855	3.28743	0.778785	0.582857		root	8 h	ZT2	23.4885	23.3498	23.5045	23.4476	3.78749	1.15527	0.448983		0.497491	0.120726
series A	12 h	ZT6	23.5717	23.811	23.8941	23.7589	3.07397	0.565325	0.675803		series B	12 h	ZT6	23.5878	23.5132	23.6356	23.5788	3.3383	0.706083	0.612982		0.619232	0.0800033
	16 h	ZT10	23.1605	23.2487	23.2961	23.2351	2.89142	0.382772	0.766963			16 h	ZT10	23.2193	23.2078	23.2725	23.2332	3.18083	0.548612	0.683678		0.697258	0.0985773
	20 h	ZT14	22.849	22.515	22.7914	22.8202	2.45559	-0.0530508	1.03746			20 h	ZT14	22.898	23.1948	23.1635	23.0854	3.17711	0.544893	0.685442		0.833315	0.2887
	24 h	ZT18	23.2042	23.2465	23.2971	23.2493	2.89849	0.389845	0.763212			24 h	ZT18	23.4224	23.1761	23.2809	23.2931	2.88353	0.251308	0.840134		0.767189	0.00562457
	4 h	ZT22	24.2998	24.4159	24.3202	24.3453	3.28536	0.776712	0.583696			4 h	ZT22	24.3924	24.4609	24.5955	24.4829	3.70785	1.07562	0.474466		0.509606	0.104779
	8 h	ZT26	23.302	23.4434	23.4383	23.3946	3.05429	0.545649	0.685083			8 h	ZT26	24.1744	24.1645	24.1306	24.1565	3.39286	0.760641	0.590234		0.613432	0.10133
	12 h	ZT30	23.3481	23.7607	23.7559	23.6216	2.96604	0.457399	0.728298			12 h	ZT30	23.7524	23.6132	23.7794	23.715	3.2898	0.657577	0.633942		0.6551	0.103519
	16 h	ZT34	22.6458	22.8156	22.7838	22.7484	2.62025	0.111605	0.925558			16 h	ZT34	23.1471	23.1167	23.1282	23.1307	2.89017	0.257946	0.836278		0.846592	0.111675
	20 h	ZT38	23.3872	23.5935	23.644	23.5416	2.65305	0.144404	0.904753			20 h	ZT38	23.5712	23.7882	23.7236	23.6943	2.7797	0.147473	0.90283		0.866734	0.053767
	24 h	ZT42	23.3979	23.626	23.5843	23.5361	2.66522	0.15658	0.897149			24 h	ZT42	22.6326	22.6033	22.5663	22.6007	2.7873	0.155075	0.898086		0.860755	0.0514696
	4 h	ZT46	23.6129	23.7226	23.837	23.7242	3.47679	0.968143	0.511164			4 h	ZT46	23.3957	23.4403	23.5763	23.4708	3.40035	0.768127	0.587179		0.52507	0.0196668
	8 h	ZT50	26.1921	26.2969	26.4071	26.2987	3.73649	1.22785	0.426953			8 h	ZT50	24.9794	25.6116	24.7268	25.106	3.56556	0.933336	0.523646		0.453806	0.026853
	12 h	ZT54	26.3919	25.9197	26.3927	26.2348	4.06798	1.55933	0.339308			12 h	ZT54	25.0099	24.9302	25.0909	25.0103	3.2912	0.65898	0.633326		0.460322	0.121013
	16 h	ZT58	25.9219	25.6838	25.7911	25.7989	3.27231	0.76367	0.588996			16 h	ZT58	24.4475	24.4914	24.4468	24.4619	2.93242	0.300198	0.812141		0.667234	0.0782372
	20 h	ZT62	25.2109	25.3376	25.339	25.2958	2.86088	0.352238	0.783368			20 h	ZT62	24.6195	24.7481	24.6593	24.6756	2.7347	0.102474	0.931434		0.81917	0.0358015
	24 h	ZT66	25.8366	25.9577	26.0147	25.9363	3.0282	0.519559	0.697585			24 h	ZT66	26.4132	26.5167	26.8372	26.589	2.74153	0.109303	0.927036		0.774259	0.0766742
	4 h	ZT70	26.2313	26.5883	26.2837	26.3677	3.4583	0.949659	0.517755			4 h	ZT70	26.0058	26.0574	26.2713	26.1115	2.98664	0.35442	0.782184		0.617864	0.100109
	8 h	ZT74	28.0357	27.2899	27.3455	27.3177	3.66824	1.15959	0.447639			8 h	ZT74	25.2444	25.2238	25.2251	25.2311	3.25909	0.626866	0.647582		0.52103	0.0733908
	12 h	ZT78	27.074	26.7731	27.1867	27.0113	3.38395	0.875307	0.545138			12 h	ZT78	25.2365	25.0895	25.2787	25.2015	3.16684	0.534621	0.69034		0.589403	0.0442654
24:0 LL - 80%			Ct1	Ct2	Ct3	avg	dct	ddct	2^-ddct		24:0 LL - 80%			Ct1	Ct2	Ct3	Ct avg	dct	ddCt	2^-ddct		AB avg	sd
green plant parts	8 h	ZT2	25.3461	25.2749	25.2095	25.2768	3.61383	1.10518	0.464843		green plant parts	8 h	ZT2	24.2528	24.1677	24.409	24.2765	3.37623	0.744007	0.597079		0.506453	0.0416099
series A	12 h	ZT6	23.6964	23.9803	23.8775	23.8514	3.29187	0.783226	0.581066		series B	12 h	ZT6	22.9796	22.916	22.9913	22.9623	2.66579	0.0335731	0.976998		0.73893	0.157864
	16 h	ZT10	21.9576	21.9902	22.1403	22.0293	1.43106	-1.07759	2.1105			16 h	ZT10	22.6524	22.676	23.0104	22.6642	1.46051	-1.17171	2.25279		2.08918	0.0213238
	20 h	ZT14	22.3994	22.2949	22.2598	22.318	1.17329	-1.33535	2.52337			20 h	ZT14	21.3163	21.2673	21.38	21.3212	1.17519	-1.45703	2.74542		2.52171	0.00165913
	24 h	ZT18	22.3771	22.2687	22.2613	22.3024	1.74519	-0.763452	1.69755			24 h	ZT18	22.2056	22.0201	22.3079	22.1779	1.39571	-1.23651	2.35628		1.9302	0.232649
	4 h	ZT22	22.3558	22.7655	22.527	22.5494	2.32687	-0.181771	1.13428			4 h	ZT22	22.2782	22.1483	22.2993	22.2419	1.77167	-0.860556	1.81574		1.40048	0.266203
	8 h	ZT26	22.5543	22.7474	22.827	22.7095	2.84641	0.337769	0.791264			8 h	ZT26	23.175	23.1597	23.342	23.2255	2.6702	0.0379765	0.97402		0.842663	0.0513984
	12 h	ZT30	25.4175	25.7349	25.6749	25.5462	5.35618	2.84754	0.138933			12 h	ZT30	23.0994	23.0132	23.1315	23.0814	2.71607	0.0838465	0.943539		0.502507	0.363574
	16 h	ZT34	24.3341	24.1536	24.1532	24.2137	4.96026	2.45162	0.182806			16 h	ZT34	22.403	22.2913	22.5131	22.4025	2.19476	-0.437458	1.35422		0.712926	0.53012
	20 h	ZT38	23.6106	23.8206	23.6752	23.7021	4.21923	1.71059	0.305535			20 h	ZT38	22.3432	22.3072	22.5452	22.3985	1.9313	-0.700922	1.62554		0.898817	0.593282
	24 h	ZT42	21.5177	21.4329	21.4776	21.4761	2.61286	0.10422	0.930308			24 h	ZT42	22.4397	22.5232	22.6202	22.5277	1.53599	-1.09623	2.13795		1.27316	0.342848
	4 h	ZT46	23.3397	23.5469	Undetermined	23.4433	2.30133	-0.207312	1.15453			4 h	ZT46	21.2804	21.777	22.1016	21.691	1.54687	-1.08535	2.12189		1.55112	0.396582
	8 h	ZT50	24.1292	23.6483	23.8192	23.8656	2.23013	-0.278513	1.21294			8 h	ZT50	24.1292	23.6483	23.8192	23.8656	2.23013	-0.402091	1.32142		0.817354	0.39559
	12 h	ZT54	24.4261	24.5033	24.4008	24.4434	2.83365	0.325003	0.798297			12 h	ZT54	24.4261	24.5033	24.4008	24.4434	2.83365	0.201425	0.869691		0.573203	0.225094
	16 h	ZT58	24.5351	24.3133	24.2867	24.3784	2.26174	-0.246908	1.18666			16 h	ZT58	24.5351	24.3133	24.2867	24.3784	2.26174	-0.370487	1.29279		0.758629	0.428033
	20 h	ZT62	24.0507	24.1017	24.2002	24.1175	2.05677	-0.451875	1.36782			20 h	ZT62	24.0507	24.1017	24.2002	24.1175	2.05677	-0.575454	1.49015		0.90414	0.463677
	24 h	ZT66	24.2233	24.4307	24.5179	24.3907	1.90764	-0.601005	1.51677			24 h	ZT66	24.2233	24.4307	24.5179	24.3907	1.90764	-0.724583	1.65242		0.999393	0.51738
	4 h	ZT70	24.3804	24.2227	24.2992	24.3008	2.35041	-0.158238	1.11592			4 h	ZT70	24.3804	24.2227	24.2992	24.3008	2.35041	-0.281817	1.21572		0.753629	0.362295
	8 h	ZT74	24.2108	24.0603	24.1735	24.1482	2.31886	-0.189783	1.14059			8 h	ZT74	24.2108	24.0603	24.1735	24.1482	2.31886	-0.313362	1.2426		0.760739	0.379854
	12 h	ZT78	23.7869	23.8929	23.7934	23.8244	1.90669	-0.601952	1.51777			12 h	ZT78	23.7869	23.8929	23.7934	23.8244	1.90669	-0.725531	1.65351		0.931625	0.586144
24:0 LL -40%			Ct1	Ct2	Ct3	avg	dct	ddct	2^-ddct		24:0 LL - 40%			Ct1	Ct2	Ct3	Ct avg	dct	ddCt	2^-ddct		AB avg	sd
green plant parts	8 h	ZT2	24.8731	25.2176	24.7712	24.8222	5.027	2.51836	0.174542		green plant parts	8 h	ZT2	23.7897	23.3521	23.6267	23.5895	3.59539	0.963168	0.387706		0.281124	0.106582
series A	12 h	ZT6	23.7099	22.9613	23.695	23.4554	4.13284	1.62419	0.324391		series B	12 h	ZT6	22.94	22.8196	22.8642	22.8746	2.98017	0.347951	0.593883		0.459137	0.134746
	16 h	ZT10	22.3313	22.2586	22.5622	22.384	3.25036	0.741717	0.598027			16 h	ZT10	21.9693	21.828	21.9247	21.9073	1.84987	-0.782355	1.30004		0.949034	0.351007
	20 h	ZT14	21.8828	21.9592	22.5733	21.921	2.86578	0.357133	0.780715			20 h	ZT14	21.4233	21.4037	21.604	21.477	1.48756	-1.14466	1.67118		1.22595	0.44523
	24 h	ZT18	22.6332	22.6156	23.1296	22.6244	3.28034	0.771693	0.58573			24 h	ZT18	21.7198	21.521	21.5629	21.6012	1.77176	-0.860457	1.37236		0.979045	0.393315
	4 h	ZT22	22.4928	22.5739	22.5372	22.5346	3.59516	1.08652	0.470896			4 h	ZT22	22.4071	22.3423	22.6786	22.476	2.30075	-0.331474	0.951105		0.711	0.240104
	8 h	ZT26	22.7699	22.951	23.0918	22.9376	4.06524	1.55659	0.339953			8 h	ZT26	22.7605	22.8542	22.9947	22.8698	2.51612	-0.116106	0.819211		0.579582	0.239629
	12 h	ZT30	23.9381	24.2438	24.4281	24.2034	3.98662	1.47798	0.358992			12 h	ZT30	22.8033	22.7469	22.9218	22.824	2.44783	-0.184393	0.858919		0.608955	0.249964
	16 h	ZT34	22.7439	22.7394	22.7941	22.7591	3.69634	1.18769	0.439004			16 h	ZT34	21.9042	21.8893	22.2517	22.0151	2.25207	-0.38015	0.983742		0.711373	0.272369
	20 h	ZT38	21.9531	22.259	22.192	22.1347	3.38473	0.876089	0.544842			20 h	ZT38	21.8636	22.0186	22.1408	22.0076	1.27758	-1.35464	1.933		1.23892	0.694078
	24 h	ZT42	22.0872	22.2747	22.3421	22.2347	3.19776	0.689118	0.620233			24 h	ZT42	21.1995	21.3235	21.5365	21.3532	1.18776	-1.44446	2.05717		1.3387	0.718467
	4 h	ZT46	22.0021	22.2261	22.2424	22.1569	3.3779	0.86926	0.547427			4 h	ZT46	20.9905	21.2735	20.6743	20.9794	1.62932	-1.0029	1.51477		1.0311	0.483673
	8 h	ZT50	24.4071	24.5036	24.7992	24.57	3.01944	0.5108	0.701833			8 h	ZT50	23.259	23.3029	23.344	23.302	3.57886	0.946635	0.518841		0.589041	0.112792
	12 h	ZT54	23.8647	24.1386	23.8837	23.9624	2.9571	0.44846	0.732825			12 h	ZT54	23.5962	23.1733	23.6368	23.4688	4.16593	1.53371	0.345387		0.524929	0.207895
	16 h	ZT58	24.021	23.6936	23.9882	23.9009	2.42095	-0.0876935	1.06267			16 h	ZT58	23.4261	23.6916	23.8226	23.6468	3.68952	1.0573	0.480531		0.751877	0.310793
	20 h	ZT62	23.6441	23.8283	23.5585	23.677	2.08747	-0.421172	1.33901			20 h	ZT62	22.9667	22.8126	22.9866	22.922	3.52383	0.891611	0.539012		0.916889	0.422126
	24 h	ZT66	23.9209	23.9301	24.1418	23.9976	2.13197	-0.376678	1.29835			24 h	ZT66	23.2036	23.251	23.6687	23.3744	3.84174	1.20952	0.432413		0.847632	0.450717
	4 h	ZT70	23.9173	23.7446	24.0164	23.8928	2.29444	-0.214208	1.16007			4 h	ZT70	22.3718	22.3178	22.4208	22.3701	3.42995	0.797726	0.575255		0.844049	0.316018
	8 h	ZT74	24.261	24.4081	24.2645	24.3112	2.30882	-0.199819	1.14855			8 h	ZT74	23.2811	23.1623	23.1505	23.198	3.7459	1.11368	0.462113		0.786366	0.362188
	12 h	ZT78	24.2096	24.0515	24.1953	24.1521	2.35376	-0.154884	1.11333			12 h	ZT78	23.6219	23.8233	23.8382	23.7611	4.00479	1.37257	0.386202		0.733915	0.379417
24:0 LL- 80%			Ct1	Ct2	Ct3	avg	dct	ddct	2^-ddct		24:0 LL- 80%			Ct1	Ct2	Ct3	Ct avg	dct	ddCt	2^-ddct		AB avg	sd
root	8 h	ZT2	23.476	23.4217	23.6775	23.5251	4.17399	1.66534	0.315269		root	8 h	ZT2	22.7655	23.4803	23.3637	23.422	3.30567	0.673445	0.627008		0.445402	0.130133
Series A	12 h	ZT6	23.3044	23.3653	23.4709	23.3802	4.15709	1.64844	0.318984		Series B	12 h	ZT6	22.8714	22.959	22.9084	22.913	2.93056	0.298335	0.813191		0.532709	0.213725
	16 h	ZT10	22.7962	23.7088	22.9802	23.1617	3.71477	1.20613	0.43343			16 h	ZT10	22.9525	22.8633	22.9077	22.9078	2.63555	0.00332927	0.997695		0.674611	0.241181
	20 h	ZT14	22.897	23.0966	23.1063	23.0333	3.52383	1.01519	0.494763			20 h	ZT14	22.7695	22.6558	22.6828	22.7027	2.62676	-0.00546473	1.0038		0.708077	0.213314
	24 h	ZT18	22.2927	22.4616	22.3178	22.3574	2.95034	0.441694	0.736269			24 h	ZT18	22.9533	22.9276	23.0965	22.9925	2.64239	0.0101648	0.992979		0.823866	0.0875971
	4 h	ZT22	22.1097	22.626	22.74	22.4919	3.34572	0.837079	0.559776			4 h	ZT22	22.8862	22.9399	22.9451	22.9237	2.87108	0.238857	0.847417		0.668813	0.109037
	8 h	ZT26	23.0696	23.2508	23.2053	23.1753	4.09016	1.58151	0.334131			8 h	ZT26	22.9394	22.8938	22.669	22.8341	3.08998	0.457754	0.728119		0.501239	0.167107
	12 h	ZT30	23.0778	23.3566	23.3627	23.2657	4.1583	1.64965	0.318716			12 h	ZT30	22.4696	22.571	22.698	22.5795	3.04357	0.41135	0.751919		0.504455	0.185738
	16 h	ZT34	22.9905	23.0094	22.943	22.9809	3.62889	1.12025	0.460015			16 h	ZT34	22.5718	22.5001	22.4641	22.512	2.93685	0.304625	0.809653		0.601601	0.141586
	20 h	ZT38	22.8513	22.7478	22.5738	22.7243	3.62338	1.11474	0.461776			20 h	ZT38	22.3713	22.3561	22.2708	22.3327	2.79779	0.165566	0.891579		0.640081	0.178306
	24 h	ZT42	24.6497	24.6011	24.469	24.5733	4.14028	1.63164	0.322722			24 h	ZT42	22.6676	22.6455	22.6782	22.6638	3.02626	0.394041	0.760995		0.510622	0.187901
	4 h	ZT46	22.3596	22.4926	22.7844	22.5456	3.56915	1.0605	0.479464			4 h	ZT46	22.5009	22.4997	23.3965	22.799	2.97316	0.340939	0.789527		0.602089	0.122624
	8 h	ZT50	23.2048	22.6938	22.1992	22.4465	4.51824	2.0096	0.248342			8 h	ZT50	26.1347	25.8134	25.9692	25.9724	3.24155	0.609324	0.655504		0.425017	0.176675
	12 h	ZT54	24.3625	24.6241	24.746	24.5775	5.64671	3.13807	0.113592			12 h	ZT54	26.5788	26.0582	25.6968	26.1113	3.6705	1.03828	0.486909		0.280265	0.166673
	16 h	ZT58	23.3402	23.4659	23.5774	23.4612	5.9308	3.42216	0.0932885			16 h	ZT58	25.1005	24.9912	25.0525	25.0481	3.27546	0.643238	0.640274		0.340501	0.247212
	20 h	ZT62	22.5712	22.6756	22.6664	22.6377	4.14556	1.63692	0.321543			20 h	ZT62	25.4307	25.6299	25.5561	25.5389	3.15469	0.522472	0.696178		0.480285	0.158742
	24 h	ZT66	22.6664	22.9206	22.9435	22.8435	4.60301	2.09437	0.234171			24 h	ZT66	25.6459	25.8053	25.8607	25.7706	3.35806	0.725839	0.604645		0.39459	0.160419
	4 h	ZT70	22.5356	22.3271	22.2644	22.3757	4.26368	1.75503	0.296267			4 h	ZT70	25.7593	25.9167	25.8813	25.8524	3.45729	0.825063	0.564457		0.407193	0.110927
	8 h	ZT74	23.3301	23.4509	23.5452	23.4421	4.96872	2.46007	0.181737			8 h	ZT74	25.6611	25.6384	25.6064	25.6353	3.45196	0.819737	0.566545		0.350887	0.16915
	12 h	ZT78	22.4279	22.3989	22.7472	22.5247	4.06391	1.55527	0.340265			12 h	ZT78	25.994	25.8964	25.9042	25.9315	3.56748	0.935259	0.522949		0.410142	0.0698769
24:0 LL- 40%			Ct1	Ct2	Ct3	avg	dct	ddct	2^-ddct		24:0 LL- 40%			Ct1	Ct2	Ct3	Ct avg	dct	ddCt	2^-ddct		AB avg	sd
root	8 h	ZT2	23.5962	24.5256	23.7161	23.6562	4.71412	2.20548	0.216812		root	8 h	ZT2	23.005	23.2381	23.4417	23.2282	3.21521	0.582992	0.667578		0.414794	0.197981
Series A	12 h	ZT6	23.1409	23.2098	23.4226	23.2578	4.43527	1.92663	0.263044		Series B	12 h	ZT6	22.6673	22.7519	22.8405	22.7532	2.60309	-0.0291334	1.0204		0.599838	0.336794
	16 h	ZT10	23.1212	23.1044	23.1408	23.1221	4.0637	1.55506	0.340315			16 h	ZT10	22.5681	22.5998	22.6334	22.6004	2.68083	0.0486096	0.966868		0.613905	0.27359
	20 h	ZT14	22.1367	22.1812	22.1337	22.1505	3.4165	0.907859	0.532976			20 h	ZT14	22.8531	23.1407	22.9105	22.9681	2.89621	0.263985	0.832785		0.648698	0.115722
	24 h	ZT18	25.5756	25.6299	25.6277	25.6111	2.20512	-0.303521	1.23415			24 h	ZT18	22.3221	22.5137	22.4734	22.4364	2.36031	-0.271916	1.20741		1.17122	0.0629305
	4 h	ZT22	24.5294	24.7766	24.8002	24.7021	3.20533	0.696691	0.616986			4 h	ZT22	22.2671	22.4151	22.3354	22.3392	2.72554	0.0933191	0.937364		0.7387	0.121714
	8 h	ZT26	24.7608	24.9036	25.135	24.9331	3.91585	1.40721	0.377041			8 h	ZT26	22.4527	22.5662	22.4464	22.4884	2.82528	0.193062	0.874747		0.589989	0.212948
	12 h	ZT30	24.5062	24.9647	24.8334	24.7681	4.24548	1.73683	0.300027			12 h	ZT30	23.0809	23.0916	22.8579	23.0101	3.33812	0.705896	0.613062		0.431381	0.131354
	16 h	ZT34	23.9005	24.194	24.1989	24.0978	3.97141	1.46277	0.362796			16 h	ZT34	22.4395	22.9662	22.6174	22.6744	2.86371	0.231487	0.851756		0.572315	0.209519
	20 h	ZT38	22.3167	22.5538	22.535	22.4685	3.01522	0.506572	0.703893			20 h	ZT38	22.117	22.0119	22.278	22.1356	2.01953	-0.612692	1.52911		1.05374	0.349845
	24 h	ZT42	22.1704	22.1465	22.2019	22.1729	2.74961	0.240971	0.846176			24 h	ZT42	22.005	22.1464	22.1079	22.0864	2.01998	-0.612242	1.52863		1.12466	0.278484
	4 h	ZT46	23.2161	23.2483	23.3013	23.2552	3.50621	0.997566	0.500844			4 h	ZT46	22.7212	22.6573	22.7451	22.7079	2.16226	-0.469958	1.38507		0.886105	0.385261
	8 h	ZT50	23.9769	23.6516	23.845	23.8245	4.81458	2.30594	0.202229			8 h	ZT50	25.8879	25.8338	25.9778	25.8998	3.22231	0.590084	0.664304		0.405999	0.203771
	12 h	ZT54	22.6832	22.537	23.0862	22.6101	3.83044	1.32179	0.400038			12 h	ZT54	25.5741	25.7428	25.6809	25.6659	3.26057	0.628349	0.646916		0.496924	0.096886
	16 h	ZT58	22.5575	22.5829	24.8702	22.5702	3.78063	1.27199	0.414088			16 h	ZT58	25.4961	25.4081	25.4304	25.4449	3.16278	0.530555	0.692288		0.524773	0.110684
	20 h	ZT62	22.3324	22.3926	22.6077	22.4442	3.74767	1.23903	0.423659			20 h	ZT62	26.0326	25.8179	26.1562	26.0022	3.36612	0.733902	0.601275		0.487787	0.0641283
	24 h	ZT66	22.6702	22.8202	22.7428	22.7444	4.16217	1.65353	0.317861			24 h	ZT66	25.8915	25.6087	25.8267	25.7757	3.24062	0.6084	0.655924		0.459969	0.142108
	4 h	ZT70	22.209	22.2317	22.4344	22.2917	3.33323	0.824584	0.564645			4 h	ZT70	26.3052	26.3198	26.2086	26.2779	3.56134	0.929116	0.52518		0.523356	0.0412891
	8 h	ZT74	22.631	22.4584	22.5334	22.541	4.31088	1.80224	0.286729			8 h	ZT74	25.966	25.8762	25.7591	25.8671	3.26552	0.633298	0.644701		0.439253	0.152524
	12 h	ZT78	22.4993	22.5021	22.7824	22.5946	3.48614	0.977493	0.507861			12 h	ZT78	25.3009	25.5718	25.5057	25.4595	2.89362	0.261399	0.834278		0.636826	0.128965
0:24 DD-80%			Ct1	Ct2	Ct3	avg	dct	ddct	2^-ddct		0:24 DD-80%			Ct1	Ct2	Ct3	Ct avg	dct	ddCt	2^-ddct		AB avg	sd
green plant parts	8 h	ZT2	24.254	24.1685	24.2116	24.2114	4.91682	2.40818	0.188394		green plant parts	8 h	ZT2	25.0798	24.5118	24.515	24.5134	4.24957	1.61735	0.325935		0.243786	0.055392
Series A	12 h	ZT6	26.0521	25.9243	26.0874	26.0213	6.45729	3.94865	0.0647647		Series B	12 h	ZT6	26.8776	26.2527	26.3642	26.3084	5.64502	3.01279	0.123896		0.0892451	0.0244804
	16 h	ZT10	26.9751	26.069	25.991	26.345	6.40693	3.89829	0.0670654			16 h	ZT10	25.2632	25.4667	25.8091	25.365	4.47195	1.83973	0.279374		0.161752	0.094687
	20 h	ZT14	24.4324	24.3831	24.5684	24.4613	4.90572	2.39707	0.189849			20 h	ZT14	24.5527	24.5719	24.6002	24.5749	3.8336	1.20137	0.434861		0.294506	0.104657
	24 h	ZT18	23.6948	23.6296	23.7015	23.6753	3.70804	1.1994	0.435457			24 h	ZT18	23.3457	23.2862	23.365	23.3323	3.33724	0.70502	0.613434		0.499267	0.0638094
	4 h	ZT22	23.319	23.2125	23.2702	23.2672	3.62108	1.11244	0.462511			4 h	ZT22	23.351	23.2294	23.3378	23.3061	3.26412	0.631902	0.645325		0.52743	0.0649189
	8 h	ZT26	23.5404	23.6142	23.7854	23.6467	3.63997	1.13133	0.456496			8 h	ZT26	24.1623	24.361	24.3385	24.2873	3.29689	0.664669	0.630834		0.517772	0.0612756
	12 h	ZT30	24.108	24.3709	24.4255	24.3015	3.87346	1.36482	0.388283			12 h	ZT30	24.2365	24.3516	24.259	24.2824	3.77821	1.14599	0.45188		0.401533	0.0132506
	16 h	ZT34	24.1264	24.1526	24.2833	24.1874	4.14297	1.63432	0.322122			16 h	ZT34	25.1843	25.2766	25.1878	25.2162	4.04157	1.40935	0.376481		0.333848	0.0117268
	20 h	ZT38	24.301	24.3495	24.363	24.3378	4.30958	1.80094	0.286988			20 h	ZT38	24.5854	24.69	25.0015	24.759	4.10078	1.46856	0.361343		0.309334	0.022346
	24 h	ZT42	24.7598	24.2585	24.2512	24.4231	3.84269	1.33404	0.396655			24 h	ZT42	24.9668	25.0288	25.1353	25.0436	3.94028	1.30806	0.403864		0.383683	0.0129724
	4 h	ZT46	24.1656	24.4045	24.7319	24.434	3.8107	1.30206	0.405547			4 h	ZT46	25.2293	25.264	25.3862	25.2931	3.47751	0.845286	0.556601		0.458228	0.0526804
	8 h	ZT50	26.4198	26.3598	26.1017	26.2938	3.42776	0.919116	0.528833			8 h	ZT50	26.6185	26.5136	26.3885	26.5069	2.45977	-0.172453	1.12697		0.781645	0.252812
	12 h	ZT54	26.0128	25.7099	25.5123	25.6111	3.20346	0.694812	0.61779			12 h	ZT54	26.8886	26.3859	26.7029	26.6591	2.68253	0.050304	0.965733		0.752122	0.134332
	16 h	ZT58	26.1376	26.0507	26.1257	26.1047	3.54648	1.03783	0.487059			16 h	ZT58	26.6093	26.6798	26.6472	26.6454	2.78591	0.15369	0.898948		0.656105	0.169046
	20 h	ZT62	26.1374	26.3589	26.1913	26.2292	3.61202	1.10338	0.465426			20 h	ZT62	26.3361	26.3489	26.2892	26.3247	2.62941	-0.00281314	1.00195		0.692563	0.227137
	24 h	ZT66	26.259	26.1799	26.3675	26.2688	3.44448	0.935836	0.52274			24 h	ZT66	26.3117	26.2881	26.3802	26.3267	2.56127	-0.0709529	1.05041		0.74346	0.22072
	4 h	ZT70	26.1133	26.2491	26.112	26.1581	3.505	0.996356	0.501264			4 h	ZT70	27.0111	27.2965	27.2755	27.1943	3.01139	0.379165	0.768882		0.603514	0.102249
	8 h	ZT74	26.0127	26.0873	26.0199	26.0399	3.29208	0.783433	0.580983			8 h	ZT74	26.9871	26.9453	26.8252	26.9192	2.77456	0.142339	0.906049		0.706326	0.125344
	12 h	ZT78	26.2548	25.9992	26.1672	26.1404	3.17334	0.664698	0.630821			12 h	ZT78	26.5795	26.8984	26.6095	26.6958	2.59192	-0.0403009	1.02833		0.787366	0.156545
0:24 DD- 40%			Ct1	Ct2	Ct3	avg	dct	ddct	2^-ddct		0:24 DD-40%			Ct1	Ct2	Ct3	Ct avg	dct	ddCt	2^-ddct		AB avg	sd
green plant parts	8 h	ZT2	24.3398	24.4679	24.2954	24.3677	4.56319	2.05455	0.240724		green plant parts	8 h	ZT2	24.9018	24.9886	24.971	24.9538	3.82447	1.19225	0.437621		0.32121	0.0804861
Series A	12 h	ZT6	25.7888	25.7886	25.6962	25.7579	6.10798	3.59933	0.0825073		Series B	12 h	ZT6	27.4016	26.9319	27.4055	27.4035	6.00451	3.37229	0.0965695		0.0855746	0.00306733
	16 h	ZT10	26.1372	25.3208	25.3691	25.609	6.01153	3.50289	0.0882117			16 h	ZT10	26.1253	26.0832	26.2902	26.1662	5.49808	2.86585	0.13718		0.107065	0.0188536
	20 h	ZT14	24.3935	24.4562	24.2759	24.3752	4.89655	2.38791	0.191059			20 h	ZT14	24.8618	24.7125	24.8662	24.8135	4.2641	1.63188	0.322668		0.243619	0.0525599
	24 h	ZT18	23.2662	23.283	23.3081	23.2858	3.93031	1.42167	0.37328			24 h	ZT18	24.2973	24.346	24.4099	24.3511	3.1625	0.530279	0.692421		0.504429	0.131149
	4 h	ZT22	23.3059	23.3544	23.3123	23.3242	3.41884	0.910194	0.532113			4 h	ZT22	23.6457	23.7772	23.933	23.7853	2.55573	-0.0764951	1.05445		0.750002	0.217889
	8 h	ZT26	23.2445	23.4026	23.4876	23.3783	3.64612	1.13747	0.454555			8 h	ZT26	24.4817	24.579	24.5543	24.5383	2.87652	0.2443	0.844225		0.614738	0.160183
	12 h	ZT30	23.6318	23.8633	23.9133	23.8028	4.13886	1.63021	0.323041			12 h	ZT30	24.7711	24.9736	24.9401	24.8949	3.6554	1.02318	0.492031		0.38734	0.0642991
	16 h	ZT34	24.1947	24.2446	24.3016	24.247	4.68596	2.17731	0.221087			16 h	ZT34	25.116	25.3756	25.2614	25.251	3.66214	1.02992	0.489739		0.335311	0.114224
	20 h	ZT38	24.0727	24.1948	24.5169	24.2614	4.42014	1.9115	0.265816			20 h	ZT38	24.2991	24.1208	24.2924	24.2374	3.68027	1.04804	0.483624		0.354869	0.0890529
	24 h	ZT42	24.3686	24.3754	24.2325	24.3255	4.31016	1.80152	0.286872			24 h	ZT42	25.6853	25.5576	25.6983	25.647	3.59237	0.960149	0.514004		0.37934	0.0924679
	4 h	ZT46	24.0794	24.2406	24.2189	24.1796	4.08285	1.5742	0.335829			4 h	ZT46	24.8043	24.8023	24.9617	24.8561	3.19381	0.561589	0.677555		0.478881	0.143052
	8 h	ZT50	25.6147	25.7083	25.9048	25.7426	3.26375	0.755105	0.592503			8 h	ZT50	26.1415	26.2506	26.104	26.1654	2.53156	-0.100659	1.07226		0.788371	0.195868
	12 h	ZT54	26.2127	26.1822	26.1512	26.182	3.61014	1.10149	0.466034			12 h	ZT54	26.671	26.6908	26.668	26.6766	3.0481	0.415875	0.749565		0.577033	0.110999
	16 h	ZT58	26.0334	26.1428	25.8183	25.9982	3.68216	1.17352	0.44334			16 h	ZT58	26.2913	26.4679	26.3175	26.3589	2.96202	0.329798	0.795648		0.586836	0.143496
	20 h	ZT62	25.7202	25.9869	25.7492	25.8187	3.17124	0.662598	0.63174			20 h	ZT62	26.7416	26.8709	26.8526	26.8217	3.12235	0.490131	0.71196		0.642627	0.0108873
	24 h	ZT66	25.487	25.523	25.459	25.4897	3.06426	0.555612	0.680369			24 h	ZT66	26.3248	26.3345	26.4192	26.3595	2.81964	0.187418	0.878176		0.743227	0.062858
	4 h	ZT70	26.1771	26.2299	26.4164	26.2745	3.24836	0.739719	0.598856			4 h	ZT70	26.7303	26.7388	27.0369	26.8353	2.80128	0.169056	0.889425		0.707633	0.108777
	8 h	ZT74	26.3214	26.2751	26.0948	26.2305	2.8595	0.350857	0.784118			8 h	ZT74	26.3537	26.3915	26.4602	26.4018	2.79274	0.160516	0.894705		0.802688	0.0185694
	12 h	ZT78	26.3031	25.6844	26.1556	26.2294	3.2151	0.70646	0.612822			12 h	ZT78	26.7063	27.015	26.6848	26.802	2.01326	-0.618964	1.53577		1.01126	0.398438
0:24 DD-80%			Ct1	Ct2	Ct3	avg	dct	ddct	2^-ddct		0:24 DD-80%			Ct1	Ct2	Ct3	Ct avg	dct	ddCt	2^-ddct		AB avg	sd
root	8 h	ZT2	25.2371	25.44	25.2315	25.3029	3.70638	1.19773	0.43596		root	8 h	ZT2	22.9306	22.7413	22.5972	22.8359	3.55192	0.919696	0.52862		0.460592	0.0246324
Series A	12 h	ZT6	25.3516	25.4548	25.215	25.3405	3.95874	1.45009	0.365998		Series B	12 h	ZT6	22.5153	22.7742	22.6752	22.7247	3.26481	0.632584	0.64502		0.479034	0.113036
	16 h	ZT10	25.6414	25.5114	25.5424	25.565	3.80026	1.29161	0.408494			16 h	ZT10	23.1525	23.3969	23.2303	23.2599	3.49864	0.866415	0.548508		0.455987	0.0474931
	20 h	ZT14	25.3117	25.2415	25.4903	25.3478	3.91368	1.40503	0.377609			20 h	ZT14	22.4805	22.8446	22.7309	22.7877	3.28305	0.650829	0.636914		0.481119	0.10351
	24 h	ZT18	25.4511	25.4895	25.1953	25.3786	3.78601	1.27736	0.412549			24 h	ZT18	23.4754	23.6335	23.5857	23.5649	3.35882	0.726596	0.604328		0.483633	0.0710842
	4 h	ZT22	25.9295	25.8497	25.8778	25.8857	3.66732	1.15868	0.447923			4 h	ZT22	22.9862	22.9844	22.9515	22.974	3.01673	0.384513	0.766038		0.575537	0.127615
	8 h	ZT26	25.5146	25.6345	25.2437	25.4643	3.64759	1.13894	0.454092			8 h	ZT26	22.3979	22.7106	22.3735	22.494	3.01006	0.377843	0.769587		0.580251	0.12616
	12 h	ZT30	25.8789	26.0175	25.8815	25.8802	3.85296	1.34432	0.39384			12 h	ZT30	22.605	22.4934	22.7121	22.6035	2.96631	0.334091	0.793284		0.561001	0.167161
	16 h	ZT34	26.1817	25.8122	25.6863	25.7493	3.90506	1.39642	0.37987			16 h	ZT34	23.5389	23.7146	23.5968	23.6168	3.26974	0.637523	0.642816		0.484958	0.105088
	20 h	ZT38	25.6699	26.1922	25.7774	25.7237	3.5895	1.08086	0.472747			20 h	ZT38	23.1581	23.3038	23.2042	23.222	3.03832	0.406094	0.754664		0.582729	0.109983
	24 h	ZT42	25.8772	26.0444	25.7031	25.7901	3.88591	1.37726	0.384948			24 h	ZT42	23.3247	23.7625	23.4976	23.5283	2.96178	0.329554	0.795782		0.557702	0.172753
	4 h	ZT46	25.9341	25.8157	25.8757	25.8752	4.11457	1.60593	0.328525			4 h	ZT46	23.3694	23.3492	23.3244	23.3477	3.12666	0.494441	0.709837		0.490045	0.16152
	8 h	ZT50	26.3479	26.4471	26.2874	26.3608	3.13529	0.626645	0.647681			8 h	ZT50	26.0296	25.5603	25.5864	25.7254	2.86103	0.228804	0.853342		0.715485	0.0678042
	12 h	ZT54	26.2182	26.1927	26.0267	26.1458	3.2649	0.756254	0.592031			12 h	ZT54	26.1091	26.2198	25.8272	26.052	3.18762	0.555396	0.68047		0.60832	0.0162889
	16 h	ZT58	26.0003	26.0394	26.2055	26.0818	3.40599	0.897343	0.536874			16 h	ZT58	25.9385	25.8244	25.9604	25.9078	3.30666	0.674442	0.626575		0.556006	0.0191317
	20 h	ZT62	25.7758	25.9691	26.0676	25.9375	3.60686	1.09821	0.467094			20 h	ZT62	26.2433	25.9055	26.0324	26.0604	3.09967	0.467452	0.723241		0.565481	0.0983872
	24 h	ZT66	25.7705	25.8026	25.7384	25.7705	3.45336	0.944712	0.519533			24 h	ZT66	25.4534	25.6144	25.7465	25.6048	2.77141	0.139185	0.908032		0.676512	0.156978
	4 h	ZT70	26.1115	25.9714	26.0824	26.0551	3.67488	1.16624	0.445582			4 h	ZT70	26.0802	25.9536	26.1936	26.0758	3.03485	0.402629	0.756478		0.56998	0.124398
	8 h	ZT74	26.8705	26.9055	26.9687	26.9149	3.34565	0.837008	0.559803			8 h	ZT74	26.1818	26.3723	26.3333	26.2958	2.7929	0.160678	0.894604		0.690484	0.130681
	12 h	ZT78	26.1228	25.9745	26.0644	26.0539	3.452	0.943357	0.520022			12 h	ZT78	26.4592	26.2816	26.3917	26.3775	3.06018	0.427954	0.743315		0.601158	0.0811367
0:24 DD -40%			Ct1	Ct2	Ct3	avg	dct	ddct	2^-ddct		0:24 DD-40%			Ct1	Ct2	Ct3	Ct avg	dct	ddCt	2^-ddct		AB avg	sd
root	8 h	ZT2	26.3694	26.3723	26.103	26.2816	3.71982	1.21118	0.431916		root	8 h	ZT2	22.9209	23.2694	23.2053	23.1319	3.5714	0.939177	0.52153		0.455316	0.0234006
Series A	12 h	ZT6	26.4793	26.752	26.3238	26.5184	3.88924	1.38059	0.384061		Series B	12 h	ZT6	22.745	22.8351	22.8834	22.8212	3.24055	0.608329	0.655956		0.493084	0.109023
	16 h	ZT10	26.83	26.8496	26.8116	26.8304	4.02474	1.51609	0.349631			16 h	ZT10	22.5132	22.7735	22.6017	22.6294	3.00961	0.377388	0.76983		0.528132	0.178501
	20 h	ZT14	26.4655	26.5136	26.3391	26.4394	3.69173	1.18309	0.440409			20 h	ZT14	22.8141	23.0709	23.0056	22.9635	2.66583	0.0336099	0.976973		0.66859	0.228181
	24 h	ZT18	26.3688	26.5621	26.0934	26.3414	3.81343	1.30479	0.404781			24 h	ZT18	22.611	22.8788	22.6926	22.7274	2.71699	0.0847634	0.942939		0.635156	0.230375
	4 h	ZT22	26.3021	26.3025	26.1549	26.2532	3.51094	1.0023	0.499203			4 h	ZT22	22.4518	22.5164	22.8598	22.6094	2.47831	-0.153907	1.11258		0.760224	0.261021
	8 h	ZT26	26.0363	25.8794	26.0449	25.9868	3.05697	0.548327	0.683813			8 h	ZT26	22.2004	22.2579	22.3411	22.2665	2.67237	0.0401466	0.972556		0.788265	0.104452
	12 h	ZT30	27.0721	27.3058	26.762	27.0466	3.57001	1.06137	0.479178			12 h	ZT30	22.5094	22.8008	22.8768	22.729	2.7337	0.101477	0.932078		0.66737	0.188192
	16 h	ZT34	26.8158	26.9579	26.3901	26.7213	3.62169	1.11305	0.462315			16 h	ZT34	22.8336	22.7981	23.0955	22.9091	2.90248	0.270254	0.829173		0.61171	0.149395
	20 h	ZT38	26.1851	26.4187	26.1532	26.2523	3.88201	1.37337	0.38599			20 h	ZT38	22.8241	23.0876	23.0944	23.002	2.92935	0.297124	0.813873		0.566525	0.180535
	24 h	ZT42	26.7344	26.9957	26.3613	26.6971	3.78713	1.27849	0.412227			24 h	ZT42	22.0245	22.3387	22.3697	22.2443	2.62696	-0.00526123	1.00365		0.666744	0.254517
	4 h	ZT46	26.6494	26.9622	26.511	26.7075	3.84048	1.33184	0.397262			4 h	ZT46	22.2714	22.6054	22.5111	22.4626	2.98869	0.356467	0.781075		0.557108	0.159847
	8 h	ZT50	25.8594	25.8476	26.0633	25.9234	3.49597	0.987324	0.504412			8 h	ZT50	25.8824	25.9668	25.9718	25.9403	2.93498	0.302756	0.810702		0.624281	0.119869
	12 h	ZT54	25.5553	25.6459	25.6888	25.63	3.11331	0.604664	0.657624			12 h	ZT54	26.3163	26.4509	26.543	26.4367	3.094	0.461773	0.726093		0.662056	0.0044312
	16 h	ZT58	24.6738	24.4337	24.5335	24.547	3.29994	0.791294	0.577826			16 h	ZT58	25.9368	25.9533	26.152	26.014	3.13356	0.50134	0.70645		0.613141	0.0353154
	20 h	ZT62	25.1372	25.5832	25.4519	25.3908	2.94245	0.433802	0.740308			20 h	ZT62	27.992	27.8643	27.8292	27.8952	2.69475	0.0625286	0.957584		0.809641	0.069333
	24 h	ZT66	25.024	25.0132	25.1198	25.0523	3.0636	0.554959	0.680676			24 h	ZT66	28.4218	28.3612	28.6755	28.4862	2.66933	0.0371072	0.974607		0.787638	0.106962
	4 h	ZT70	25.975	25.6513	25.587	25.7378	3.37477	0.866129	0.548617			4 h	ZT70	28.034	28.0012	28.0564	28.0305	2.96684	0.334621	0.792992		0.638255	0.0896386
	8 h	ZT74	25.0804	25.1786	25.2229	25.1606	3.54349	1.03485	0.488068			8 h	ZT74	27.0768	27.1633	27.1685	27.1362	2.74197	0.109751	0.926748		0.669369	0.181301
	12 h	ZT78	25.1111	24.7212	25.0689	24.967	3.63867	1.13002	0.456908			12 h	ZT78	26.1425	25.9144	26.264	26.107	2.23822	-0.394003	1.31403		0.831535	0.374627

## Sheet: PRR95
Relative expression data collection of Brachypodium distachyon core clock genes. Datasets of different genes are separated on different worksheets.
PRR95-
18:6-80%	time		Ct1	Ct2	Ct3	avg	dct	ddct	2^-ddct		18:6-80%			Ct1	Ct2	Ct3	Ct avg	dct	ddCt	2^-ddct		AB avg	sd
green plant parts	8 h	ZT2	25.3505	26.8282	26.6712	26.7497	5.22081	0.705366	0.613287		green plant parts	8 h	ZT2	26.0776	25.957	26.0984	26.0443	5.24113	0.981919	0.506306		0.608997	0.00606638
series A	12 h	ZT6	24.5007	25.0798	24.4668	24.4837	2.96173	-1.55371	2.93571		series B	12 h	ZT6	24.127	23.9989	23.9064	24.0108	2.61724	-1.64197	3.12092		3.3316	0.559866
	16 h	ZT10	24.1546	24.3563	24.2096	24.2402	2.1562	-2.35924	5.13099			16 h	ZT10	22.6725	22.5363	22.5421	22.5836	1.44974	-2.80947	7.01026		6.75186	2.29225
	20 h	ZT14	25.1223	25.2461	24.5945	24.9877	3.34346	-1.17198	2.25321			20 h	ZT14	24.5606	24.3194	24.2513	24.3771	2.50439	-1.75482	3.37484		3.14198	1.25691
	24 h	ZT18	27.2273	26.7104	27.067	27.0016	5.71256	1.19712	0.436146			24 h	ZT18	27.09	25.2286	25.285	25.8679	4.474	0.214792	0.86167		0.732642	0.419309
	4 h	ZT22	28.6512	29.4898	29.8478	29.6688	8.40004	3.8846	0.0677048			4 h	ZT22	29.6759	30.6381	29.5125	29.9422	8.55385	4.29464	0.0509547		0.0642813	0.0048415
	8 h	ZT26	26.1779	26.1945	26.3238	26.2321	4.76056	0.245124	0.843743			8 h	ZT26	25.7872	25.8539	25.9424	25.8612	4.50055	0.24134	0.845959		0.927058	0.117825
	12 h	ZT30	24.1258	23.9788	24.0645	24.0564	2.80602	-1.70942	3.2703			12 h	ZT30	24.1502	24.2852	24.3513	24.2622	2.83118	-1.42803	2.6908		3.24203	0.0399769
	16 h	ZT34	23.4568	23.4561	23.4532	23.4554	1.9867	-2.52874	5.77066			16 h	ZT34	22.769	22.795	22.9492	22.8377	1.37645	-2.88276	7.37558		7.28985	2.14846
	20 h	ZT38	24.2599	24.2213	24.1653	24.2155	3.04038	-1.47506	2.77996			20 h	ZT38	23.6341	23.6354	23.883	23.7175	2.26762	-1.99159	3.97674		3.76479	1.39277
	24 h	ZT42	25.8867	26.1363	25.9306	25.9845	5.21243	0.696989	0.616858			24 h	ZT42	24.7059	25.3044	25.1129	25.0411	4.06314	-0.196075	1.14558		0.992541	0.531295
	4 h	ZT46	29.3256	28.3087	29.0686	29.1971	8.58439	4.06895	0.0595831			4 h	ZT46	29.6969	29.6789	29.9105	29.7621	8.35255	4.09333	0.0585846		0.0647769	0.00734513
	8 h	ZT50	26.397	26.3683	26.2958	26.3464	4.808	0.292564	0.816449			8 h	ZT50	26.3085	26.2677	26.2699	26.2821	4.94008	0.680868	0.62379		0.780737	0.0357123
	12 h	ZT54	24.1983	24.0706	24.2101	24.2042	3.00958	-1.50587	2.83995			12 h	ZT54	24.3161	24.1642	24.2835	24.2546	2.32314	-1.93607	3.82661		3.70513	0.865186
	16 h	ZT58	24.2152	24.1697	24.1507	24.183	2.06053	-2.45491	5.4828			16 h	ZT58	22.9005	22.9565	22.8465	22.9012	1.48492	-2.77429	6.84138		6.82691	1.34411
	20 h	ZT62	25.0053	24.9525	25.0666	25.0359	3.83683	-0.678612	1.6006			20 h	ZT62	24.9271	24.7825	24.8527	24.8541	3.17643	-1.08279	2.11812		2.06519	0.464593
	24 h	ZT66	26.32	26.325	26.2416	26.2808	5.22258	0.707137	0.612534			24 h	ZT66	26.5363	26.2109	26.4579	26.4017	4.94643	0.687222	0.621049		0.677143	0.0646083
	4 h	ZT70	29.861	29.9108	30.1304	29.9957	8.51921	4.00377	0.0623367			4 h	ZT70	30.0973	30.4901	29.5703	30.0526	8.54627	4.28706	0.0512232		0.0617577	0.000579046
	8 h	ZT74	25.7446	26.218	26.1343	25.9394	4.79602	0.280581	0.82326			8 h	ZT74	26.5803	26.7719	26.658	26.6701	5.07603	0.816815	0.567694		0.750643	0.0726164
	12 h	ZT78	23.9518	24.1993	24.3509	24.1514	2.6657	-1.84974	3.60436			12 h	ZT78	24.0236	24.406	24.2481	24.2259	2.53956	-1.71965	3.29356		3.76902	0.164654
							4.51544
18:6-40%	time		Ct1	Ct2	Ct3	avg	dct	ddct	2^-ddct		18:6-40%			Ct1	Ct2	Ct3	Ct avg	dct	ddCt	2^-ddct		AB avg	sd
green plant parts	8 h	ZT2	27.2616	27.0345	26.6663	27.148	4.97121	0.455768	0.729122		green plant parts	8 h	ZT2	28.6686	28.8673	29.1249	28.768	4.91589	0.656674	0.634339		0.743373	0.0201543
series A	12 h	ZT6	25.5915	25.7081	25.3135	25.5377	3.53526	-0.980176	1.97271		series B	12 h	ZT6	26.8908	26.9885	26.4989	26.9396	3.33195	-0.927263	1.90167		2.12198	0.211109
	16 h	ZT10	24.3927	24.1525	24.1391	24.2281	2.28138	-2.23406	4.70456			16 h	ZT10	23.7408	23.736	23.8593	23.7787	2.07617	-2.18304	4.54109		5.06411	0.508488
	20 h	ZT14	24.8106	24.631	24.7043	24.7153	2.78638	-1.72906	3.31511			20 h	ZT14	26.037	25.9772	26.1401	26.0514	3.25502	-1.00419	2.00581		2.85538	0.65016
	24 h	ZT18	26.9334	27.0039	26.5309	26.8227	3.46965	-1.04579	2.0645			24 h	ZT18	26.4635	26.6289	26.6936	26.5953	4.45328	0.194067	0.874138		1.55426	0.72158
	4 h	ZT22	29.8728	29.496	28.5961	29.3217	7.80862	3.29318	0.102013			4 h	ZT22	30.0857	30.4731	30.3181	30.2923	8.32307	4.06386	0.0597938		0.0867139	0.0216361
	8 h	ZT26	27.5726	27.5196	27.3524	27.4815	5.07778	0.562339	0.677203			8 h	ZT26	26.216	26.1422	26.3264	26.2282	5.04524	0.786025	0.57994		0.684928	0.0109243
	12 h	ZT30	25.3314	25.347	25.5318	25.4034	3.18508	-1.33036	2.51465			12 h	ZT30	26.1271	26.0707	26.5697	26.2558	3.72751	-0.531699	1.44563		2.12062	0.55724
	16 h	ZT34	24.5392	24.4795	24.3837	24.4675	2.45288	-2.06256	4.17727			16 h	ZT34	24.966	24.4687	24.4898	24.4793	2.00114	-2.25807	4.78353		4.94524	1.08608
	20 h	ZT38	24.9484	24.8891	25.0155	24.951	2.39781	-2.11763	4.33979			20 h	ZT38	24.6196	24.6302	24.6729	24.6409	2.63693	-1.62228	3.07862		4.00838	0.468697
	24 h	ZT42	25.8376	26.1725	25.9945	26.0015	3.04628	-1.46916	2.7686			24 h	ZT42	26.1777	26.3116	26.2963	26.2619	3.9261	-0.33311	1.25973		2.13658	0.893813
	4 h	ZT46	30.6007	30.3079	31.3419	30.4543	7.93388	3.41844	0.0935295			4 h	ZT46	29.213	29.5719	Undetermined	29.3924	7.62903	3.36982	0.096735		0.104533	0.0155607
	8 h	ZT50	27.2234	27.3432	27.2463	27.271	5.36857	0.853133	0.553581			8 h	ZT50	28.0453	28.1898	28.3242	28.1864	5.51123	1.25202	0.419859		0.52752	0.0260608
	12 h	ZT54	24.8369	24.9024	25.0419	24.927	3.18606	-1.32938	2.51295			12 h	ZT54	25.1662	25.0007	25.1512	25.106	3.13793	-1.12128	2.1754		2.55557	0.0426238
	16 h	ZT58	23.8882	24.046	24.1061	24.0134	2.34256	-2.17288	4.50921			16 h	ZT58	23.7691	23.8546	24.1156	23.9131	1.95605	-2.30316	4.93538		5.2019	0.692684
	20 h	ZT62	24.6375	24.955	24.9681	24.8535	3.48721	-1.02823	2.03951			20 h	ZT62	25.0034	25.1107	25.0334	25.0491	2.89298	-1.36624	2.57797		2.55926	0.519746
	24 h	ZT66	26.0878	26.0648	26.3063	26.153	4.77029	0.254853	0.838072			24 h	ZT66	26.2932	26.4318	26.7405	26.4885	4.52281	0.263601	0.833006		0.916488	0.0784155
	4 h	ZT70	29.1608	29.4214	28.8086	29.1303	7.92225	3.40681	0.0942859			4 h	ZT70	29.4826	29.4743	29.4732	29.4767	7.38906	3.12985	0.114241		0.115365	0.0210792
	8 h	ZT74	25.8973	25.9012	25.9553	25.9179	4.77204	0.256595	0.837061			8 h	ZT74	26.6827	26.5941	26.508	26.5949	4.3612	0.101993	0.931745		0.974947	0.137885
	12 h	ZT78	23.9631	23.8634	23.8766	23.901	2.60223	-1.91321	3.76646			12 h	ZT78	24.8538	25.0792	24.9872	24.9734	3.08968	-1.16953	2.24939		3.22651	0.539947
18:6-80%	time		Ct1	Ct2	Ct3	avg	dct	ddct	2^-ddct		18:6-80%			Ct1	Ct2	Ct3	Ct avg	dct	ddCt	2^-ddct		AB avg	sd
root	8 h	ZT2	26.3199	26.2814	26.3052	26.3022	4.80495	1.17956	0.441487		root	8 h	ZT2	25.8533	26.2554	25.9732	26.0273	4.90724	0.648032	0.63815		0.426377	0.0213685
series A	12 h	ZT6	26.5985	26.572	26.405	26.5252	4.92268	1.29729	0.406889		series B	12 h	ZT6	24.8369	24.9174	24.8925	24.8823	4.99072	0.731513	0.602272		0.397517	0.0132539
	16 h	ZT10	26.4324	26.3832	26.5187	26.4447	5.4587	1.83331	0.28062			16 h	ZT10	25.2965	25.4157	25.2862	25.3328	5.444	1.18479	0.439888		0.282057	0.00203192
	20 h	ZT14	25.9247	26.1689	26.4077	26.1671	5.27838	1.65299	0.31798			20 h	ZT14	25.5742	25.7858	25.9021	25.754	5.57518	1.31597	0.401655		0.288417	0.0418086
	24 h	ZT18	27.9426	28.3198	28.4088	28.2237	6.3228	2.69741	0.154169			24 h	ZT18	25.5856	25.6754	25.6512	25.6374	5.80324	1.54403	0.342926		0.187587	0.0472598
	4 h	ZT22	28.2061	27.8299	27.9329	27.9896	6.61371	2.98832	0.126016			4 h	ZT22	26.1649	26.1144	26.3754	26.2182	6.26706	2.00785	0.248644		0.14313	0.024202
	8 h	ZT26	25.0533	25.1856	25.0714	25.1034	4.50475	0.879363	0.543607			8 h	ZT26	24.1999	24.3454	24.3841	24.3098	4.18357	-0.0756413	1.05383		0.611383	0.0958497
	12 h	ZT30	25.8752	25.7655	26.079	25.9066	4.67201	1.04662	0.4841			12 h	ZT30	24.6	24.9452	24.8086	24.7846	5.00914	0.749929	0.594633		0.433661	0.0713318
	16 h	ZT34	26.6836	26.7318	26.6382	26.6846	5.53845	1.91306	0.265528			16 h	ZT34	24.8527	24.9551	25.1661	24.9913	5.10515	0.845936	0.55635		0.312039	0.0657758
	20 h	ZT38	27.4466	27.2881	27.3726	27.3691	5.93806	2.31266	0.201288			20 h	ZT38	25.3323	25.1975	25.5902	25.3733	5.58303	1.32382	0.399477		0.229369	0.0397123
	24 h	ZT42	27.7425	27.5661	27.9339	27.7475	6.00708	2.38169	0.191885			24 h	ZT42	24.9509	25.4973	25.5249	25.3244	5.49412	1.23491	0.424868		0.232849	0.0579327
	4 h	ZT46	27.293	27.1008	26.5294	26.9744	6.05038	2.42499	0.186211			4 h	ZT46	25.1879	25.703	26.2421	25.9726	6.43077	2.17156	0.221971		0.164632	0.0305172
	8 h	ZT50	27.4533	27.3218	27.6206	27.4652	4.75386	1.12846	0.457402			8 h	ZT50	25.9489	26.2579	26.0447	26.0839	4.28869	0.029479	0.979774		0.544418	0.0870152
	12 h	ZT54	27.0663	26.5122	26.9087	26.8291	4.55584	0.930447	0.524696			12 h	ZT54	26.5508	26.7014	26.5845	26.6122	4.71897	0.459755	0.72711		0.496647	0.0280484
	16 h	ZT58	26.8278	26.6298	26.5923	26.6833	4.63189	1.0065	0.497753			16 h	ZT58	26.8698	26.2752	26.5054	26.5502	5.07541	0.816194	0.567938		0.431885	0.0658674
	20 h	ZT62	27.6259	27.6435	27.6541	27.6411	5.18523	1.55984	0.339189			20 h	ZT62	27.4534	27.3685	27.1924	27.3381	5.81908	1.55987	0.339182		0.27889	0.0602984
	24 h	ZT66	27.3394	27.5672	27.6775	27.5281	5.4888	1.86341	0.274826			24 h	ZT66	27.6873	27.5374	27.6911	27.6386	6.07667	1.81745	0.283721		0.228838	0.0459885
	4 h	ZT70	28.5221	28.4563	28.6386	28.539	6.08328	2.45788	0.182013			4 h	ZT70	27.6404	27.6956	27.6466	27.6609	5.87325	1.61403	0.326684		0.196275	0.0142619
	8 h	ZT74	26.4736	26.726	26.9423	26.714	4.57049	0.9451	0.519394			8 h	ZT74	26.2351	26.3623	26.3004	26.2993	4.60849	0.349283	0.784974		0.512642	0.00675162
	12 h	ZT78	26.0779	26.1277	26.2145	26.14	4.25556	0.630164	0.646103			12 h	ZT78	26.1252	26.128	26.3108	26.188	4.57715	0.317937	0.802216		0.581553	0.0645502
18:6-40%	time		Ct1	Ct2	Ct3	avg	dct	ddct	2^-ddct		18:6-40%			Ct1	Ct2	Ct3	Ct avg	dct	ddCt	2^-ddct		AB avg	sd
root	8 h	ZT2	24.8119	24.8435	24.7974	24.8176	4.41952	0.794132	0.57669		root	8 h	ZT2	24.7898	24.9713	24.7788	24.8466	5.18652	0.927312	0.525837		0.457788	0.168154
series A	12 h	ZT6	25.5264	25.254	25.4706	25.417	4.73203	1.10664	0.464375		series B	12 h	ZT6	25.5016	25.144	25.3866	25.344	5.10351	0.844296	0.556983		0.411666	0.0745412
	16 h	ZT10	24.9138	24.8589	25.1008	24.9578	4.61417	0.988775	0.503906			16 h	ZT10	24.9427	24.6354	25.2171	24.9317	4.87937	0.620164	0.650597		0.461597	0.0598331
	20 h	ZT14	25.5137	25.7085	25.5011	25.5745	5.20987	1.58448	0.333446			20 h	ZT14	24.9412	24.8576	25.1276	24.9755	5.06716	0.807953	0.571192		0.35078	0.0245147
	24 h	ZT18	25.4898	25.4316	25.489	25.4701	5.11933	1.49394	0.355042			24 h	ZT18	25.6096	25.4544	25.4739	25.5126	5.103	0.843793	0.557177		0.357062	0.00285729
	4 h	ZT22	27.0008	26.8447	27.2854	27.0436	5.98368	2.35829	0.195023			4 h	ZT22	27.1653	27.3636	27.5923	27.3737	6.59865	2.33944	0.197586		0.16118	0.0478603
	8 h	ZT26	24.6291	24.6712	24.4744	24.5916	4.25131	0.625916	0.648008			8 h	ZT26	25.0167	25.2368	25.2146	25.156	4.39242	0.133208	0.911802		0.617818	0.0426959
	12 h	ZT30	24.6747	24.5354	24.8473	24.6858	4.03026	0.404866	0.755307			12 h	ZT30	24.5966	24.6193	24.6797	24.6319	4.20666	-0.0525535	1.0371		0.711842	0.0614686
	16 h	ZT34	24.7953	24.5904	24.7056	24.6971	4.56896	0.943572	0.519944			16 h	ZT34	24.7215	24.7884	24.9724	24.8274	4.58692	0.327707	0.796802		0.516729	0.00454738
	20 h	ZT38	25.6843	25.6362	25.6584	25.6596	4.77112	1.14573	0.45196			20 h	ZT38	25.5405	25.4191	25.6519	25.5372	4.62255	0.363336	0.777365		0.476474	0.0346668
	24 h	ZT42	25.8451	25.8721	25.962	25.8931	5.02223	1.39684	0.37976			24 h	ZT42	24.7475	24.6373	24.7887	24.7245	4.91111	0.6519	0.636442		0.394963	0.0215006
	4 h	ZT46	26.1493	25.9234	26.0146	26.0291	5.78173	2.15634	0.224325			4 h	ZT46	25.6384	25.9127	25.9176	25.8229	5.75245	1.49324	0.355214		0.226624	0.00325209
	8 h	ZT50	27.1828	27.618	27.2299	27.3436	4.78138	1.15599	0.448758			8 h	ZT50	26.1036	26.2404	26.2375	26.1938	4.65345	0.394237	0.760891		0.469564	0.0208061
	12 h	ZT54	26.9345	27.3045	27.2038	27.1476	4.93197	1.30658	0.404278			12 h	ZT54	26.6834	26.7407	26.5762	26.6668	4.94765	0.688439	0.620525		0.402093	0.00218475
	16 h	ZT58	27.2863	27.3775	27.1292	27.2643	4.73774	1.11235	0.462539			16 h	ZT58	26.4327	26.3698	26.4015	26.4013	4.87183	0.612617	0.654009		0.442014	0.0205255
	20 h	ZT62	28.5715	28.5465	28.118	28.412	5.97708	2.35169	0.195917			20 h	ZT62	27.0112	26.7188	26.8205	26.8501	4.90921	0.649995	0.637283		0.303313	0.107396
	24 h	ZT66	28.2986	28.5475	28.4314	28.4258	5.51767	1.89228	0.269381			24 h	ZT66	28.9397	29.1762	29.0181	29.0447	5.19718	0.937972	0.521966		0.302886	0.0335049
	4 h	ZT70	28.4693	28.6637	28.7408	28.6246	5.71518	2.08979	0.234915			4 h	ZT70	28.9257	28.3136	28.3684	28.5359	5.411	1.15178	0.450068		0.262485	0.02757
	8 h	ZT74	27.2681	27.1806	26.7835	27.0774	4.16929	0.543898	0.685915			8 h	ZT74	27.048	26.8581	26.7641	26.89	4.91806	0.658844	0.633385		0.547056	0.138859
	12 h	ZT78	26.9409	27.1328	26.8343	26.9694	4.06123	0.435844	0.739261			12 h	ZT78	26.6253	26.8007	27.1141	26.8467	4.81199	0.552782	0.681704		0.589299	0.149962
24:0 LL - 80%	time		Ct1	Ct2	Ct3	avg	dct	ddct	2^-ddct		24:0 LL - 80%			Ct1	Ct2	Ct3	Ct avg	dct	ddCt	2^-ddct		AB avg	sd
green plant parts	8 h	ZT2	26.4804	26.0227	26.2753	26.2595	4.59648	0.0810385	0.945377		green plant parts	8 h	ZT2	25.6614	26.063	25.3024	25.6756	4.77535	0.516135	0.699243		0.89026	0.0551173
series A	12 h	ZT6	22.7358	22.753	22.9127	22.8005	2.24095	-2.27449	4.83826		series B	12 h	ZT6	22.6512	22.6532	22.6829	22.6624	2.36596	-1.89326	3.71473		4.63748	0.200785
	16 h	ZT10	21.9012	21.94	22.0584	21.9665	1.36824	-3.1472	8.85933			16 h	ZT10	22.6024	22.5348	22.5811	22.5728	1.36908	-2.89013	7.41336		8.85675	0.002583
	20 h	ZT14	24.4372	23.9977	24.1866	24.2072	3.06242	-1.45302	2.73781			20 h	ZT14	23.1737	22.3957	22.4485	22.6726	2.5266	-1.73261	3.32328		3.35349	0.61568
	24 h	ZT18	25.0784	24.9311	25.1663	25.0586	4.50143	-0.0140127	1.00976			24 h	ZT18	26.1131	24.61	24.3869	24.4984	3.71627	-0.542938	1.45694		1.37493	0.365168
	4 h	ZT22	25.2957	24.1342	25.267	25.2813	5.05876	0.543322	0.686189			4 h	ZT22	25.7488	25.6378	25.5204	25.6357	5.16544	0.906228	0.533578		0.661735	0.0244541
	8 h	ZT26	24.3534	24.5767	24.439	24.4563	4.59322	0.0777781	0.947516			8 h	ZT26	25.1458	25.3295	25.2702	25.2485	4.69314	0.433933	0.740241		0.915812	0.0317034
	12 h	ZT30	23.9632	23.8601	24.2954	24.0396	3.84956	-0.665878	1.58653			12 h	ZT30	23.7007	23.709	23.3967	23.6022	3.23686	-1.02235	2.03123		2.00627	0.419736
	16 h	ZT34	22.1993	22.242	Undetermined	22.2206	2.96721	-1.54823	2.92459			16 h	ZT34	22.6087	22.431	22.5353	22.525	2.31727	-1.94194	3.84221		3.75677	0.832185
	20 h	ZT38	22.9143	23.0328	27.3297	22.9736	3.49069	-1.02475	2.03461			20 h	ZT38	23.1825	23.0934	22.9638	23.0799	2.61265	-1.64656	3.13086		2.88698	0.852369
	24 h	ZT42	26.94	27.2354	29.0338	27.9869	2.40647	-2.10897	4.31384			24 h	ZT42	24.1853	24.149	24.0957	24.1433	3.15159	-1.10762	2.1549		3.44377	0.870065
	4 h	ZT46	24.5917	24.3041	23.8272	24.2095	3.06747	-1.44797	2.72824			4 h	ZT46	24.4579	24.305	23.3988	24.3814	4.2373	-0.02191	1.0153		1.97043	0.757805
	8 h	ZT50	25.2934	25.3614	25.0906	25.2484	3.61302	-0.90242	1.8692			8 h	ZT50	24.0904	24.1125	24.1025	24.1018	4.47194	0.21273	0.862903		1.4499	0.419294
	12 h	ZT54	25.3002	25.2697	25.4226	25.3308	3.72111	-0.79433	1.73427			12 h	ZT54	23.7231	23.7723	23.6846	23.7266	4.3085	0.0492841	0.966416		1.44426	0.290015
	16 h	ZT58	24.7587	24.585	24.7843	24.7093	2.5927	-1.92274	3.79144			16 h	ZT58	22.7507	22.4915	22.6655	22.6359	3.39974	-0.859471	1.81437		2.97922	0.812218
	20 h	ZT62	24.7692	24.9759	24.9492	24.8981	2.83736	-1.67808	3.20003			20 h	ZT62	22.8832	22.8379	22.8335	22.8515	3.16769	-1.09152	2.13098		2.87258	0.327441
	24 h	ZT66	25.7216	25.5903	25.7062	25.6727	3.18968	-1.32576	2.50665			24 h	ZT66	23.5544	23.6132	23.5928	23.5868	3.84534	-0.41387	1.33225		2.04892	0.457736
	4 h	ZT70	26.2848	26.0882	25.6939	26.0223	4.07195	-0.443488	1.35989			4 h	ZT70	23.3885	23.4931	24.8479	23.4408	3.90362	-0.35559	1.27951		1.44404	0.0841485
	8 h	ZT74	25.1362	25.2284	25.1008	25.1551	3.32577	-1.18967	2.28101			8 h	ZT74	23.4318	23.3563	23.3528	23.3803	3.82978	-0.429427	1.3467		1.94472	0.33629
	12 h	ZT78	24.5428	24.4128	24.5318	24.4958	2.57808	-1.93736	3.83005			12 h	ZT78	23.4501	23.2237	23.3476	23.3405	3.80828	-0.450931	1.36692		2.73132	1.09873
24:0 LL -40%	time		Ct1	Ct2	Ct3	avg	dct	ddct	2^-ddct		24:0 LL - 40%			Ct1	Ct2	Ct3	Ct avg	dct	ddCt	2^-ddct		AB avg	sd
green plant parts	8 h	ZT2	24.9241	24.9122	24.946	24.9274	5.21128	0.695838	0.61735		green plant parts	8 h	ZT2	24.6398	24.6719	24.4443	24.5853	4.5912	0.331991	0.79444		0.783096	0.165745
series A	12 h	ZT6	22.8115	22.7508	23.2296	22.9306	3.60806	-0.907378	1.87563		series B	12 h	ZT6	22.221	22.2852	22.1657	22.224	2.32957	-1.92964	3.8096		3.21282	1.33719
	16 h	ZT10	21.7174	21.7339	21.6926	21.7146	2.58099	-1.93445	3.82233			16 h	ZT10	21.5565	21.3928	21.422	21.4571	1.39961	-2.8596	7.25815		6.24556	2.42323
	20 h	ZT14	23.0838	22.8832	23.0727	23.0132	3.95801	-0.557435	1.47165			20 h	ZT14	22.0842	22.269	22.1676	22.1736	2.18421	-2.075	4.21345		3.252	1.78035
	24 h	ZT18	24.5779	24.5007	24.3989	24.4925	5.14847	0.633027	0.644822			24 h	ZT18	23.3895	23.2254	23.366	23.327	3.49748	-0.761732	1.69552		1.33494	0.690116
	4 h	ZT22	24.7176	25.2563	24.7952	24.923	5.98356	1.46812	0.361452			4 h	ZT22	24.6506	24.9273	24.9211	24.833	4.65772	0.398504	0.758644		0.63377	0.272318
	8 h	ZT26	24.832	24.8719	24.8589	24.8543	5.98195	1.46651	0.361857			8 h	ZT26	24.7164	24.3702	24.9538	24.6801	4.32645	0.0672397	0.954462		0.750911	0.389054
	12 h	ZT30	24.4632	24.3919	24.6412	24.4988	4.28201	-0.233425	1.17562			12 h	ZT30	23.6203	23.5413	23.6803	23.6139	3.23778	-1.02143	2.02993		1.80004	0.624413
	16 h	ZT34	22.8501	22.8844	23.0426	22.9257	3.86291	-0.652534	1.57193			16 h	ZT34	22.1425	22.1401	22.2188	22.1671	2.40415	-1.85506	3.61767		2.94635	1.37443
	20 h	ZT38	22.2357	22.075	22.2619	22.1909	3.44091	-1.07453	2.10604			20 h	ZT38	22.335	22.2092	22.2505	22.2649	1.53485	-2.72436	6.60867		4.99957	2.89352
	24 h	ZT42	22.9461	23.4123	23.116	23.1581	4.12121	-0.394225	1.31424			24 h	ZT42	22.2755	22.4306	22.3274	22.3445	2.17915	-2.08006	4.22825		3.18213	1.8679
	4 h	ZT46	22.4138	23.6408	23.6729	23.6568	4.87786	0.362416	0.777861			4 h	ZT46	22.867	22.8408	23.0156	22.9078	3.55767	-0.701541	1.62624		1.36008	0.582222
	8 h	ZT50	26.61	27.1115	26.3832	26.7016	5.15102	0.635579	0.643683			8 h	ZT50	24.4247	24.5868	25.4462	24.5058	4.78265	0.523435	0.695714		0.737305	0.0936224
	12 h	ZT54	25.018	25.0209	24.5994	24.8794	3.87417	-0.641269	1.5597			12 h	ZT54	23.7231	23.8134	23.9242	23.8202	4.51739	0.258179	0.836142		1.27917	0.280526
	16 h	ZT58	24.6078	24.6103	24.3937	24.5372	3.05726	-1.45818	2.74762			16 h	ZT58	23.7419	23.7986	23.8482	23.7963	3.83897	-0.420243	1.33815		2.17293	0.574698
	20 h	ZT62	24.5381	24.3947	24.8353	24.5894	2.99986	-1.51558	2.85914			20 h	ZT62	22.7556	23.141	23.6641	23.4025	4.00439	-0.254821	1.19319		2.14211	0.717026
	24 h	ZT66	25.5485	25.2758	25.6197	25.4813	3.61566	-0.899777	1.86578			24 h	ZT66	23.2338	23.3041	23.4262	23.3214	3.78868	-0.470532	1.38562		1.76035	0.105429
	4 h	ZT70	25.5775	25.5413	25.8029	25.6405	4.04222	-0.473224	1.38821			4 h	ZT70	22.5826	23.1454	22.9897	22.9059	3.96571	-0.2935	1.22561		1.42601	0.0378014
	8 h	ZT74	25.6212	25.506	24.8731	25.3335	3.33105	-1.18439	2.27267			8 h	ZT74	24.5331	24.0949	23.934	24.0144	4.56238	0.30317	0.810469		1.62033	0.652341
	12 h	ZT78	24.9383	24.8621	25.173	24.9911	3.19274	-1.3227	2.50134			12 h	ZT78	24.1649	24.0195	23.9933	24.0592	4.30289	0.0436769	0.970179		1.83004	0.6713
24:0 LL- 80%	time		Ct1	Ct2	Ct3	avg	dct	ddct	2^-ddct		24:0 LL- 80%			Ct1	Ct2	Ct3	Ct avg	dct	ddCt	2^-ddct		AB avg	sd
root	8 h	ZT2	23.4418	23.5608	23.3435	23.4487	4.86284	1.23745	0.424122		root	8 h	ZT2	24.5325	24.3018	24.6087	24.481	4.36467	0.105462	0.929507		0.51158	0.0874576
Series A	12 h	ZT6	23.3341	23.3936	23.4514	23.3931	4.92932	1.30393	0.40502		Series B	12 h	ZT6	24.6831	24.5899	24.83	24.701	4.71859	0.459375	0.727301		0.436871	0.0318509
	16 h	ZT10	23.6619	23.8394	23.8064	23.7692	5.14758	1.52219	0.348157			16 h	ZT10	25.5754	25.5177	25.8036	25.6322	5.35996	1.10075	0.466273		0.324327	0.0238295
	20 h	ZT14	24.7174	24.9264	24.7868	24.8102	5.86721	2.24182	0.21142			20 h	ZT14	25.6074	25.652	25.6417	25.6337	5.55774	1.29852	0.406542		0.236711	0.0252917
	24 h	ZT18	25.4236	25.4124	25.5478	25.4613	6.99727	3.37188	0.0965971			24 h	ZT18	25.7974	25.543	26.0587	25.7997	5.44961	1.1904	0.438183		0.189496	0.0928988
	4 h	ZT22	24.8647	24.9888	24.7845	24.8793	6.63965	3.01426	0.123771			4 h	ZT22	25.3258	25.5144	25.4436	25.4279	5.37525	1.11604	0.461358		0.210551	0.08678
	8 h	ZT26	24.6047	24.6576	24.6874	24.6499	6.22377	2.59838	0.165123			8 h	ZT26	24.76	24.7789	24.7183	24.7524	5.00833	0.749116	0.594968		0.274281	0.109157
	12 h	ZT30	23.8997	23.7304	23.8832	23.8377	5.1589	1.5335	0.345437			12 h	ZT30	24.6533	24.6699	24.7205	24.6812	5.14528	0.886072	0.541085		0.347075	0.00163752
	16 h	ZT34	24.866	24.8814	25.0842	24.9438	5.81488	2.18949	0.21923			16 h	ZT34	24.7745	25.1115	25.1556	25.0139	5.43871	1.1795	0.441505		0.251883	0.0326532
	20 h	ZT38	24.5946	24.6992	24.7287	24.6742	6.00724	2.38184	0.191864			20 h	ZT38	25.1057	24.9367	24.9973	25.0132	5.47829	1.21908	0.429556		0.234349	0.0424855
	24 h	ZT42	25.8156	25.8688	26.3467	25.8422	4.61371	0.988317	0.504065			24 h	ZT42	24.9127	25.3403	25.2889	25.1807	5.54316	1.28395	0.410669		0.384364	0.119701
	4 h	ZT46	24.3031	24.276	24.4154	24.3315	6.20453	2.57913	0.167341			4 h	ZT46	24.4298	24.3865	24.805	24.4082	4.5823	0.323087	0.799358		0.341251	0.17391
	8 h	ZT50	24.3994	24.9299	24.46	24.5964	6.66823	3.04284	0.121343			8 h	ZT50	28.0091	28.3739	27.7525	28.0452	5.31428	1.05507	0.481273		0.215754	0.0944111
	12 h	ZT54	25.079	25.3951	25.441	25.305	6.37422	2.74883	0.148772			12 h	ZT54	27.5334	27.8292	27.4219	27.5948	5.15407	0.894859	0.5378		0.247683	0.0989115
	16 h	ZT58	24.6324	24.3819	24.3492	24.4545	6.92413	3.29874	0.10162			16 h	ZT58	27.0222	26.9238	27.0761	27.0074	5.23476	0.975545	0.508548		0.214681	0.113061
	20 h	ZT62	24.2351	24.2535	24.0604	24.183	5.69083	2.06544	0.238913			20 h	ZT62	27.4883	29.1038	27.1507	27.3195	4.93535	0.676138	0.625839		0.321123	0.0822098
	24 h	ZT66	24.7321	24.2524	24.4728	24.4858	6.24532	2.61992	0.162676			24 h	ZT66	27.9469	27.44	27.7992	27.7287	5.31613	1.05692	0.480658		0.236222	0.0735462
	4 h	ZT70	24.2365	24.2497	24.2599	24.2487	6.13668	2.51128	0.175399			4 h	ZT70	27.6533	27.7976	27.6016	27.6842	5.28903	1.02982	0.489772		0.245521	0.0701215
	8 h	ZT74	24.9597	25.1293	24.4533	24.8474	6.37406	2.74867	0.148788			8 h	ZT74	27.4271	27.4699	27.4967	27.4646	5.28121	1.022	0.492435		0.233073	0.084285
	12 h	ZT78	25.132	24.5814	24.3337	24.6824	6.22159	2.5962	0.165373			12 h	ZT78	27.2772	27.3106	27.3927	27.3268	4.96277	0.70356	0.614055		0.280556	0.115183
24:0 LL- 40%	time		Ct1	Ct2	Ct3	avg	dct	ddct	2^-ddct		24:0 LL- 40%			Ct1	Ct2	Ct3	Ct avg	dct	ddCt	2^-ddct		AB avg	sd
root	8 h	ZT2	24.8988	24.4812	24.5594	24.6465	5.16894	1.54355	0.343041		root	8 h	ZT2	24.3454	24.3729	23.8282	24.1822	4.16916	-0.0900553	1.06441		0.51451	0.171469
Series A	12 h	ZT6	23.924	24.199	23.8338	23.9856	4.49929	0.873901	0.545669		Series B	12 h	ZT6	24.1804	24.6081	24.3289	24.3724	4.22234	-0.0368752	1.02589		0.603411	0.0577418
	16 h	ZT10	24.1488	24.285	24.3065	24.2467	4.75775	1.13235	0.456171			16 h	ZT10	24.7545	24.8017	24.636	24.7307	4.81113	0.551918	0.682113		0.447885	0.00828536
	20 h	ZT14	24.1677	24.4414	24.4244	24.3445	4.94152	1.31613	0.401611			20 h	ZT14	25.2343	25.2006	24.9905	25.1418	5.06991	0.8107	0.570105		0.384513	0.0170982
	24 h	ZT18	26.7027	26.6957	26.8175	26.7387	4.99764	1.37225	0.386289			24 h	ZT18	24.9964	24.9474	25.1245	25.0228	4.94666	0.687447	0.620952		0.393236	0.00694725
	4 h	ZT22	25.7184	26.1317	25.8277	25.8926	5.33741	1.71202	0.305232			4 h	ZT22	24.4303	24.5305	24.4867	24.4825	4.86883	0.609616	0.655371		0.363799	0.0585669
	8 h	ZT26	25.1435	25.4133	25.2217	25.2595	4.91928	1.29389	0.407849			8 h	ZT26	24.3	24.1865	24.4288	24.3051	4.64192	0.382709	0.766996		0.451077	0.0432274
	12 h	ZT30	24.5646	24.6217	24.6339	24.6067	4.5094	0.884007	0.541861			12 h	ZT30	24.749	24.8224	24.8087	24.7934	5.12137	0.862161	0.550128		0.4482	0.0936604
	16 h	ZT34	24.1495	24.413	24.5761	24.3795	4.41102	0.785624	0.580101			16 h	ZT34	24.4894	24.5598	24.6562	24.5685	4.75784	0.49863	0.707779		0.518121	0.0619801
	20 h	ZT38	24.338	24.1761	24.212	24.242	4.78875	1.16335	0.446473			20 h	ZT38	24.4728	24.5475	25.0728	24.6977	4.5816	0.322388	0.799745		0.480942	0.0344684
	24 h	ZT42	24.1826	24.7643	24.2988	24.4152	4.99193	1.36654	0.387821			24 h	ZT42	24.2229	24.2959	24.532	24.3503	4.2838	0.0245887	0.983101		0.510699	0.122878
	4 h	ZT46	25.0674	25.1736	25.1633	25.1348	5.38577	1.76038	0.29517			4 h	ZT46	24.5022	24.6417	24.9997	24.7145	4.16893	-0.090279	1.06458		0.490628	0.195458
	8 h	ZT50	24.3281	24.238	24.3863	24.3863	5.37637	1.75098	0.2971			8 h	ZT50	27.7977	27.8284	28.1472	27.9244	5.24691	0.987703	0.50428		0.311046	0.0139463
	12 h	ZT54	23.4063	23.4725	23.532	23.532	4.75237	1.12698	0.457874			12 h	ZT54	27.423	27.4632	27.2229	27.3697	4.96432	0.705109	0.613396		0.426594	0.0312802
	16 h	ZT58	23.4451	23.3836	23.8222	23.8222	5.03262	1.40723	0.377034			16 h	ZT58	28.5908	26.9768	27.0507	27.0138	4.73167	0.472457	0.720736		0.420763	0.0437283
	20 h	ZT62	23.5275	23.8186	23.6709	23.6709	4.97431	1.34891	0.392587			20 h	ZT62	27.7067	27.7784	27.881	27.7887	5.15257	0.89336	0.538359		0.369771	0.0228162
	24 h	ZT66	24.2488	24.4164	24.2699	24.2699	5.68766	2.06227	0.239439			24 h	ZT66	27.8197	27.9511	27.9841	27.9183	5.38328	1.12406	0.458799		0.26756	0.0281214
	4 h	ZT70	24.1663	24.1937	24.3081	24.3081	5.34959	1.72419	0.302667			4 h	ZT70	28.0274	27.6152	28.0316	27.8914	5.17487	0.91566	0.530101		0.32215	0.0194829
	8 h	ZT74	24.1913	24.0318	24.2338	24.2338	6.0037	2.3783	0.192335			8 h	ZT74	27.6582	27.5826	27.8031	27.6813	5.07971	0.820501	0.566245		0.278631	0.0862958
	12 h	ZT78	24.3747	24.4027	23.8144	23.8144	4.70595	1.08055	0.472847			12 h	ZT78	27.2586	27.4782	27.6086	27.4485	4.88258	0.623368	0.649154		0.445603	0.0272442
0:24 DD-80%	time		Ct1	Ct2	Ct3	avg	dct	ddct	2^-ddct		0:24 DD-80%			Ct1	Ct2	Ct3	Ct avg	dct	ddCt	2^-ddct		AB avg	sd
green plant parts	8 h	ZT2	28.9633	29.0873	29.0175	29.0227	9.72815	5.21271	0.026966		green plant parts	8 h	ZT2	28.7025	28.9527	28.6298	28.7617	8.49783	4.23862	0.0529723		0.0451168	0.0181508
Series A	12 h	ZT6	26.9245	26.6959	26.5212	26.7139	7.14989	2.63445	0.161046		Series B	12 h	ZT6	27.7346	27.3575	28.0209	27.8777	7.21432	2.95511	0.128951		0.15753	0.00351663
	16 h	ZT10	25.2831	25.2418	25.529	25.3513	5.41321	0.897774	0.536714			16 h	ZT10	25.4956	25.2349	25.3136	25.3481	4.45506	0.19585	0.873058		0.789727	0.253013
	20 h	ZT14	23.9903	23.9544	24.1474	24.0307	4.47508	-0.0403624	1.02837			20 h	ZT14	24.7955	24.6193	24.5914	24.6687	3.92741	-0.331802	1.25858		1.26578	0.237411
	24 h	ZT18	24.6215	24.5756	24.7556	24.6509	4.68366	0.168222	0.889939			24 h	ZT18	24.1392	24.0773	24.0767	24.0977	4.10264	-0.156575	1.11464		1.1106	0.220666
	4 h	ZT22	25.3574	25.3651	25.5229	25.4151	5.769	1.25356	0.419412			4 h	ZT22	25.154	25.1067	24.8699	25.0435	5.00158	0.74237	0.597757		0.566672	0.14726
	8 h	ZT26	26.1831	26.3613	26.1301	26.2248	6.21811	1.70267	0.307217			8 h	ZT26	26.8702	26.9995	27.0749	26.9815	5.99117	1.73196	0.301043		0.333384	0.0261674
	12 h	ZT30	26.4144	26.1542	26.5326	26.3671	5.93908	1.42364	0.372772			12 h	ZT30	26.1448	25.9905	26.014	26.0498	5.54563	1.28641	0.409969		0.43121	0.0584377
	16 h	ZT34	25.9182	25.6301	25.7658	25.7714	5.72694	1.2115	0.431818			16 h	ZT34	26.0671	26.2904	26.1449	26.1674	4.99279	0.733575	0.601412		0.575058	0.14324
	20 h	ZT38	25.4609	25.066	25.2545	25.2605	5.2322	0.716763	0.608461			20 h	ZT38	25.1379	25.2491	25.3803	25.2557	4.59755	0.338334	0.790954		0.77657	0.168108
	24 h	ZT42	25.7944	25.6328	25.632	25.6864	5.10595	0.590513	0.664107			24 h	ZT42	25.1221	25.3256	25.201	25.2163	4.11295	-0.146262	1.1067		0.992947	0.328841
	4 h	ZT46	25.8906	25.7077	Undetermined	25.7991	5.17585	0.660405	0.632701			4 h	ZT46	26.4658	25.7144	25.673	25.6937	3.87809	-0.381122	1.30235		1.09409	0.461385
	8 h	ZT50	27.6568	28.1256	27.9378	28.0317	5.16566	0.650217	0.637185			8 h	ZT50	29.0995	29.181	29.0068	29.0958	5.04864	0.789433	0.578571		0.664101	0.0269168
	12 h	ZT54	28.0955	28.1358	27.6216	28.1156	5.70793	1.19249	0.437546			12 h	ZT54	28.5297	28.769	28.7733	28.6907	4.71409	0.45488	0.729571		0.654455	0.21691
	16 h	ZT58	27.6958	27.9057	27.7344	27.7786	5.22045	0.705008	0.613439			16 h	ZT58	28.7295	28.2162	28.2805	28.4087	4.54921	0.290001	0.817901		0.795151	0.181712
	20 h	ZT62	27.6922	27.9828	27.6823	27.7858	5.16858	0.653138	0.635896			20 h	ZT62	28.5461	28.3387	28.4204	28.4351	4.73974	0.480528	0.716715		0.745953	0.110057
	24 h	ZT66	27.5525	27.6103	27.6589	27.6072	4.78292	0.267475	0.830772			24 h	ZT66	28.1273	28.0086	28.0643	28.0667	4.30134	0.0421259	0.971223		0.995377	0.164605
	4 h	ZT70	27.8889	27.7276	27.5349	27.7171	5.06401	0.548572	0.683697			4 h	ZT70	28.5167	28.9216	28.5575	28.6652	4.48228	0.223073	0.856739		0.853472	0.169776
	8 h	ZT74	27.3708	27.4167	27.8394	27.5423	4.79443	0.278987	0.82417			8 h	ZT74	28.6415	28.8356	28.7676	28.7482	4.60361	0.344395	0.787638		0.882444	0.0582741
	12 h	ZT78	27.9547	27.8915	27.766	27.8708	4.90371	0.388271	0.764045			12 h	ZT78	28.3652	28.4373	28.161	28.3212	4.21729	-0.0419255	1.02949		0.996808	0.232763
0:24 DD- 40%	time		Ct1	Ct2	Ct3	avg	dct	ddct	2^-ddct		0:24 DD-40%			Ct1	Ct2	Ct3	Ct avg	dct	ddCt	2^-ddct		AB avg	sd
green plant parts	8 h	ZT2	28.6817	27.9263	27.739	27.8326	8.02813	3.51269	0.0876144		green plant parts	8 h	ZT2	28.1609	28.3301	28.3022	28.2644	7.13507	2.87585	0.136233		0.125162	0.0531006
Series A	12 h	ZT6	27.7215	27.7547	27.8167	27.7643	8.1144	3.59896	0.0825286		Series B	12 h	ZT6	28.782	28.6041	28.8191	28.7351	7.33604	3.07683	0.118517		0.11204	0.0295115
	16 h	ZT10	25.8638	25.9092	25.8642	25.8791	6.28155	1.76611	0.294001			16 h	ZT10	25.8034	26.1209	26.067	25.9971	5.32898	1.06977	0.476395		0.431492	0.137491
	20 h	ZT14	24.7823	24.7373	24.7772	24.7656	5.28694	0.771496	0.58581			20 h	ZT14	24.8322	24.9843	24.8774	24.898	4.34861	0.0893942	0.939917		0.854201	0.268392
	24 h	ZT18	23.9655	24.3398	24.2712	24.1922	4.83671	0.321271	0.800365			24 h	ZT18	24.9713	24.8281	25.1458	24.9817	3.79314	-0.466075	1.38135		1.22509	0.424725
	4 h	ZT22	25.5183	25.5043	25.5016	25.5081	5.60271	1.08727	0.470651			4 h	ZT22	25.2688	25.5317	25.4454	25.4153	4.18573	-0.0734766	1.05225		0.863704	0.393053
	8 h	ZT26	26.0761	26.2539	26.0782	26.1361	6.40395	1.88851	0.270086			8 h	ZT26	26.8401	26.7557	26.8198	26.8052	5.14341	0.884198	0.541789		0.458586	0.188501
	12 h	ZT30	25.9248	25.9412	25.8547	25.9069	6.24296	1.72752	0.30197			12 h	ZT30	26.463	26.7342	26.62	26.6057	5.36619	1.10698	0.464265		0.428233	0.126263
	16 h	ZT34	25.5547	25.8715	25.9866	25.8043	6.24325	1.72781	0.301909			16 h	ZT34	26.428	26.4352	26.4363	26.4332	4.84436	0.585146	0.666582		0.549022	0.247112
	20 h	ZT38	24.8427	24.8204	24.9238	24.8623	5.02101	0.505566	0.704384			20 h	ZT38	25.2319	25.382	25.257	25.2903	4.73314	0.473933	0.719999		0.782159	0.0777744
	24 h	ZT42	25.2317	25.3223	25.2055	25.2532	5.23785	0.72241	0.606084			24 h	ZT42	26.1315	26.3379	26.1766	26.2153	4.16066	-0.098546	1.07069		0.942435	0.336351
	4 h	ZT46	25.1084	25.0529	24.9717	25.0443	4.94754	0.4321	0.741182			4 h	ZT46	24.9489	25.845	25.9044	25.8747	4.21242	-0.0467937	1.03297		0.987454	0.246272
	8 h	ZT50	27.7795	27.8624	28.1207	27.9209	5.44201	0.926569	0.526108			8 h	ZT50	30.2895	29.5006	29.5954	29.7951	6.16132	1.90211	0.267551		0.422829	0.103279
	12 h	ZT54	27.8608	28.1413	28.0387	28.0136	5.44168	0.926238	0.526229			12 h	ZT54	29.1659	29.6298	29.0021	29.2659	5.63748	1.37827	0.38468		0.492836	0.0333926
	16 h	ZT58	27.4699	27.6108	27.7065	27.5957	5.2797	0.764258	0.588756			16 h	ZT58	28.8667	28.6885	28.5625	28.7059	5.30903	1.04982	0.48303		0.582832	0.00592402
	20 h	ZT62	27.7017	27.725	27.8436	27.7568	5.10926	0.593816	0.662588			20 h	ZT62	29.3264	29.0923	29.1228	29.1805	5.48116	1.22195	0.428702		0.587305	0.0752831
	24 h	ZT66	27.8229	27.7727	27.8602	27.8186	5.39313	0.877694	0.544236			24 h	ZT66	29.7852	28.536	28.8526	29.0579	5.51805	1.25883	0.417881		0.521667	0.0225693
	4 h	ZT70	27.7179	27.9058	27.4775	27.7004	4.67432	0.158876	0.895723			4 h	ZT70	29.0861	29.0548	29.1903	29.1104	5.07634	0.817131	0.567569		0.786801	0.108922
	8 h	ZT74	27.9903	28.4527	28.0926	28.1786	4.8076	0.292158	0.81668			8 h	ZT74	29.0915	28.803	28.8176	28.9041	5.295	1.03579	0.487747		0.699611	0.117069
	12 h	ZT78	27.7823	27.4251	27.6211	27.6095	4.59522	0.0797771	0.946204			12 h	ZT78	29.2721	29.4547	29.5805	29.4358	4.64701	0.387798	0.764295		0.929521	0.0166829
0:24 DD-80%	time		Ct1	Ct2	Ct3	avg	dct	ddct	2^-ddct		0:24 DD-80%			Ct1	Ct2	Ct3	Ct avg	dct	ddCt	2^-ddct		AB avg	sd
root	8 h	ZT2	27.2208	27.0639	26.7567	27.0138	5.41732	1.79193	0.288786		root	8 h	ZT2	24.6995	25.1988	24.8879	24.9287	5.64471	1.3855	0.382758		0.267731	0.0210555
Series A	12 h	ZT6	26.2732	26.3231	26.1968	26.2644	4.88263	1.25724	0.418344		Series B	12 h	ZT6	24.5289	24.2816	24.4042	24.4049	4.89206	0.632852	0.6449		0.416981	0.00136331
	16 h	ZT10	26.9262	26.783	26.3911	26.7001	4.83132	1.20593	0.433491			16 h	ZT10	24.88	24.8444	24.9772	24.9005	5.13928	0.880071	0.543341		0.391828	0.0416628
	20 h	ZT14	26.5154	26.7336	26.316	26.5217	5.08751	1.46212	0.362961			20 h	ZT14	24.3052	24.6642	24.578	24.5158	5.01111	0.751904	0.593819		0.372829	0.0098685
	24 h	ZT18	26.3144	26.2438	26.1596	26.2393	4.64664	1.02125	0.49269			24 h	ZT18	25.2238	26.0492	25.1954	25.4894	5.28336	1.02415	0.491701		0.404787	0.0879022
	4 h	ZT22	26.6572	26.8523	26.5531	26.6875	4.46917	0.843781	0.557181			4 h	ZT22	24.5505	24.5696	24.5263	24.5488	4.59153	0.332321	0.794258		0.534527	0.022654
	8 h	ZT26	26.4113	26.4243	26.4407	26.4254	4.69107	1.06567	0.477749			8 h	ZT26	23.9861	23.9736	24.0804	24.0134	4.52947	0.270259	0.829171		0.506062	0.0283124
	12 h	ZT30	26.6766	26.8151	26.5091	26.5929	4.56564	0.940252	0.521142			12 h	ZT30	23.432	23.2519	23.4496	23.3778	3.74062	-0.518588	1.43255		0.722188	0.201046
	16 h	ZT34	26.3683	26.4595	26.3328	26.3868	4.54265	0.917258	0.529515			16 h	ZT34	24.5298	24.7383	24.6519	24.64	4.29297	0.0337603	0.976871		0.579538	0.0500236
	20 h	ZT38	27.2616	27.0928	27.0702	27.1415	5.00736	1.38197	0.383695			20 h	ZT38	25.294	24.967	25.0702	25.1104	4.92666	0.667448	0.62962		0.394732	0.0110372
	24 h	ZT42	27.2822	27.0443	26.7441	27.0235	5.1193	1.49391	0.355048			24 h	ZT42	25.4613	25.4803	25.5508	25.4975	4.93098	0.671767	0.627738		0.379803	0.0247541
	4 h	ZT46	27.0022	27.6271	26.8054	27.1449	5.40751	1.78212	0.290757			4 h	ZT46	24.821	24.9703	24.8417	24.8777	4.65666	0.397451	0.759198		0.390018	0.0992612
	8 h	ZT50	28.7593	28.5388	28.7656	28.6879	5.46237	1.83697	0.279908			8 h	ZT50	27.6501	27.6763	27.9009	27.7424	4.87801	0.618795	0.651215		0.349798	0.0698893
	12 h	ZT54	27.7951	27.7752	28.0571	27.8758	4.99484	1.36944	0.38704			12 h	ZT54	27.8504	27.922	27.8459	27.8728	5.00835	0.749138	0.594959		0.385236	0.0018042
	16 h	ZT58	27.2445	27.1481	26.882	27.0915	4.41578	0.790385	0.57819			16 h	ZT58	27.3936	27.2849	27.5549	27.4111	4.81002	0.550806	0.682639		0.509064	0.0691255
	20 h	ZT62	27.9454	27.3669	27.7265	27.6796	5.34901	1.72361	0.302789			20 h	ZT62	27.4606	27.4539	27.6574	27.524	4.5633	0.304089	0.809953		0.412389	0.1096
	24 h	ZT66	27.318	27.4368	27.282	27.3456	5.02842	1.40303	0.378134			24 h	ZT66	27.2385	27.4028	27.5908	27.4107	4.5773	0.318085	0.802134		0.447542	0.0694078
	4 h	ZT70	27.5139	27.66	27.2876	27.4872	5.10695	1.48156	0.358102			4 h	ZT70	28.1145	28.0289	28.0834	28.0756	5.03468	0.775466	0.5842		0.3673	0.00919819
	8 h	ZT74	28.2794	28.276	28.6758	28.4104	4.84119	1.2158	0.430534			8 h	ZT74	29.0445	28.6971	28.8354	28.859	5.35614	1.09692	0.467512		0.365915	0.0646185
	12 h	ZT78	28.0003	27.6765	27.66	27.7789	5.17704	1.55165	0.34112			12 h	ZT78	28.5238	28.4088	28.4667	28.4664	5.14912	0.889909	0.539648		0.344453	0.00333296
0:24 DD -40%	time		Ct1	Ct2	Ct3	avg	dct	ddct	2^-ddct		0:24 DD-40%			Ct1	Ct2	Ct3	Ct avg	dct	ddCt	2^-ddct		AB avg	sd
root	8 h	ZT2	27.2912	26.898	27.2714	27.1535	4.59179	0.966402	0.511781		root	8 h	ZT2	25.1614	25.2511	24.9669	25.1265	5.56601	1.3068	0.404217		0.386143	0.125638
Series A	12 h	ZT6	27.3088	27.5661	27.1875	27.3542	4.725	1.09961	0.466644		Series B	12 h	ZT6	24.6151	24.599	24.5184	24.5775	4.99686	0.737648	0.599716		0.426571	0.040073
	16 h	ZT10	27.987	28.0187	27.8531	27.9529	5.1473	1.52191	0.348226			16 h	ZT10	23.9306	24.1468	24.1772	24.0849	4.46503	0.205822	0.867044		0.453504	0.105278
	20 h	ZT14	26.8887	26.915	26.3679	26.7239	3.97615	0.350762	0.78417			20 h	ZT14	24.9012	24.9605	24.9576	24.9398	4.64209	0.382879	0.766906		0.639208	0.144962
	24 h	ZT18	26.2339	26.3277	26.2419	26.2678	3.73986	0.114464	0.923725			24 h	ZT18	24.6572	24.8078	24.6651	24.71	4.69957	0.440361	0.73695		0.699333	0.224392
	4 h	ZT22	25.9462	26.3062	25.611	25.9545	3.21225	-0.41314	1.33158			4 h	ZT22	24.4902	24.3232	24.3108	24.3747	4.2437	-0.0155122	1.01081		0.991508	0.340073
	8 h	ZT26	26.175	26.378	26.1826	26.2452	3.31533	-0.310061	1.23976			8 h	ZT26	23.579	23.7222	23.6692	23.6568	4.06271	-0.196503	1.14592		0.989133	0.250627
	12 h	ZT30	26.661	26.7171	26.4512	26.6098	3.13315	-0.492245	1.40663			12 h	ZT30	24.1692	24.3949	23.9455	24.1698	4.17455	-0.084665	1.06044		1.04503	0.361606
	16 h	ZT34	27.1915	27.4624	26.9398	27.327	4.22738	0.601991	0.658844			16 h	ZT34	23.9062	23.5933	23.75	23.7499	3.74324	-0.515966	1.42995		0.790201	0.131357
	20 h	ZT38	26.7375	26.8125	26.6124	26.7208	4.35046	0.725065	0.60497			20 h	ZT38	25.1096	24.9441	25.0573	25.037	4.96434	0.705129	0.613387		0.500139	0.104831
	24 h	ZT42	27.103	27.0238	26.8914	27.0061	4.09606	0.47067	0.721629			24 h	ZT42	23.8315	23.9668	23.9559	23.9181	4.30069	0.041483	0.971656		0.673915	0.0477142
	4 h	ZT46	26.5253	27.1764	26.4544	26.7187	3.85165	0.226261	0.854848			4 h	ZT46	23.8987	24.222	23.8536	23.9914	4.5175	0.258293	0.836077		0.696836	0.158012
	8 h	ZT50	27.6798	27.6176	27.4303	27.5759	5.14846	1.52307	0.347945			8 h	ZT50	27.3814	27.3641	27.4336	27.393	4.38769	0.128476	0.914797		0.468751	0.120806
	12 h	ZT54	27.1253	27.2963	27.2052	27.2089	4.69225	1.06686	0.477358			12 h	ZT54	27.7465	27.6261	27.608	27.6602	4.31743	0.0582216	0.960447		0.548168	0.0708096
	16 h	ZT58	25.4046	25.639	25.5163	25.52	4.27292	0.647527	0.638374			16 h	ZT58	27.1018	27.0265	26.9238	27.0174	4.13689	-0.122319	1.08848		0.669933	0.0315593
	20 h	ZT62	26.6049	26.5755	26.6428	26.6077	4.15941	0.534023	0.690626			20 h	ZT62	29.6227	29.5687	29.8663	29.6859	4.48547	0.226257	0.85485		0.620775	0.0698515
	24 h	ZT66	26.4426	26.4775	26.6678	26.5293	4.5406	0.915204	0.530269			24 h	ZT66	30.6198	30.7654	30.9935	30.7929	4.97603	0.716816	0.608439		0.461194	0.0690748
	4 h	ZT70	26.9929	27.2064	27.0534	27.0842	4.7212	1.09581	0.467873			4 h	ZT70	29.7043	29.7896	29.6756	29.7232	4.65947	0.40026	0.757722		0.4781	0.0102273
	8 h	ZT74	26.0497	26.1509	26.1424	26.1143	4.49722	0.871824	0.546456			8 h	ZT74	28.9159	28.6947	28.797	28.8025	4.4083	0.149089	0.90182		0.563825	0.0173691
	12 h	ZT78	26.2982	26.0772	25.9383	26.1046	4.77619	1.1508	0.450375			12 h	ZT78	27.8158	27.6916	27.3914	27.633	3.76424	-0.494972	1.40929		0.67931	0.228935

## Sheet: GI
Relative expression data collection of Brachypodium distachyon core clock genes. Datasets of different genes are separated on different worksheets.
GI-
18:6-80%	time		Ct1	Ct2	Ct3	avg	dct	ddct	2^-ddct		18:6-80%	time		Ct1	Ct2	Ct3	avg	dct	ddct	2^-ddct		AB avg	sd
green plant parts	8 h	ZT2	24.7434	24.5399	24.5525	24.6119	3.08303	0.899495	0.536074		green plant parts	8 h	ZT2	24.437	24.3662	24.2844	24.3625	3.55935	1.2453	0.421821		0.460704	0.106589
series A	12 h	ZT6	23.2449	23.4453	23.2869	23.3257	1.80368	-0.37985	1.30121		series B	12 h	ZT6	23.4068	23.1465	23.167	23.2401	1.8466	-0.467454	1.38267		1.28214	0.0269681
	16 h	ZT10	22.4733	22.5411	22.509	22.5078	0.423798	-1.75973	3.38636			16 h	ZT10	22.0728	22.1142	21.9676	22.0515	0.917643	-1.39641	2.63246		2.89556	0.694099
	20 h	ZT14	22.6251	22.6516	22.4747	22.5838	0.939623	-1.24391	2.36839			20 h	ZT14	22.7437	22.5189	22.5475	22.6034	0.730683	-1.58337	2.99669		2.55294	0.260985
	24 h	ZT18	23.5692	23.3562	23.4048	23.4434	2.15438	-0.0291514	1.02041			24 h	ZT18	22.9777	23.3134	23.301	23.1974	1.80347	-0.510585	1.42463		1.16091	0.198688
	4 h	ZT22	26.1102	25.6283	25.8156	25.8513	4.58256	2.39903	0.189592			4 h	ZT22	26.085	25.9102	25.9695	25.9882	4.59988	2.28582	0.205068		0.188461	0.0015997
	8 h	ZT26	24.9049	24.7941	24.6542	24.7844	3.31292	1.12939	0.457109			8 h	ZT26	24.6235	24.6179	24.5394	24.5936	3.23297	0.918917	0.528906		0.470132	0.018418
	12 h	ZT30	22.9264	22.9197	22.6585	22.8348	1.58446	-0.599072	1.51474			12 h	ZT30	23.3996	23.3694	23.437	23.402	1.97092	-0.34313	1.26851		1.33676	0.251702
	16 h	ZT34	22.213	22.3015	22.4477	22.3207	0.852045	-1.33149	2.51662			16 h	ZT34	22.2388	22.2252	22.394	22.286	0.8247	-1.48935	2.80763		2.5407	0.0340505
	20 h	ZT38	22.3427	22.0789	22.0414	22.1543	0.979225	-1.20431	2.30427			20 h	ZT38	22.5571	22.4264	22.5523	22.5119	1.06204	-1.25201	2.38173		2.23999	0.0908986
	24 h	ZT42	22.3785	22.2987	22.684	22.4537	1.68167	-0.501862	1.41604			24 h	ZT42	22.7277	22.7471	22.655	22.71	1.73202	-0.582031	1.49695		1.39175	0.0343441
	4 h	ZT46	25.3725	25.1422	25.7384	25.4177	4.80499	2.62146	0.162503			4 h	ZT46	26.2341	25.9857	25.9049	26.0416	4.632	2.31795	0.200552		0.172854	0.0146382
	8 h	ZT50	25.0609	25.1054	25.2347	25.1337	3.59529	1.41176	0.375853			8 h	ZT50	25.0782	25.1211	25.1819	25.1271	3.78508	1.47102	0.360726		0.352688	0.0231645
	12 h	ZT54	23.3899	23.2217	23.3603	23.324	2.12937	-0.054162	1.03826			12 h	ZT54	23.6299	23.4653	23.8709	23.6554	1.72391	-0.59014	1.50539		1.20672	0.168461
	16 h	ZT58	22.8582	22.9235	22.9119	22.8979	0.775397	-1.40814	2.65394			16 h	ZT58	21.8932	22.0445	22.064	22.0006	0.584352	-1.7297	3.31659		2.84182	0.187886
	20 h	ZT62	22.7864	22.688	22.6576	22.7106	1.51156	-0.67197	1.59325			20 h	ZT62	22.3483	22.4314	22.4203	22.4	0.722327	-1.59173	3.0141		2.17331	0.580067
	24 h	ZT66	23.234	22.9869	23.0358	23.0856	2.0273	-0.156236	1.11438			24 h	ZT66	23.4098	23.2482	23.4855	23.3812	1.92593	-0.388124	1.30869		1.15493	0.0405572
	4 h	ZT70	26.2007	26.4119	26.1292	26.2473	4.77075	2.58721	0.166407			4 h	ZT70	26.5783	25.9131	26.0346	26.1753	4.66901	2.35495	0.195474		0.172486	0.0060793
	8 h	ZT74	24.6793	24.9568	24.5403	24.7255	3.58208	1.39855	0.379311			8 h	ZT74	25.1389	25.237	25.3056	25.2272	3.63311	1.31906	0.400797		0.37272	0.00659146
	12 h	ZT78	23.5768	23.6087	23.4083	23.5312	2.04558	-0.137955	1.10034			12 h	ZT78	23.7454	23.515	23.6979	23.6528	1.96644	-0.347612	1.27245		1.13137	0.0310214
						avg	2.18353
18:6-40%	time		Ct1	Ct2	Ct3	avg	dct	ddct	2^-ddct		18:6-40%	time		Ct1	Ct2	Ct3	avg	dct	ddct	2^-ddct		AB avg	sd
green plant parts	8 h	ZT2	25.7895	25.9613	24.9827	25.8754	3.69857	1.51504	0.349887		green plant parts	8 h	ZT2	26.6586	26.6877	26.4658	26.604	2.75195	0.437901	0.738208		0.51212	0.229433
series A	12 h	ZT6	23.8167	23.0964	23.7285	23.5472	1.54479	-0.638744	1.55697		series B	12 h	ZT6	25.5434	25.4459	25.4055	25.4649	1.85723	-0.456819	1.37251		1.40538	0.214382
	16 h	ZT10	22.8639	22.9108	22.8953	22.89	0.943289	-1.24024	2.36238			16 h	ZT10	22.6926	22.76	22.7619	22.7382	1.03564	-1.27841	2.42572		2.28914	0.103581
	20 h	ZT14	22.4769	22.8654	22.4246	22.589	0.660041	-1.52349	2.87486			20 h	ZT14	23.7392	23.7398	23.7589	23.746	0.949549	-1.3645	2.57488		2.61351	0.369607
	24 h	ZT18	24.2594	24.2584	24.7954	24.4377	1.08467	-1.09887	2.14186			24 h	ZT18	23.9135	23.8436	23.7193	23.8255	1.68341	-0.630645	1.54826		1.7781	0.51444
	4 h	ZT22	25.615	25.9987	26.01	25.8746	4.3615	2.17796	0.220987			4 h	ZT22	26.7805	26.5827	26.6801	26.6811	4.71185	2.39779	0.189755		0.197164	0.033691
	8 h	ZT26	25.2124	25.1643	25.2115	25.1961	2.79233	0.608802	0.655741			8 h	ZT26	25.0313	24.4143	24.3388	24.3765	3.19357	0.87952	0.543548		0.576137	0.112578
	12 h	ZT30	24.247	23.9161	24.1692	24.1108	1.89247	-0.291064	1.22354			12 h	ZT30	24.6504	24.1205	24.7577	24.5095	1.9812	-0.332855	1.2595		1.18705	0.051608
	16 h	ZT34	22.88	22.8786	22.8797	22.8794	0.864817	-1.31871	2.49444			16 h	ZT34	23.3753	23.1712	23.1865	23.2443	0.766203	-1.54785	2.92381		2.58267	0.124782
	20 h	ZT38	22.9313	23.1314	23.0763	23.0463	0.493171	-1.69036	3.22737			20 h	ZT38	22.9322	22.859	22.8122	22.8678	0.863801	-1.45025	2.73256		2.86178	0.517021
	24 h	ZT42	23.5259	23.6728	23.6413	23.6133	0.658105	-1.52543	2.87872			24 h	ZT42	23.8854	23.6921	23.6693	23.6807	1.34494	-0.969109	1.95763		2.33351	0.771044
	4 h	ZT46	26.7737	26.691	26.7781	26.7476	4.22719	2.04366	0.242548			4 h	ZT46	26.1123	26.1667	25.8871	26.0554	4.29199	1.97793	0.253854		0.237222	0.00753236
	8 h	ZT50	25.4	25.3402	25.4735	25.4046	3.50216	1.31863	0.400915			8 h	ZT50	25.4531	25.3527	25.7852	25.5303	4.18834	1.87428	0.272762		0.325042	0.0758733
	12 h	ZT54	23.8588	23.6391	23.802	23.7667	2.02568	-0.157855	1.11563			12 h	ZT54	24.0241	23.7698	23.9675	23.9204	1.98899	-0.325068	1.25272		1.13	0.0143683
	16 h	ZT58	22.4516	22.4323	22.202	22.362	0.691086	-1.49245	2.81366			16 h	ZT58	22.6868	22.6277	22.4959	22.6035	1.18724	-1.12682	2.18376		2.40426	0.409393
	20 h	ZT62	22.3319	22.3053	22.0438	22.227	0.860676	-1.32286	2.50161			20 h	ZT62	22.9818	22.9902	22.8337	22.9352	1.25754	-1.05651	2.0799		2.2008	0.300809
	24 h	ZT66	23.1597	23.3414	23.4944	23.3318	1.94914	-0.234388	1.17641			24 h	ZT66	23.3699	23.4066	23.3607	23.3791	1.92381	-0.390242	1.31061		1.18683	0.0104195
	4 h	ZT70	25.7367	25.5949	25.6357	25.6557	4.44774	2.2642	0.208165			4 h	ZT70	25.6432	25.488	26.1896	25.7736	4.26727	1.95321	0.25824		0.222034	0.0138692
	8 h	ZT74	24.3321	23.9006	24.0972	24.11	2.9641	0.78057	0.582137			8 h	ZT74	24.8005	25.4349	24.7159	24.9838	3.38971	1.07565	0.474457		0.507777	0.07436
	12 h	ZT78	22.7244	23.2728	22.9321	22.9764	1.67763	-0.505903	1.42001			12 h	ZT78	23.6615	23.8176	23.8011	23.76	2.07369	-0.240366	1.18129		1.24956	0.17045
18:6-80%	time		Ct1	Ct2	Ct3	avg	dct	ddct	2^-ddct		18:6-80%	time		Ct1	Ct2	Ct3	avg	dct	ddct	2^-ddct		AB avg	sd
root	8 h	ZT2	23.9093	22.463	23.098	22.7805	1.28327	-0.900258	1.8664		root	8 h	ZT2	23.7459	22.9083	22.79	22.8491	1.72911	-0.584945	1.49998		1.61832	0.350841
series A	12 h	ZT6	23.1952	22.4453	23.3497	23.2725	1.66997	-0.513564	1.42757		series B	12 h	ZT6	21.3241	21.2046	21.255	21.2612	1.36967	-0.944387	1.92437		1.59274	0.233587
	16 h	ZT10	22.7881	22.6425	22.7119	22.7142	1.72813	-0.455405	1.37117			16 h	ZT10	21.892	21.551	21.57	21.671	1.7822	-0.531853	1.44578		1.34595	0.0356677
	20 h	ZT14	22.6653	22.7722	22.5551	22.6642	1.77547	-0.408064	1.3269			20 h	ZT14	22.2388	22.2461	22.2618	22.2489	2.07007	-0.243986	1.18426		1.20436	0.173299
	24 h	ZT18	24.2289	23.9654	24.1279	24.1074	2.20647	0.0229428	0.984223			24 h	ZT18	22.0079	21.8161	21.8704	21.8982	2.06399	-0.250062	1.18926		1.03531	0.0722419
	4 h	ZT22	24.0827	24.6288	24.6843	24.4653	3.08935	0.905814	0.533731			4 h	ZT22	22.8435	23.0372	22.7918	22.8908	2.93965	0.625597	0.648151		0.562909	0.0412636
	8 h	ZT26	22.1758	22.1814	22.2143	22.1905	1.5918	-0.591735	1.50706			8 h	ZT26	21.6086	21.6105	21.6748	21.6313	1.50508	-0.80897	1.75196		1.55374	0.0660157
	12 h	ZT30	22.7158	22.5004	22.5646	22.5936	1.35905	-0.824479	1.77089			12 h	ZT30	20.9628	20.9794	21.0655	21.0026	1.2271	-1.08695	2.12424		1.8557	0.119929
	16 h	ZT34	22.9778	22.9601	22.9953	22.9778	1.83165	-0.351885	1.27623			16 h	ZT34	21.2836	21.1989	21.3362	21.2729	1.38678	-0.927274	1.90168		1.50671	0.325947
	20 h	ZT38	22.7181	23.3344	23.5039	23.4191	1.98814	-0.195391	1.14503			20 h	ZT38	21.7418	21.6987	21.7606	21.7337	1.94336	-0.370695	1.29298		1.16308	0.0255264
	24 h	ZT42	23.8494	23.926	23.8777	23.8844	2.14393	-0.0395974	1.02783			24 h	ZT42	21.7444	21.8371	21.901	21.8275	1.99727	-0.316784	1.24555		1.08282	0.0777712
	4 h	ZT46	24.2282	24.178	24.1227	24.1763	3.25235	1.06882	0.47671			4 h	ZT46	21.5705	22.5213	21.7347	21.9422	2.40038	0.0863244	0.941919		0.668577	0.271341
	8 h	ZT50	24.9667	25.1148	25.1094	25.0637	2.35228	0.168749	0.889614			8 h	ZT50	24.2399	24.2806	24.3693	24.2966	2.50142	0.187368	0.878207		0.845928	0.0436856
	12 h	ZT54	23.9749	23.5924	23.8564	23.8079	1.53464	-0.648889	1.56796			12 h	ZT54	23.6172	23.6032	23.582	23.6008	1.70754	-0.606518	1.52258		1.47942	0.0885408
	16 h	ZT58	23.3067	23.6472	23.3888	23.4476	1.39613	-0.787406	1.72597			16 h	ZT58	23.1362	23.2953	23.1681	23.1999	1.72512	-0.588931	1.50413		1.55	0.175971
	20 h	ZT62	24.518	24.1917	24.2609	24.3235	1.86758	-0.31595	1.24483			20 h	ZT62	23.8729	23.8862	23.7193	23.8261	2.3071	-0.0069563	1.00483		1.08137	0.163457
	24 h	ZT66	24.3328	24.8081	24.1603	24.4337	2.39449	0.210959	0.863963			24 h	ZT66	24.1435	24.2012	24.2144	24.1864	2.62442	0.310365	0.806438		0.800322	0.0636405
	4 h	ZT70	24.9669	25.1098	24.9408	25.0058	2.55013	0.366598	0.775609			4 h	ZT70	25.0612	24.9263	25.1206	25.036	3.24841	0.934352	0.523277		0.626812	0.148797
	8 h	ZT74	23.7676	23.8969	23.9495	23.8713	1.72785	-0.455679	1.37143			8 h	ZT74	24.0759	24.2003	24.0634	24.1132	2.42244	0.108389	0.927624		1.10941	0.262022
	12 h	ZT78	23.2956	23.3177	23.3944	23.3359	1.45143	-0.732103	1.66106			12 h	ZT78	23.5812	23.4536	23.4988	23.5112	1.90034	-0.413715	1.33211		1.43897	0.222087
18:6-40%	time		Ct1	Ct2	Ct3	avg	dct	ddct	2^-ddct		18:6-40%	time		Ct1	Ct2	Ct3	avg	dct	ddct	2^-ddct		AB avg	sd
root	8 h	ZT2	22.1018	22.128	22.0245	22.0848	1.6867	-0.496836	1.41111		root	8 h	ZT2	21.3334	21.6419	21.658	21.5444	1.88433	-0.429726	1.34698		1.32079	0.127738
series A	12 h	ZT6	22.092	21.9829	21.8415	21.9721	1.28716	-0.89637	1.86138		series B	12 h	ZT6	21.8519	21.8544	21.8068	21.8377	1.59718	-0.716874	1.64362		1.68141	0.254509
	16 h	ZT10	21.767	21.7604	21.6384	21.7219	1.37826	-0.805275	1.74748			16 h	ZT10	21.7704	21.6841	21.2293	21.5613	1.50893	-0.805125	1.7473		1.67182	0.107
	20 h	ZT14	21.7843	21.8152	21.5617	21.7204	1.35581	-0.827717	1.77487			20 h	ZT14	21.5836	21.7878	21.9734	21.7816	1.87329	-0.440765	1.35732		1.5074	0.378273
	24 h	ZT18	22.2527	22.192	22.0676	22.1708	1.81995	-0.363582	1.28662			24 h	ZT18	22.1718	22.2057	22.1148	22.1641	1.75449	-0.559559	1.47382		1.31648	0.0422279
	4 h	ZT22	23.3485	23.7077	23.6076	23.5546	2.49464	0.311105	0.806024			4 h	ZT22	23.7747	23.6353	23.6271	23.679	2.90396	0.589905	0.664386		0.706471	0.14079
	8 h	ZT26	21.8012	21.6478	21.6295	21.6928	1.35253	-0.831001	1.77892			8 h	ZT26	22.2877	22.2508	22.0764	22.2049	1.44132	-0.87273	1.83112		1.72583	0.0750843
	12 h	ZT30	21.9685	21.826	21.7087	21.8344	1.17883	-1.0047	2.00652			12 h	ZT30	21.6837	21.6872	21.6379	21.6696	1.24438	-1.06968	2.09896		1.96196	0.0630171
	16 h	ZT34	20.8978	20.9199	20.8324	20.8834	0.755243	-1.42829	2.69127			16 h	ZT34	21.5589	21.3753	21.552	21.4954	1.25493	-1.05912	2.08366		2.29735	0.557093
	20 h	ZT38	21.9561	22.4647	22.3624	22.261	1.37252	-0.811008	1.75444			20 h	ZT38	22.3646	22.3744	22.3257	22.3549	1.44027	-0.873785	1.83246		1.7142	0.0569068
	24 h	ZT42	22.7308	22.6555	22.5499	22.6454	1.77459	-0.408946	1.32772			24 h	ZT42	21.4773	21.2594	21.4059	21.3809	1.56745	-0.746603	1.67784		1.43021	0.144951
	4 h	ZT46	22.8616	22.9165	23.026	22.9347	2.68733	0.503795	0.705249			4 h	ZT46	22.641	22.5268	22.5195	22.5624	2.49196	0.177911	0.883982		0.756384	0.0723154
	8 h	ZT50	24.1914	23.9636	24.3828	24.1792	1.61707	-0.566461	1.48089			8 h	ZT50	23.3499	23.2317	23.2575	23.2797	1.73931	-0.574743	1.48941		1.42073	0.0601534
	12 h	ZT54	23.6486	23.6266	23.6384	23.6379	1.42223	-0.761298	1.69501			12 h	ZT54	23.7212	23.524	23.6373	23.6275	1.90836	-0.405697	1.32473		1.45258	0.242437
	16 h	ZT58	23.4653	23.4872	23.2313	23.3946	0.8036	-1.37993	2.60256			16 h	ZT58	23.0151	22.9277	22.8836	22.9421	1.41261	-0.901443	1.86793		2.15446	0.448101
	20 h	ZT62	23.808	25.8339	24.0314	24.5578	2.12285	-0.0606857	1.04296			20 h	ZT62	23.23	23.2034	23.223	23.2188	1.2779	-1.03615	2.05075		1.45816	0.415202
	24 h	ZT66	24.3948	24.9914	24.675	24.6871	1.77898	-0.404552	1.32368			24 h	ZT66	25.2628	25.2318	25.402	25.2989	1.45138	-0.862676	1.81841		1.4924	0.16872
	4 h	ZT70	25.34	25.2777	25.3201	25.3126	2.40317	0.219641	0.858779			4 h	ZT70	24.7389	24.6168	24.8397	24.7318	1.60692	-0.707133	1.63256		1.17506	0.316281
	8 h	ZT74	24.5092	24.3728	24.3005	24.3942	1.48474	-0.698796	1.62315			8 h	ZT74	23.7773	23.5901	23.795	23.7208	1.74881	-0.565247	1.47964		1.4874	0.135748
	12 h	ZT78	24.6415	25.4454	24.8574	24.9815	1.35411	-0.82942	1.77697			12 h	ZT78	23.36	23.6509	23.487	23.4993	1.46461	-0.849439	1.8018		1.71146	0.065512
24:0 LL - 80%	time		Ct1	Ct2	Ct3	avg	dct	ddct	2^-ddct		24:0 LL - 80%	time		Ct1	Ct2	Ct3	avg	dct	ddct	2^-ddct		AB avg	sd
green plant parts	8 h	ZT2	24.9613	Undetermined	Undetermined	24.9613	3.29828	1.11475	0.461771		green plant parts	8 h	ZT2	24.5874	24.6355	24.2001	24.6115	3.71122	1.39716	0.379675		0.404302	0.0574685
series A	12 h	ZT6	22.54	22.6825	22.3553	22.5259	1.96639	-0.217146	1.16243		series B	12 h	ZT6	22.0739	22.1489	22.0822	22.1017	1.8052	-0.508854	1.42292		1.23114	0.0687034
	16 h	ZT10	20.8456	20.8922	20.9225	20.8868	0.288503	-1.89503	3.7193			16 h	ZT10	22.494	21.8109	21.9057	21.8583	0.654589	-1.65946	3.15899		3.30252	0.416776
	20 h	ZT14	21.7162	21.9741	21.9479	21.8794	0.734649	-1.44888	2.72997			20 h	ZT14	20.9684	20.8152	21.093	20.9588	0.812823	-1.50123	2.83084		2.65797	0.0719944
	24 h	ZT18	22.2108	22.1861	22.2208	22.2059	1.64872	-0.534809	1.44875			24 h	ZT18	22.298	22.2248	22.2297	22.2508	1.46868	-0.845371	1.79673		1.54503	0.0962806
	4 h	ZT22	22.2101	22.7353	22.6308	22.5254	2.30285	0.119316	0.920624			4 h	ZT22	22.9023	22.7204	22.8248	22.8158	2.34559	0.0315343	0.978379		0.907187	0.0134368
	8 h	ZT26	22.4117	22.8474	22.591	22.6167	2.75358	0.570052	0.673592			8 h	ZT26	23.2417	22.9393	23.1859	23.1223	2.56693	0.252878	0.839221		0.720111	0.0465184
	12 h	ZT30	22.6728	23.1588	22.5598	22.6163	2.42633	0.242799	0.845104			12 h	ZT30	21.1069	22.3656	22.4691	22.4173	2.05205	-0.262005	1.19914		0.970262	0.125158
	16 h	ZT34	20.8981	21.6229	20.987	20.9426	1.68916	-0.494374	1.40871			16 h	ZT34	21.8892	21.62	21.7532	21.7542	1.54643	-0.767624	1.70246		1.48196	0.0732468
	20 h	ZT38	20.8943	22.5281	21.1411	21.0177	1.53477	-0.648763	1.56782			20 h	ZT38	21.7444	21.4548	21.6956	21.6316	1.16436	-1.14969	2.21867		1.79729	0.229467
	24 h	ZT42	26.0256	28.6612	25.2607	26.6492	1.06872	-1.11481	2.16567			24 h	ZT42	22.1617	22.1074	22.2529	22.174	1.18227	-1.13179	2.1913		2.08371	0.0819564
	4 h	ZT46	22.5547	24.115	Undetermined	23.3348	2.19284	0.00930311	0.993572			4 h	ZT46	21.9149	22.0002	22.203	22.0394	1.89522	-0.418839	1.33685		1.10739	0.113821
	8 h	ZT50	24.0315	24.056	23.8678	23.9851	2.34967	0.166139	0.891225			8 h	ZT50	22.2802	22.2427	22.3013	22.2748	2.64491	0.330856	0.795065		0.808759	0.0824662
	12 h	ZT54	24.0485	24.0458	24.1457	24.08	2.47028	0.286748	0.819748			12 h	ZT54	22.0609	22.2478	22.1996	22.1694	2.75125	0.437193	0.73857		0.747216	0.0725316
	16 h	ZT58	23.9628	23.9333	24.0563	23.9841	1.86748	-0.316051	1.24492			16 h	ZT58	21.1756	22.8142	21.6466	21.8788	2.64268	0.328631	0.796292		0.986166	0.258752
	20 h	ZT62	23.6927	23.5148	23.8581	23.6885	1.62781	-0.555722	1.4699			20 h	ZT62	21.5502	21.3946	21.2609	21.4019	1.71806	-0.595996	1.51152		1.42534	0.0445665
	24 h	ZT66	24.0482	24.0326	24.1483	24.0763	1.59332	-0.590214	1.50547			24 h	ZT66	21.688	21.5265	21.7545	21.6563	1.9149	-0.399152	1.31873		1.35507	0.150403
	4 h	ZT70	23.944	23.9089	24.0598	23.9709	2.02055	-0.162984	1.1196			4 h	ZT70	21.9353	22.0427	22.02	21.9993	2.46216	0.14811	0.902432		0.971987	0.147614
	8 h	ZT74	23.9196	23.8054	23.7674	23.8308	2.00145	-0.182085	1.13452			8 h	ZT74	21.9547	21.9899	21.9493	21.9646	2.41411	0.100061	0.932994		0.993407	0.141116
	12 h	ZT78	23.4297	23.5215	23.4444	23.4652	1.54752	-0.636013	1.55403			12 h	ZT78	21.8501	21.6693	21.718	21.7458	2.21362	-0.100435	1.0721		1.2667	0.287334
24:0 LL -40%	time		Ct1	Ct2	Ct3	avg	dct	ddct	2^-ddct		24:0 LL - 40%	time		Ct1	Ct2	Ct3	avg	dct	ddct	2^-ddct		AB avg	sd
green plant parts	8 h	ZT2	23.9189	23.4461	23.4458	23.4459	3.72976	1.48707	0.356735		green plant parts	8 h	ZT2	23.1854	23.5702	22.9792	23.2449	3.25082	0.936769	0.522402		0.416975	0.0602394
series A	12 h	ZT6	21.782	21.9026	22.1621	22.0324	2.70981	0.526274	0.694346		series B	12 h	ZT6	21.7385	21.8022	21.6855	21.7421	1.84765	-0.466406	1.38166		0.978248	0.283902
	16 h	ZT10	20.6214	20.4586	20.7014	20.5938	1.46015	-0.72338	1.65105			16 h	ZT10	20.81	20.794	20.7511	20.7851	0.727587	-1.58647	3.00313		2.1972	0.546158
	20 h	ZT14	21.0451	20.6414	20.6494	20.6454	1.59015	-0.593386	1.50878			20 h	ZT14	20.8325	20.7457	20.8385	20.8056	0.816156	-1.4979	2.82431		2.0444	0.535613
	24 h	ZT18	21.7161	21.7748	21.7768	21.7559	2.41187	0.228341	0.853616			24 h	ZT18	21.4088	21.2063	21.2937	21.303	1.47348	-0.840575	1.79076		1.24474	0.391124
	4 h	ZT22	21.73	21.8028	21.9997	21.8441	2.90467	0.721139	0.606618			4 h	ZT22	22.5995	22.6487	22.546	22.5981	2.42281	0.108757	0.927386		0.726893	0.120275
	8 h	ZT26	22.1825	21.8992	22.2689	22.1168	3.24451	1.06098	0.479306			8 h	ZT26	22.7233	22.668	22.335	22.5754	2.22174	-0.0923127	1.06608		0.726584	0.247279
	12 h	ZT30	22.91	22.7055	23.0109	22.8755	2.6587	0.475172	0.719381			12 h	ZT30	22.2197	22.1875	22.004	22.137	1.76088	-0.553169	1.46731		1.02988	0.310502
	16 h	ZT34	21.2559	21.357	21.3906	21.3345	2.2717	0.0881641	0.940719			16 h	ZT34	20.7793	21.083	21.1676	21.01	1.24698	-1.06707	2.09518		1.42733	0.486613
	20 h	ZT38	20.3801	20.6585	20.7568	20.5985	1.84851	-0.335024	1.2614			20 h	ZT38	21.284	21.1208	21.0709	21.1586	0.428518	-1.88554	3.6949		2.31835	1.05695
	24 h	ZT42	20.9652	20.7944	20.9861	20.9152	1.87833	-0.305206	1.2356			24 h	ZT42	20.9019	20.628	20.8595	20.7964	0.631044	-1.68301	3.21097		2.08441	0.848815
	4 h	ZT46	21.1867	21.0901	21.0042	21.0937	2.31474	0.131205	0.913068			4 h	ZT46	20.7415	20.71	20.9139	20.7885	1.43835	-0.875707	1.83491		1.29463	0.381561
	8 h	ZT50	24.2169	24.3228	24.2132	24.251	2.7004	0.516865	0.698889			8 h	ZT50	21.8956	21.9431	21.8915	21.91	2.18694	-0.127118	1.09211		0.848266	0.149378
	12 h	ZT54	23.6211	23.7163	23.8871	23.7415	2.73623	0.552699	0.681743			12 h	ZT54	21.7622	21.8672	21.9031	21.8442	2.54133	0.227273	0.854248		0.73105	0.0493065
	16 h	ZT58	23.6062	23.8312	23.3683	23.6019	2.12191	-0.0616227	1.04364			16 h	ZT58	22.0089	22.1481	22.146	22.101	2.14373	-0.170321	1.12531		1.0358	0.00783422
	20 h	ZT62	23.7768	23.2997	23.1844	23.4203	1.8308	-0.352728	1.27697			20 h	ZT62	21.2105	21.6526	21.3718	21.4116	2.0135	-0.300552	1.23162		1.20103	0.0759456
	24 h	ZT66	24.1007	24.3404	24.0594	24.1668	2.30113	0.117602	0.921718			24 h	ZT66	21.4927	21.4842	21.7271	21.568	2.0353	-0.278751	1.21314		1.01496	0.0932451
	4 h	ZT70	24.1824	24.2931	24.1305	24.202	2.60368	0.420145	0.747349			4 h	ZT70	21.1594	20.9973	20.9483	21.035	2.09486	-0.219196	1.16408		0.905371	0.158022
	8 h	ZT74	24.5316	24.3195	24.1608	24.3373	2.33491	0.151381	0.900388			8 h	ZT74	21.6318	21.7505	22.1807	21.8543	2.40224	0.0881866	0.940704		0.879861	0.0205268
	12 h	ZT78	23.9661	24.1572	24.0052	24.0428	2.24445	0.0609179	0.958654			12 h	ZT78	22.0864	22.1029	22.179	22.1228	2.36648	0.0524225	0.964316		0.919779	0.0388753
24:0 LL- 80%	time		Ct1	Ct2	Ct3	avg	dct	ddct	2^-ddct		24:0 LL- 80%	time		Ct1	Ct2	Ct3	avg	dct	ddct	2^-ddct		AB avg	sd
root	8 h	ZT2	21.1076	21.0746	21.0973	21.0932	2.50733	0.323793	0.798966		root	8 h	ZT2	22.1192	22.0365	22.1107	22.0888	1.97246	-0.341596	1.26716		0.978258	0.179292
Series A	12 h	ZT6	20.3534	20.4079	20.3445	20.3686	1.90486	-0.27867	1.21308		Series B	12 h	ZT6	21.41	21.4413	21.3853	21.4122	1.42979	-0.884266	1.84583		1.44962	0.236544
	16 h	ZT10	20.1218	20.1443	20.1638	20.1433	1.52163	-0.661899	1.58216			16 h	ZT10	21.7874	21.7544	21.7306	21.7575	1.48519	-0.828868	1.77629		1.6024	0.0202398
	20 h	ZT14	20.9885	20.9203	20.9076	20.9388	1.99582	-0.187712	1.13896			20 h	ZT14	22.0445	22.0108	21.8213	21.9589	1.88293	-0.431124	1.34828		1.18531	0.0463513
	24 h	ZT18	21.3338	21.3829	21.3562	21.3576	2.89362	0.710091	0.611282			24 h	ZT18	22.2779	22.2651	22.2555	22.2662	1.91609	-0.39796	1.31764		0.907475	0.296194
	4 h	ZT22	21.1451	21.4232	21.4307	21.333	3.09331	0.909781	0.532266			4 h	ZT22	21.8782	22.0583	22.0509	21.9958	1.94312	-0.37093	1.29319		0.856796	0.32453
	8 h	ZT26	21.5832	21.5368	21.4995	21.5398	3.11373	0.930201	0.524785			8 h	ZT26	21.8988	22.0248	21.8898	21.9378	2.19373	-0.120322	1.08698		0.75887	0.234085
	12 h	ZT30	20.9897	24.382	20.9193	22.097	3.41817	1.23464	0.424948			12 h	ZT30	21.6515	21.5011	21.5084	21.5537	2.01771	-0.296346	1.22803		0.773377	0.348429
	16 h	ZT34	21.1459	21.2391	21.1433	21.1761	2.04715	-0.136384	1.09915			16 h	ZT34	21.6229	21.6499	21.659	21.6439	2.06878	-0.245277	1.18532		1.09097	0.00817754
	20 h	ZT38	20.7098	21.1207	20.9094	20.9133	2.24637	0.0628366	0.95738			20 h	ZT38	21.2648	21.4661	21.5812	21.4374	1.90244	-0.411609	1.33017		1.08625	0.128865
	24 h	ZT42	22.8196	22.8883	22.814	22.8406	1.61215	-0.571386	1.48595			24 h	ZT42	21.7105	21.6829	21.6669	21.6868	2.04929	-0.264765	1.20144		1.29173	0.194217
	4 h	ZT46	21.3161	20.8083	20.923	21.0158	2.88885	0.705313	0.613309			4 h	ZT46	21.5739	21.7325	21.604	21.6368	1.81093	-0.503127	1.41728		0.953999	0.34069
	8 h	ZT50	21.3286	21.4768	21.5438	21.4497	3.52151	1.33798	0.395575			8 h	ZT50	24.99	25.102	24.9007	24.9976	2.26669	-0.0473664	1.03338		0.669783	0.274208
	12 h	ZT54	21.7414	22.0031	22.1505	21.965	3.03419	0.850661	0.554531			12 h	ZT54	24.3374	24.6568	24.3139	24.436	1.99525	-0.318803	1.2473		0.846968	0.292438
	16 h	ZT58	20.9529	20.9837	21.1179	21.0182	3.48779	1.30426	0.404929			16 h	ZT58	23.5846	23.8753	23.5683	23.6761	1.90346	-0.410596	1.32923		0.809594	0.404664
	20 h	ZT62	20.4908	20.3723	21.0775	20.6469	2.15468	-0.0288474	1.0202			20 h	ZT62	24.0062	23.9579	23.9585	23.9742	1.59001	-0.724042	1.6518		1.26456	0.244364
	24 h	ZT66	20.913	20.8831	20.8697	20.8886	2.64813	0.464594	0.724675			24 h	ZT66	24.9	24.2052	24.4416	24.5156	2.10303	-0.211027	1.15751		0.891032	0.166357
	4 h	ZT70	20.701	20.9244	20.8453	20.8236	2.71153	0.528002	0.693514			4 h	ZT70	24.5069	24.3684	24.5662	24.4805	2.08534	-0.228717	1.17179		0.881974	0.18846
	8 h	ZT74	21.5161	19.9502	21.4212	21.4686	2.99528	0.811751	0.56969			8 h	ZT74	24.3271	24.1016	24.3212	24.25	2.06662	-0.247436	1.1871		0.827051	0.257361
	12 h	ZT78	21.2508	21.1266	21.3276	21.235	2.77422	0.590688	0.664026			12 h	ZT78	24.2788	24.3026	24.2734	24.2849	1.92084	-0.393212	1.31331		0.93187	0.267844
24:0 LL- 40%	time		Ct1	Ct2	Ct3	avg	dct	ddct	2^-ddct		24:0 LL- 40%	time		Ct1	Ct2	Ct3	avg	dct	ddct	2^-ddct		AB avg	sd
root	8 h	ZT2	21.6068	21.6852	21.8506	21.7142	2.23664	0.0531068	0.963858		root	8 h	ZT2	21.7347	22.1518	21.3856	21.5601	1.5471	-0.766956	1.70168		1.25917	0.295312
Series A	12 h	ZT6	20.9482	21.2098	21.5367	21.079	1.59267	-0.590857	1.50614		Series B	12 h	ZT6	21.1244	20.9426	20.9525	21.0065	0.856391	-1.45766	2.74663		2.0076	0.501454
	16 h	ZT10	20.5086	20.5863	20.6365	20.5771	1.08814	-1.09539	2.13671			16 h	ZT10	21.1266	21.1867	21.1339	21.1491	1.22947	-1.08458	2.12076		2.03701	0.0996975
	20 h	ZT14	20.3882	20.4098	20.3298	20.3759	0.97297	-1.21056	2.31428			20 h	ZT14	21.5244	21.5006	21.3503	21.4585	1.38657	-0.927488	1.90196		2.02586	0.288417
	24 h	ZT18	23.9559	24.1062	24.1848	24.0823	2.34125	0.15772	0.896441			24 h	ZT18	21.4287	21.3242	21.2929	21.3486	1.27249	-1.04157	2.05846		1.38842	0.491984
	4 h	ZT22	22.6378	22.909	22.8823	22.8097	2.25451	0.0709807	0.951991			4 h	ZT22	20.9943	21.1671	21.1644	21.1086	1.4949	-0.81915	1.76437		1.28187	0.32988
	8 h	ZT26	22.5259	22.5695	22.4563	22.5172	2.17699	-0.00654656	1.00455			8 h	ZT26	21.2322	21.182	20.9825	21.1322	1.46905	-0.845006	1.79627		1.32272	0.318174
	12 h	ZT30	22.061	22.1112	22.0898	22.0873	1.99001	-0.193525	1.14355			12 h	ZT30	21.3482	21.1739	21.203	21.2417	1.56968	-0.74437	1.67524		1.33695	0.193391
	16 h	ZT34	21.3354	21.5845	21.3342	21.418	1.4495	-0.734037	1.66329			16 h	ZT34	21.2789	21.2751	21.2409	21.265	1.45434	-0.859713	1.81468		1.6605	0.00278851
	20 h	ZT38	20.391	20.6758	20.6349	20.5673	1.11396	-1.06957	2.09881			20 h	ZT38	20.7161	21.0081	20.9512	20.8918	0.775724	-1.53833	2.90458		2.37607	0.277264
	24 h	ZT42	20.884	20.7459	20.8123	20.8141	1.39076	-0.792774	1.7324			24 h	ZT42	21.139	21.1266	21.13	21.1319	1.06541	-1.24864	2.37618		1.95152	0.21912
	4 h	ZT46	21.2165	21.2025	21.2244	21.2145	1.46546	-0.718069	1.64498			4 h	ZT46	21.5347	21.4013	21.3568	21.4309	0.885305	-1.42875	2.69213		2.05212	0.407143
	8 h	ZT50	24.4583	24.3655	24.3727	24.3988	1.72133	-0.462206	1.37765			8 h	ZT50	21.1008	20.891	20.8008	20.9309	1.92096	-0.393094	1.31321		1.28863	0.0890154
	12 h	ZT54	24.583	24.338	24.2013	24.3741	1.96871	-0.214825	1.16056			12 h	ZT54	20.0644	20.2584	20.207	20.1766	1.39697	-0.91708	1.88829		1.44276	0.282196
	16 h	ZT58	23.682	23.8426	23.6881	23.7376	1.45549	-0.728038	1.65639			16 h	ZT58	20.0424	19.973	20.1022	20.0392	1.24969	-1.06437	2.09125		1.78337	0.126987
	20 h	ZT62	24.006	24.0657	24.9764	24.3494	1.71327	-0.47026	1.38536			20 h	ZT62	20.3666	20.2164	20.2151	20.266	1.56948	-0.744577	1.67548		1.45796	0.0725979
	24 h	ZT66	24.4401	24.3634	24.6962	24.4999	1.96489	-0.218641	1.16364			24 h	ZT66	20.9807	21.4155	21.1756	21.1906	2.60837	0.294316	0.815459		0.95428	0.209357
	4 h	ZT70	24.1852	24.4685	24.5718	24.4085	1.69201	-0.49152	1.40593			4 h	ZT70	20.6989	21.0792	20.7376	20.8385	1.88006	-0.433998	1.35097		1.32002	0.0859055
	8 h	ZT74	24.0091	24.3128	24.5618	24.2946	1.69297	-0.490559	1.40499			8 h	ZT74	20.5361	20.5652	20.8853	20.6622	2.43212	0.118063	0.921424		1.12336	0.281634
	12 h	ZT78	23.6389	24.266	23.7383	23.881	1.31517	-0.868363	1.82559			12 h	ZT78	20.6053	20.8464	21.2565	20.9028	1.7943	-0.519756	1.43371		1.56764	0.257946
0:24 DD-80%	time		Ct1	Ct2	Ct3	avg	dct	ddct	2^-ddct		0:24 DD-80%	time		Ct1	Ct2	Ct3	avg	dct	ddct	2^-ddct		AB avg	sd
green plant parts	8 h	ZT2	27.6536	26.5853	26.1565	26.3709	7.07636	4.89283	0.0336598		green plant parts	8 h	ZT2	26.9717	26.9606	27.0178	26.9834	6.71953	4.40547	0.0471868		0.0383825	0.00472271
Series A	12 h	ZT6	25.8859	25.6883	25.4647	25.6796	6.11566	3.93213	0.0655107		Series B	12 h	ZT6	26.7291	26.6939	26.8852	26.7694	6.10599	3.79194	0.0721959		0.0657309	0.000220196
	16 h	ZT10	24.5804	24.7067	24.5637	24.6169	4.67887	2.49534	0.177349			16 h	ZT10	25.1293	24.785	24.8461	24.9201	4.02714	1.71309	0.305006		0.227986	0.0506375
	20 h	ZT14	23.156	22.962	22.9505	23.0228	3.46722	1.28369	0.410743			20 h	ZT14	24.1811	23.5203	23.4328	23.4766	2.73524	0.421186	0.746811		0.546478	0.135735
	24 h	ZT18	22.695	22.6582	24.0911	22.6766	2.70931	0.525779	0.694584			24 h	ZT18	22.3362	22.3254	22.2314	22.2977	2.30261	-0.0114396	1.00796		0.807679	0.113095
	4 h	ZT22	22.4604	22.592	22.5524	22.5349	2.88883	0.705301	0.613315			4 h	ZT22	22.5174	22.76	22.5519	22.6098	2.56782	0.25377	0.838702		0.689735	0.0764201
	8 h	ZT26	23.774	23.6443	23.8419	23.7534	3.74668	1.56315	0.338412			8 h	ZT26	24.0855	24.0033	24.1273	24.072	3.08165	0.767596	0.587395		0.437499	0.0990872
	12 h	ZT30	24.6135	24.1954	24.516	24.4416	4.0136	1.83007	0.281252			12 h	ZT30	24.1059	24.211	24.1721	24.163	3.65886	1.3448	0.393708		0.320452	0.0392004
	16 h	ZT34	24.1314	24.397	24.2715	24.2666	4.2222	2.03867	0.243388			16 h	ZT34	24.8193	24.9024	24.7274	24.8164	3.64172	1.32767	0.398412		0.303669	0.0602807
	20 h	ZT38	23.322	23.6471	23.6398	23.5363	3.50803	1.3245	0.399287			20 h	ZT38	23.846	23.801	24.0431	23.8967	3.23852	0.924467	0.526875		0.440294	0.0410069
	24 h	ZT42	23.7244	23.7932	24.0944	23.8706	3.29019	1.10666	0.464368			24 h	ZT42	24.6929	23.8136	23.7473	24.0846	2.98134	0.667286	0.62969		0.519795	0.055427
	4 h	ZT46	23.9371	23.7475	Undetermined	23.8423	3.21898	1.03545	0.487864			4 h	ZT46	24.3974	24.2144	24.143	24.2516	2.43595	0.121892	0.918982		0.663678	0.175813
	8 h	ZT50	25.4833	25.3823	25.5319	25.4658	2.59981	0.416277	0.632973			8 h	ZT50	26.3451	26.4083	26.4791	26.4108	2.36369	0.0496407	0.966177		0.757788	0.124815
	12 h	ZT54	25.3584	25.319	25.2812	25.3195	2.91184	0.728305	0.449273			12 h	ZT54	26.6753	27.0037	26.8905	26.8565	2.87993	0.565872	0.675547		0.533193	0.0839199
	16 h	ZT58	25.0316	25.152	25.0548	25.0795	2.52126	0.33773	0.69002			16 h	ZT58	26.4742	26.3495	26.2551	26.3596	2.50008	0.186023	0.879025		0.746505	0.0564852
	20 h	ZT62	25.1857	25.1629	25.2404	25.1963	2.57913	0.395602	0.647515			20 h	ZT62	26.043	26.1414	26.0564	26.0802	2.38492	0.0708641	0.952068		0.758615	0.1111
	24 h	ZT66	25.1584	25.1967	25.2055	25.1869	2.36255	0.179013	0.821465			24 h	ZT66	25.6739	26.0342	25.9538	25.8873	2.1219	-0.19215	1.14247		0.932554	0.111089
	4 h	ZT70	25.0671	25.1103	24.8748	25.0174	2.36426	0.18073	0.819917			4 h	ZT70	26.4304	26.4751	26.3923	26.4326	2.24966	-0.0643926	1.04564		0.887557	0.0676403
	8 h	ZT74	25.1301	25.0726	24.7652	24.9893	2.24145	0.057914	0.938357			8 h	ZT74	26.1199	26.0533	26.0585	26.0773	1.93262	-0.381433	1.30264		1.06416	0.125801
	12 h	ZT78	25.114	25.1326	25.0399	25.0955	2.12842	-0.0551091	1.06241			12 h	ZT78	26.0899	25.9756	26.1562	26.0739	1.97002	-0.344032	1.2693		1.11096	0.0485461
0:24 DD- 40%	time		Ct1	Ct2	Ct3	avg	dct	ddct	2^-ddct		0:24 DD-40%	time		Ct1	Ct2	Ct3	avg	dct	ddct	2^-ddct		AB avg	sd
green plant parts	8 h	ZT2	26.2296	26.5224	26.4751	26.409	6.60448	4.42095	0.00777445		green plant parts	8 h	ZT2	26.6046	27.5532	27.5547	27.554	6.4246	4.11055	0.0109338		0.0086238	0.000849353
Series A	12 h	ZT6	25.3434	25.3217	25.2501	25.3051	5.65516	3.47163	0.0220603		Series B	12 h	ZT6	27.3271	27.1718	27.0002	27.1664	5.76735	3.45329	0.0225092		0.0207813	0.00127902
	16 h	ZT10	23.8214	23.72	23.7827	23.7747	4.1772	1.99367	0.111886			16 h	ZT10	24.8813	24.7325	24.9304	24.8481	4.17994	1.86588	0.12875		0.111719	0.000167718
	20 h	ZT14	22.6172	22.7212	22.5145	22.6176	3.13897	0.955439	0.350058			20 h	ZT14	23.7282	23.5901	23.639	23.6525	3.1031	0.789045	0.420271		0.357093	0.00703564
	24 h	ZT18	22.0651	21.9525	21.8176	21.9451	2.58959	0.406061	0.640117			24 h	ZT18	23.5229	23.5695	23.6652	23.5858	2.39726	0.0832026	0.912646		0.715423	0.0753059
	4 h	ZT22	22.6739	22.7665	22.695	22.7118	2.80646	0.622931	0.504413			4 h	ZT22	23.7372	23.5946	23.6164	23.6494	2.41987	0.105814	0.890254		0.637871	0.133457
	8 h	ZT26	23.3636	23.1017	23.0857	23.1836	3.4515	1.26797	0.248328			8 h	ZT26	24.876	24.5952	24.6766	24.7159	3.05412	0.740066	0.443505		0.316294	0.0679654
	12 h	ZT30	23.5251	23.5404	23.4725	23.5127	3.84875	1.66522	0.160505			12 h	ZT30	24.6636	24.827	24.6462	24.7123	3.47271	1.15865	0.280015		0.201557	0.0410522
	16 h	ZT34	23.2993	23.4344	23.6313	23.455	3.894	1.71047	0.152721			16 h	ZT34	25.0989	24.903	25.1651	25.0557	3.46684	1.15279	0.281825		0.198449	0.0457279
	20 h	ZT38	22.5453	22.796	22.7367	22.6927	2.85136	0.667826	0.480138			20 h	ZT38	23.4576	23.3499	23.42	23.4092	2.85201	0.537957	0.55377		0.479966	0.00017225
	24 h	ZT42	22.4485	22.8053	23.1139	22.7892	2.77393	0.5904	0.522766			24 h	ZT42	24.5218	24.5877	24.6269	24.5788	2.52413	0.21008	0.793901		0.605307	0.0825402
	4 h	ZT46	22.5919	22.4543	22.5466	22.5309	2.43414	0.250603	0.759332			4 h	ZT46	24.2631	23.9568	24.1112	24.1104	2.44811	0.134061	0.863052		0.753546	0.00578632
	8 h	ZT50	25.344	25.3444	25.037	25.2418	2.76295	0.579419	0.529111			8 h	ZT50	26.348	26.1573	26.2328	26.246	2.61222	0.29817	0.72067		0.576755	0.0476438
	12 h	ZT54	25.6817	25.2755	25.4989	25.4853	2.91343	0.729898	0.448487			12 h	ZT54	26.3751	26.359	26.2959	26.3433	2.71484	0.400788	0.643836		0.503158	0.0546708
	16 h	ZT58	24.8773	25.0836	24.7047	24.8885	2.57251	0.388979	0.652244			16 h	ZT58	25.757	25.8416	25.7816	25.7934	2.39654	0.0824884	0.913362		0.721797	0.069553
	20 h	ZT62	25.0901	25.2747	24.5778	25.1824	2.53491	0.35138	0.67975			20 h	ZT62	25.9759	25.982	25.8447	25.9342	2.23483	-0.0792189	1.09093		0.812474	0.132723
	24 h	ZT66	25.0251	25.0044	24.7324	24.9206	2.49517	0.31164	0.710084			24 h	ZT66	25.9433	25.8584	26.0037	25.9352	2.39528	0.0812222	0.914634		0.751268	0.0411834
	4 h	ZT70	25.1765	25.1085	25.1434	25.1428	2.11667	-0.0668642	1.07622			4 h	ZT70	26.1698	26.1924	26.2951	26.2191	2.18505	-0.129003	1.15226		1.03728	0.0389451
	8 h	ZT74	25.1685	24.9972	25.3142	25.16	1.78902	-0.394509	1.54251			8 h	ZT74	26.0325	25.8638	26.0667	25.9877	2.37859	0.0645412	0.93155		1.17481	0.367702
	12 h	ZT78	25.0444	25.1814	25.0084	25.0781	2.0638	-0.119733	1.14058			12 h	ZT78	26.1804	26.3015	26.3244	26.2688	1.48002	-0.834039	2.49999		1.6533	0.512719
0:24 DD-80%	time		Ct1	Ct2	Ct3	avg	dct	ddct	2^-ddct		0:24 DD-80%	time		Ct1	Ct2	Ct3	avg	dct	ddct	2^-ddct		AB avg	sd
root	8 h	ZT2	24.8099	25.0548	24.5992	24.8213	3.22479	1.04126	0.485903		root	8 h	ZT2	22.2252	22.1613	22.1507	22.179	2.89501	0.580959	0.668519		0.548298	0.062395
Series A	12 h	ZT6	24.1192	24.0117	23.8648	23.9986	2.61684	0.43331	0.740561		Series B	12 h	ZT6	21.9993	21.8633	21.8179	21.8935	2.38069	0.0666353	0.954862		0.806414	0.0658536
	16 h	ZT10	24.7207	28.0744	24.6426	24.6817	2.91689	0.733355	0.601503			16 h	ZT10	22.1746	22.4565	22.2328	22.288	2.52673	0.212675	0.862936		0.694898	0.0933946
	20 h	ZT14	24.413	24.4012	24.3767	24.3969	2.9628	0.779265	0.582664			20 h	ZT14	21.7852	21.9065	21.9109	21.8675	2.36283	0.0487778	0.966755		0.732898	0.150234
	24 h	ZT18	24.3323	24.0614	24.3042	24.2327	2.64003	0.456502	0.728751			24 h	ZT18	22.5633	22.3266	22.4502	22.4467	2.24061	-0.0734481	1.05223		0.844981	0.116231
	4 h	ZT22	24.5801	24.3641	24.509	24.4844	2.26604	0.0825062	0.944416			4 h	ZT22	21.8758	22.4961	22.1299	22.1673	2.20999	-0.104068	1.0748		0.963123	0.0187077
	8 h	ZT26	24.2348	24.2267	24.4698	24.3104	2.49375	0.310214	0.806522			8 h	ZT26	22.0877	21.6266	21.689	21.8011	2.31718	0.0031306	0.997832		0.859022	0.0524994
	12 h	ZT30	24.7223	24.8952	24.8924	24.8366	2.85488	0.671352	0.627918			12 h	ZT30	21.6166	21.6097	21.6175	21.6146	1.97736	-0.336692	1.26286		0.89077	0.262852
	16 h	ZT34	24.3857	24.3567	24.4518	24.398	2.55384	0.37031	0.773616			16 h	ZT34	22.6066	22.4995	22.6398	22.582	2.23496	-0.0790917	1.05635		0.869298	0.0956816
	20 h	ZT38	24.5318	24.562	24.4656	24.5198	2.34941	0.165878	0.891386			20 h	ZT38	21.8117	22.2086	22.1558	22.0587	1.875	-0.439051	1.35571		1.06492	0.173529
	24 h	ZT42	24.4305	24.6078	24.3494	24.39	2.41609	0.23256	0.851123			24 h	ZT42	22.5936	22.4891	22.6154	22.566	1.99957	-0.314486	1.24357		0.993562	0.142439
	4 h	ZT46	24.6726	24.2715	24.4801	24.3758	2.6384	0.454868	0.729577			4 h	ZT46	22.5709	22.4518	22.4645	22.4958	2.27476	-0.0392977	1.02761		0.834152	0.104574
	8 h	ZT50	25.3654	25.3055	25.4553	25.3804	2.15487	-0.0286588	1.02006			8 h	ZT50	25.1042	25.1387	25.1847	25.1425	2.27812	-0.0359297	1.02522		0.9783	0.0417632
	12 h	ZT54	24.7691	24.8199	24.9982	24.9091	2.0281	-0.15543	1.11375			12 h	ZT54	25.2339	25.2284	25.1618	25.208	2.34363	0.0295751	0.979709		1.00436	0.109394
	16 h	ZT58	24.4279	24.5934	24.5667	24.5801	1.90428	-0.279249	1.21356			16 h	ZT58	24.987	25.4102	25.1263	25.1745	2.57339	0.259332	0.835475		0.988385	0.225178
	20 h	ZT62	24.7014	24.7425	24.7376	24.74	2.4094	0.225864	0.855083			20 h	ZT62	25.6537	25.1656	25.1486	25.3226	2.36196	0.0479055	0.96734		0.869374	0.0142915
	24 h	ZT66	24.509	24.5983	24.2155	24.4069	2.08971	-0.0938243	1.0672			24 h	ZT66	24.8496	24.9073	25.0991	24.952	2.11859	-0.195461	1.14509		1.05662	0.0105774
	4 h	ZT70	24.6676	24.7382	24.705	24.7216	2.34137	0.157839	0.896367			4 h	ZT70	25.2254	25.249	25.4939	25.3228	2.28184	-0.032213	1.02258		0.915247	0.0188804
	8 h	ZT74	25.2853	25.2868	25.3518	25.3193	1.75008	-0.433447	1.35046			8 h	ZT74	25.9716	25.7595	25.9585	25.8965	2.39364	0.0795859	0.946329		1.10746	0.242992
	12 h	ZT78	24.7747	24.5432	24.8758	24.7095	2.10763	-0.0759025	1.05402			12 h	ZT78	25.7828	25.5873	25.4999	25.6234	2.30605	-0.00800285	1.00556		0.986301	0.0677189
0:24 DD -40%	time		Ct1	Ct2	Ct3	avg	dct	ddct	2^-ddct		0:24 DD-40%	time		Ct1	Ct2	Ct3	avg	dct	ddct	2^-ddct		AB avg	sd
root	8 h	ZT2	24.0832	23.8092	24.2078	24.0334	1.47163	-0.711899	1.63796		root	8 h	ZT2	22.0857	22.2603	22.1493	22.1651	2.60459	0.290533	0.8176		1.19242	0.44554
Series A	12 h	ZT6	24.131	23.9636	23.8038	23.9662	1.337	-0.846529	1.79817		Series B	12 h	ZT6	21.6557	21.9605	21.7239	21.78	2.19942	-0.114631	1.0827		1.39361	0.404562
	16 h	ZT10	24.3745	24.397	24.5086	24.4267	1.62103	-0.562501	1.47683			16 h	ZT10	21.5681	21.6925	21.5875	21.616	1.99619	-0.317864	1.24648		1.30775	0.169082
	20 h	ZT14	24.5266	24.0989	24.3449	24.3235	1.57577	-0.607766	1.5239			20 h	ZT14	22.2271	22.3452	22.2356	22.2693	1.97159	-0.342464	1.26792		1.34107	0.182826
	24 h	ZT18	24.1678	23.7355	24.1215	24.0083	1.48029	-0.703242	1.62816			24 h	ZT18	21.6595	21.8775	21.8607	21.7992	1.78877	-0.525285	1.43922		1.47144	0.156716
	4 h	ZT22	23.8998	23.8078	23.5514	23.753	1.01076	-1.17277	2.25444			4 h	ZT22	21.4466	21.7486	21.5859	21.5937	1.46265	-0.851404	1.80426		1.95131	0.303125
	8 h	ZT26	23.4233	23.5579	23.4574	23.4795	0.549656	-1.63388	3.10346			8 h	ZT26	20.9847	21.0953	21.0806	21.0535	1.45944	-0.854617	1.80828		2.37766	0.725796
	12 h	ZT30	24.5665	24.4978	24.4493	24.5045	1.02791	-1.15562	2.22781			12 h	ZT30	21.5805	21.5968	21.5756	21.5843	1.589	-0.725055	1.65296		1.8689	0.358912
	16 h	ZT34	24.1701	24.2604	24.1541	24.1949	1.0953	-1.08823	2.12613			16 h	ZT34	21.7792	21.7651	21.8913	21.8118	1.80524	-0.508817	1.42288		1.71297	0.413165
	20 h	ZT38	24.0659	23.7031	23.9528	23.9073	1.53695	-0.646579	1.56545			20 h	ZT38	21.8466	22.2499	22.2822	22.1262	2.05357	-0.260486	1.19788		1.32986	0.235593
	24 h	ZT42	24.3191	24.1624	24.5386	24.34	1.43003	-0.753503	1.68588			24 h	ZT42	21.3518	21.2468	21.2458	21.2815	1.66413	-0.649924	1.56909		1.55962	0.12626
	4 h	ZT46	24.4316	24.2604	24.6684	24.4535	1.58644	-0.597096	1.51267			4 h	ZT46	21.5796	21.4303	21.3221	21.444	1.97005	-0.343999	1.26927		1.33607	0.176595
	8 h	ZT50	24.5769	24.6425	24.6786	24.6327	2.20523	0.0216967	0.985073			8 h	ZT50	25.0366	24.6374	24.8343	24.8361	1.83076	-0.483292	1.39793		1.13104	0.145969
	12 h	ZT54	24.204	24.1164	24.2631	24.1945	1.67781	-0.505718	1.41983			12 h	ZT54	25.2581	24.9597	25.0783	25.0987	1.75598	-0.558078	1.47231		1.38239	0.0374381
	16 h	ZT58	22.4519	22.5242	22.3935	22.4566	1.20949	-0.974037	1.96433			16 h	ZT58	24.4203	24.5749	24.4863	24.4938	1.61337	-0.700682	1.62527		1.72451	0.239821
	20 h	ZT62	23.3738	23.2439	23.1831	23.267	0.818625	-1.36491	2.5756			20 h	ZT62	26.4082	26.3348	26.3359	26.3596	1.1592	-1.15485	2.22661		2.30481	0.270792
	24 h	ZT66	23.227	23.3925	23.2405	23.2867	1.29797	-0.885558	1.84748			24 h	ZT66	27.4464	27.4932	27.6821	27.5406	1.72374	-0.590313	1.50557		1.61141	0.236068
	4 h	ZT70	24.0826	24.2064	24.3355	24.2082	1.84514	-0.338392	1.26435			4 h	ZT70	26.8588	26.8325	26.9036	26.865	1.80127	-0.512784	1.4268		1.28387	0.0195186
	8 h	ZT74	23.3587	23.0988	23.4149	23.2908	1.67368	-0.50985	1.4239			8 h	ZT74	26.0178	25.7106	26.1251	25.9511	1.55692	-0.757133	1.69013		1.48392	0.060016
	12 h	ZT78	23.1526	23.1396	23.1628	23.1517	1.8233	-0.36023	1.28363			12 h	ZT78	24.7472	24.6284	24.8681	24.7479	0.879202	-1.43485	2.70354		1.87666	0.59303

## Sheet: LUX
Relative expression data collection of Brachypodium distachyon core clock genes. Datasets of different genes are separated on different worksheets.
LUX-
18:6-80%	time		Ct1	Ct2	Ct3	avg	dct	ddct	2^-ddct		18:6-80%	time		Ct1	Ct2	Ct3	avg	dct	ddct	2^-ddct		AB avg	sd
green plant parts	8 h	ZT2	27.3753	27.463	27.0582	27.2988	5.76992	2.04813	0.241797		green plant parts	8 h	ZT2	26.2473	27.0881	27.4806	27.2843	6.48114	2.56367	0.169144		0.194744	0.0665435
series A	12 h	ZT6	26.8078	26.6966	26.4567	26.6537	5.13171	1.40992	0.376332		series B	12 h	ZT6	26.7048	27.8355	27.1291	26.9169	5.5234	1.60594	0.328522		0.331593	0.0632714
	16 h	ZT10	25.2372	26.1386	25.3454	25.5737	3.48973	-0.232063	1.17451			16 h	ZT10	24.7211	24.5955	24.707	24.6745	3.54065	-0.376817	1.29847		1.15415	0.0288025
	20 h	ZT14	24.1393	23.7168	23.9443	23.9335	2.28927	-1.43252	2.69918			20 h	ZT14	24.1004	24.1108	24.3645	24.1919	2.31923	-1.59824	3.02773		2.67144	0.0392271
	24 h	ZT18	24.9017	24.3887	24.3044	24.5316	3.06703	-0.654763	1.57436			24 h	ZT18	23.8133	23.3726	23.7188	23.766	2.37216	-1.54531	2.91866		2.06141	0.487057
	4 h	ZT22	25.1657	25.4003	25.2856	25.2839	4.0151	0.29331	0.816028			4 h	ZT22	24.7776	25.5884	24.8908	25.0856	3.69729	-0.220179	1.16488		0.916578	0.1422
	8 h	ZT26	26.5554	26.4198	26.4692	26.4814	5.00996	1.28817	0.40947			8 h	ZT26	26.5297	26.7852	26.8045	26.7064	5.34581	1.42835	0.371556		0.36695	0.0601331
	12 h	ZT30	26.0251	26.1291	26.0557	26.07	4.8196	1.09781	0.467224			12 h	ZT30	26.322	26.5276	26.2689	26.3728	4.94175	1.02428	0.491655		0.44826	0.0268197
	16 h	ZT34	24.2551	24.2141	24.2987	24.256	2.78731	-0.934475	1.9112			16 h	ZT34	25.6395	25.4781	25.6088	25.5755	4.11417	0.19671	0.872538		1.33653	0.812697
	20 h	ZT38	22.9843	22.6323	23.2672	22.9613	1.78616	-1.93563	3.82545			20 h	ZT38	24.1313	24.0548	24.1115	24.0992	2.64933	-1.26814	2.40851		2.96424	0.861218
	24 h	ZT42	23.1375	23.103	23.1705	23.137	2.36495	-1.35684	2.56123			24 h	ZT42	23.7054	23.6806	23.8111	23.7323	2.75441	-1.16305	2.23931		2.25826	0.428467
	4 h	ZT46	24.635	25.0767	24.5186	24.7434	4.13073	0.408945	0.753174			4 h	ZT46	25.493	24.5048	25.4081	25.1353	3.72574	-0.191727	1.14213		0.87522	0.172599
	8 h	ZT50	26.6236	26.5584	26.4678	26.5499	5.01154	1.28975	0.409021			8 h	ZT50	26.2581	26.7365	26.1574	26.384	5.04199	1.12453	0.458652		0.404749	0.00427135
	12 h	ZT54	26.4333	26.5271	26.4589	26.4731	5.27845	1.55666	0.339937			12 h	ZT54	26.5033	26.6076	26.6308	26.5806	4.64916	0.731692	0.602197		0.432877	0.0929401
	16 h	ZT58	25.0673	25.1687	25.011	25.0823	2.95988	-0.761913	1.69574			16 h	ZT58	24.2732	24.3492	24.3757	24.3327	2.91647	-1.00099	2.00138		1.72163	0.0258971
	20 h	ZT62	23.7469	23.8709	23.9093	23.8424	2.64329	-1.0785	2.11184			20 h	ZT62	23.7165	23.4309	23.5344	23.5606	1.88294	-2.03453	4.09689		2.84455	0.732708
	24 h	ZT66	24.0565	23.8984	23.6807	23.8785	2.82028	-0.901508	1.86802			24 h	ZT66	23.6733	23.5111	23.948	23.7108	2.25556	-1.6619	3.16434		2.3155	0.447485
	4 h	ZT70	25.4623	25.7633	25.9854	25.737	4.26051	0.538723	0.68838			4 h	ZT70	26.0547	25.5502	25.3965	25.6671	4.16082	0.243354	0.844779		0.713005	0.0246252
	8 h	ZT74	27.0128	27.0637	26.8394	26.972	5.82861	2.10682	0.232159			8 h	ZT74	26.5106	26.6314	26.6147	26.5856	4.99151	1.07404	0.474986		0.32345	0.0912909
	12 h	ZT78	26.4626	26.4988	26.7569	26.5727	5.08708	1.36529	0.388157			12 h	ZT78	26.4468	26.6284	26.3357	26.4703	4.78398	0.866514	0.548471		0.433531	0.0453739
							3.72179
18:6-40%	time		Ct1	Ct2	Ct3	avg	dct	ddct	2^-ddct		18:6-40%	time		Ct1	Ct2	Ct3	avg	dct	ddct	2^-ddct		AB avg	sd
green plant parts	8 h	ZT2	27.7512	27.4029	26.7286	27.577	5.40019	1.6784	0.312429		green plant parts	8 h	ZT2	31.8163	30.1684	29.6983	29.9333	6.08124	2.16378	0.223171		0.253647	0.0831299
series A	12 h	ZT6	26.4127	26.5931	27.0265	26.5029	4.50048	0.778692	0.582895		series B	12 h	ZT6	29.5861	29.5941	28.8786	29.5901	5.98244	2.06498	0.23899		0.395786	0.264612
	16 h	ZT10	25.6682	25.5269	25.5358	25.577	3.63025	-0.0915423	1.06551			16 h	ZT10	26.8616	26.5389	26.5753	26.6586	4.95607	1.03861	0.486798		0.745281	0.45287
	20 h	ZT14	24.7187	24.1165	23.9669	24.2674	2.33847	-1.38332	2.60869			20 h	ZT14	26.2712	25.8428	25.7358	25.7893	2.99285	-0.924618	1.89818		2.13305	0.672645
	24 h	ZT18	24.712	24.8743	24.8853	24.8239	2.68184	-1.03994	2.05615			24 h	ZT18	25.9164	25.2891	25.55	25.5852	3.44312	-0.474346	1.38929		1.63461	0.421536
	4 h	ZT22	25.2177	25.0454	24.8746	25.0459	3.53285	-0.188938	1.13992			4 h	ZT22	26.1958	25.8142	25.9933	26.0011	4.03182	0.114351	0.923798		0.973275	0.235677
	8 h	ZT26	26.6892	27.2332	26.8396	26.9207	4.51693	0.795142	0.576287			8 h	ZT26	28.3891	27.8176	27.8047	27.8112	6.62821	2.71075	0.152751		0.354831	0.313185
	12 h	ZT30	27.2858	27.3686	26.4248	27.3272	5.10889	1.3871	0.382333			12 h	ZT30	29.5338	28.1411	27.9678	28.0545	5.52615	1.60869	0.327897		0.334321	0.0679004
	16 h	ZT34	25.4889	25.4803	25.6618	25.5437	3.52904	-0.192749	1.14294			16 h	ZT34	26.4722	26.5801	26.6096	26.5539	4.07583	0.158363	0.896042		0.962665	0.254947
	20 h	ZT38	25.0685	24.878	25.0732	25.0065	2.45338	-1.26841	2.40896			20 h	ZT38	25.1041	25.1041	25.3079	25.172	3.16805	-0.749412	1.68111		1.93842	0.665446
	24 h	ZT42	24.6881	24.9508	24.9215	24.9362	1.98093	-1.74085	3.34233			24 h	ZT42	25.4357	25.5137	25.4061	25.4518	3.11601	-0.801452	1.74285		2.43206	0.910267
	4 h	ZT46	25.5058	25.8957	25.722	25.7078	3.18744	-0.534348	1.44829			4 h	ZT46	26.5977	26.3194	25.4521	26.1231	4.35969	0.442228	0.735997		1.04547	0.569675
	8 h	ZT50	27.1927	27.5521	27.1349	27.2933	5.39085	1.66906	0.314458			8 h	ZT50	27.2346	26.9467	27.1729	27.1181	4.44287	0.525402	0.694766		0.460551	0.146093
	12 h	ZT54	26.6131	26.6326	26.4696	26.5718	4.83081	1.10902	0.463609			12 h	ZT54	26.4207	26.3625	26.7976	26.5269	4.55885	0.641384	0.641098		0.511696	0.0480869
	16 h	ZT58	24.9714	25.2287	25.4779	25.226	3.55513	-0.16666	1.12246			16 h	ZT58	25.2077	24.8036	25.0595	25.0236	3.0666	-0.850867	1.80358		1.34864	0.226184
	20 h	ZT62	23.9037	24.057	23.9116	23.9574	2.5911	-1.13069	2.18964			20 h	ZT62	24.1493	24.1215	24.2499	24.1736	2.01739	-1.90008	3.73234		2.72429	0.534653
	24 h	ZT66	24.2328	24.2063	24.283	24.2407	2.85802	-0.86377	1.81979			24 h	ZT66	24.0836	24.0663	24.3009	24.1503	2.18459	-1.73287	3.32389		2.36104	0.541256
	4 h	ZT70	25.7474	26.0033	25.5394	25.7633	4.55534	0.833551	0.561146			4 h	ZT70	25.3051	25.3815	25.5364	25.4077	3.32005	-0.597415	1.513		0.941123	0.379977
	8 h	ZT74	26.5857	26.784	26.5214	26.6303	5.48446	1.76268	0.294701			8 h	ZT74	26.8839	27.1256	26.7691	26.9262	4.69244	0.774976	0.584398		0.402488	0.107787
	12 h	ZT78	25.6885	25.7864	25.7522	25.7424	4.44355	0.721763	0.606356			12 h	ZT78	26.5548	26.9805	26.488	26.6744	4.79069	0.873226	0.545925		0.541519	0.0648372
18:6-80%	time		Ct1	Ct2	Ct3	avg	dct	ddct	2^-ddct		18:6-80%	time		Ct1	Ct2	Ct3	avg	dct	ddct	2^-ddct		AB avg	sd
root	8 h	ZT2	27.6656	27.5943	26.8404	27.6299	6.13273	2.41094	0.188033		root	8 h	ZT2	27.4691	27.7567	27.4321	27.5526	6.43262	2.51515	0.17493		0.170388	0.0249545
series A	12 h	ZT6	27.4602	28.1591	28.0668	28.113	6.51048	2.78869	0.144717		series B	12 h	ZT6	26.3108	25.9113	25.7448	25.828	5.93647	2.019	0.246729		0.180076	0.0500051
	16 h	ZT10	26.719	26.4732	26.6145	26.6022	5.61618	1.89439	0.268987			16 h	ZT10	25.6993	25.6571	25.3502	25.5689	5.68009	1.76262	0.294712		0.263159	0.0082417
	20 h	ZT14	25.8748	25.7106	25.816	25.8005	4.91173	1.18994	0.438322			20 h	ZT14	25.6274	25.695	25.5622	25.6282	5.44934	1.53187	0.345828		0.370143	0.096419
	24 h	ZT18	27.713	27.7739	27.5871	27.6913	5.79039	2.0686	0.23839			24 h	ZT18	25.7842	26.3952	25.3787	25.5814	6.01852	2.10105	0.233088		0.220957	0.0246539
	4 h	ZT22	26.8021	26.8461	26.3837	26.8241	5.44817	1.72638	0.302209			4 h	ZT22	25.4751	25.7297	25.3583	25.521	5.56985	1.65239	0.318113		0.289987	0.017285
	8 h	ZT26	26.7971	26.8701	26.7147	26.7939	6.19525	2.47346	0.180059			8 h	ZT26	25.7455	25.8595	25.5855	25.7302	5.60394	1.68648	0.310685		0.225669	0.0645024
	12 h	ZT30	27.2909	27.678	27.4955	27.4881	6.25355	2.53176	0.172928			12 h	ZT30	25.5337	25.6776	25.4744	25.5619	5.78646	1.86899	0.273764		0.205984	0.0467491
	16 h	ZT34	26.8561	27.1678	26.5882	27.0119	5.86584	2.14405	0.226244			16 h	ZT34	25.565	25.1162	24.9228	25.2013	5.31518	1.39771	0.37953		0.278818	0.0743508
	20 h	ZT38	27.1175	26.4133	27.1635	27.1405	5.70951	1.98772	0.252137			20 h	ZT38	25.2825	25.2967	25.1498	25.243	5.45269	1.53523	0.345025		0.2767	0.0347374
	24 h	ZT42	27.3705	28.9988	27.8986	27.6345	5.89408	2.17229	0.221859			24 h	ZT42	25.8233	25.8503	25.6715	25.7817	5.95145	2.03399	0.244179		0.217534	0.00611659
	4 h	ZT46	26.889	27.0265	Undetermined	26.9577	6.03373	2.31194	0.201389			4 h	ZT46	25.4814	25.4639	25.9212	25.6222	6.08038	2.16292	0.223304		0.198185	0.00453101
	8 h	ZT50	28.6604	29.0622	28.5353	28.7526	6.04125	2.31947	0.200342			8 h	ZT50	27.6219	27.8318	28.0395	27.8311	6.03589	2.11842	0.230298		0.200715	0.000373291
	12 h	ZT54	28.5423	28.5402	28.3139	28.4655	6.19222	2.47043	0.180438			12 h	ZT54	27.9781	27.4857	27.6402	27.7013	5.80811	1.89065	0.269686		0.207959	0.0275212
	16 h	ZT58	27.3605	27.2278	27.2061	27.2648	5.2134	1.49161	0.355616			16 h	ZT58	26.244	26.4522	26.1468	26.281	4.80623	0.88877	0.540075		0.413595	0.0579787
	20 h	ZT62	27.1054	27.1117	27.4149	27.2107	4.75477	1.03298	0.4887			20 h	ZT62	26.5137	26.8064	26.4689	26.5964	5.07736	1.1599	0.447545		0.43974	0.0489601
	24 h	ZT66	27.3145	26.8143	26.834	26.9876	4.94832	1.22653	0.427344			24 h	ZT66	26.6104	26.3689	26.6969	26.5587	4.9968	1.07933	0.473247		0.420283	0.00706116
	4 h	ZT70	27.726	27.7819	27.4231	27.6437	5.18795	1.46616	0.361944			4 h	ZT70	27.1372	28.3514	27.2008	27.169	5.38137	1.46391	0.36251		0.339237	0.0227066
	8 h	ZT74	28.8219	28.4076	28.76	28.6632	6.51971	2.79792	0.143794			8 h	ZT74	27.9235	27.5838	27.8455	27.7843	6.09347	2.176	0.221288		0.168507	0.0247131
	12 h	ZT78	28.1233	28.1016	27.875	28.0333	6.14883	2.42704	0.185946			12 h	ZT78	27.4976	27.5207	27.7127	27.577	5.96618	2.04872	0.241699		0.198494	0.0125484
18:6-40%	time		Ct1	Ct2	Ct3	avg	dct	ddct	2^-ddct		18:6-40%	time		Ct1	Ct2	Ct3	avg	dct	ddct	2^-ddct		AB avg	sd
root	8 h	ZT2	27.3212	27.4822	27.0028	27.2687	6.87062	3.14884	0.112747		root	8 h	ZT2	28.342	27.8083	27.1154	28.0752	8.41507	4.4976	0.0442677		0.0757001	0.0523926
series A	12 h	ZT6	26.5635	27.1684	26.8098	26.9891	6.30412	2.58233	0.166971		series B	12 h	ZT6	28.4733	27.7726	27.8625	27.8175	7.57699	3.65952	0.079136		0.118035	0.0692061
	16 h	ZT10	26.9905	26.8163	25.9483	26.9034	6.55976	2.83797	0.139857			16 h	ZT10	26.0589	25.981	26.0129	26.0176	5.96521	2.04775	0.241861		0.175521	0.0504359
	20 h	ZT14	26.2195	26.117	25.8886	26.075	5.71043	1.98864	0.251977			20 h	ZT14	25.8378	25.8148	25.78	25.8109	5.90258	1.98511	0.252593		0.236266	0.0222185
	24 h	ZT18	26.6381	26.4293	26.4789	26.5154	6.16461	2.44282	0.183924			24 h	ZT18	26.0811	25.895	26.1207	26.0323	5.62268	1.70521	0.306676		0.225851	0.0592943
	4 h	ZT22	26.9973	26.8767	26.6683	26.8474	5.78747	2.06568	0.238873			4 h	ZT22	26.414	26.2102	26.3041	26.3094	5.53434	1.61687	0.326042		0.261781	0.0323957
	8 h	ZT26	26.8245	26.6663	26.4565	26.6491	6.30883	2.58705	0.166426			8 h	ZT26	27.1898	26.9574	27.2309	27.1261	6.36243	2.44497	0.18365		0.163391	0.00429191
	12 h	ZT30	27.3612	27.1037	26.7454	27.2324	6.57688	2.85509	0.138208			12 h	ZT30	26.4044	26.4937	26.426	26.4414	6.01614	2.09867	0.233473		0.171034	0.046423
	16 h	ZT34	25.744	25.5393	25.7449	25.6761	5.54792	1.82613	0.28202			16 h	ZT34	25.6682	25.529	25.6583	25.6185	5.37801	1.46055	0.363355		0.299644	0.0249245
	20 h	ZT38	26.4948	26.5846	26.4601	26.5132	5.62467	1.90288	0.26741			20 h	ZT38	26.14	26.3496	26.1282	26.2059	5.29129	1.37383	0.385866		0.302167	0.0491543
	24 h	ZT42	26.2989	26.3278	26.642	26.4229	5.55207	1.83029	0.281209			24 h	ZT42	25.6801	25.4402	25.4688	25.5297	5.7163	1.79883	0.287407		0.266081	0.0213941
	4 h	ZT46	26.3249	26.3975	26.3083	26.3436	6.09621	2.37442	0.192854			4 h	ZT46	25.5331	25.6207	25.2441	25.466	5.39555	1.47808	0.358966		0.253145	0.0852647
	8 h	ZT50	28.2683	28.6447	27.7952	28.2361	5.67391	1.95212	0.258436			8 h	ZT50	27.4713	27.2547	27.2721	27.3327	5.79233	1.87486	0.272653		0.248254	0.0101828
	12 h	ZT54	28.5104	29.1072	28.556	28.5332	6.36642	2.64464	0.159914			12 h	ZT54	27.6499	27.5267	27.304	27.4935	5.77439	1.85693	0.276064		0.200481	0.0405676
	16 h	ZT58	26.6837	27.198	27.0182	27.1081	4.58147	0.859683	0.551074			16 h	ZT58	26.5207	26.451	26.5808	26.5175	4.988	1.07053	0.476144		0.483413	0.0676611
	20 h	ZT62	26.9057	26.9959	26.3486	26.9508	4.51589	0.794099	0.576703			20 h	ZT62	26.3576	26.2304	26.2531	26.2804	4.33944	0.421978	0.746401		0.614216	0.0375134
	24 h	ZT66	27.6945	27.6022	27.2773	27.6484	4.74026	1.01847	0.49364			24 h	ZT66	27.9295	28.0606	28.2592	28.0831	4.23561	0.318142	0.802102		0.597003	0.103363
	4 h	ZT70	27.9269	28.7925	28.3805	28.3667	5.45723	1.73544	0.300317			4 h	ZT70	27.4379	27.4759	27.4139	27.4426	4.3177	0.40024	0.757732		0.48097	0.180654
	8 h	ZT74	28.8836	28.7723	29.0871	28.9143	6.00492	2.28313	0.205452			8 h	ZT74	27.2505	27.1615	27.2183	27.2101	5.2381	1.32064	0.400358		0.277515	0.0720629
	12 h	ZT78	28.5942	28.6868	28.9019	28.6405	5.73105	2.00927	0.2484			12 h	ZT78	27.4451	27.3435	27.5209	27.4365	5.40178	1.48432	0.357418		0.280242	0.0318422
24:0 LL - 80%	time		Ct1	Ct2	Ct3	avg	dct	ddct	2^-ddct		24:0 LL - 80%	time		Ct1	Ct2	Ct3	avg	dct	ddct	2^-ddct		AB avg	sd
green plant parts	8 h	ZT2	27.0833	26.7129	26.1527	26.6496	4.98666	1.26487	0.416138		green plant parts	8 h	ZT2	27.1013	27.1824	26.7516	27.1419	6.24162	2.32415	0.199692		0.295251	0.120887
series A	12 h	ZT6	25.9258	25.4167	25.8713	25.8986	5.33902	1.61723	0.325961		series B	12 h	ZT6	26.1585	26.1038	25.6473	26.1312	5.83468	1.91721	0.264765		0.278572	0.0473888
	16 h	ZT10	23.7027	23.8391	23.3442	23.6287	3.03039	-0.691395	1.61484			16 h	ZT10	25.0961	24.8249	24.772	24.8977	3.69395	-0.223516	1.16758		1.31716	0.29768
	20 h	ZT14	23.5458	27.9773	21.9788	24.5006	3.35589	-0.3659	1.28869			20 h	ZT14	22.8998	22.9141	22.8462	22.8867	2.7407	-1.17677	2.2607		1.63132	0.342637
	24 h	ZT18	22.8745	22.806	23.4129	23.0311	2.47396	-1.24783	2.37484			24 h	ZT18	23.6806	23.7367	23.2536	23.7086	2.92647	-0.990998	1.98756		2.05515	0.31969
	4 h	ZT22	23.3311	22.9234	23.4558	23.3935	3.1709	-0.550884	1.46498			4 h	ZT22	23.9304	23.7047	23.3713	23.8175	3.34727	-0.570194	1.48472		1.38069	0.0842886
	8 h	ZT26	24.1028	23.7056	23.4932	23.5994	3.73626	0.014476	0.990016			8 h	ZT26	24.8231	24.4411	24.4836	24.4623	3.907	-0.0104661	1.00728		0.934769	0.0552476
	12 h	ZT30	26.2724	26.1471	25.9955	26.1383	5.94834	2.22655	0.213669			12 h	ZT30	24.9489	24.6229	24.526	24.6993	4.33396	0.416497	0.749242		0.43394	0.220271
	16 h	ZT34	24.73	25.0951	25.1778	25.0009	5.74755	2.02576	0.245576			16 h	ZT34	24.3067	24.2787	24.2265	24.2706	4.06291	0.145448	0.904099		0.517501	0.271925
	20 h	ZT38	24.0454	24.2116	24.1498	24.1356	4.65268	0.930895	0.524533			20 h	ZT38	23.8262	23.7338	23.9042	23.8214	3.35417	-0.563295	1.47764		0.907377	0.382844
	24 h	ZT42	21.9585	22.2601	21.6119	21.9435	2.12245	-1.59934	3.03004			24 h	ZT42	23.9191	23.8742	23.4542	23.7492	2.75745	-1.16001	2.23459		2.4906	0.539438
	4 h	ZT46	25.145	25.0663	25.1279	25.1131	3.97109	0.2493	0.841305			4 h	ZT46	23.6384	23.2199	22.7432	23.1908	3.04666	-0.870805	1.82868		1.21902	0.377717
	8 h	ZT50	25.4309	25.5106	24.8692	25.2702	3.63478	-0.0870042	1.06216			8 h	ZT50	24.1069	24.1773	24.1454	24.1432	4.51335	0.595888	0.661637		0.868156	0.194007
	12 h	ZT54	25.6067	25.6023	25.5996	25.6029	3.99315	0.271361	0.828537			12 h	ZT54	24.5713	24.4291	24.4112	24.4705	5.05236	1.1349	0.455367		0.646258	0.18228
	16 h	ZT58	25.5993	25.2919	25.2889	25.3934	3.27676	-0.44503	1.36134			16 h	ZT58	23.8171	24.1426	23.786	23.9152	4.67911	0.76164	0.589825		0.981161	0.380181
	20 h	ZT62	24.7216	24.7023	24.8495	24.7578	2.69707	-1.02472	2.03457			20 h	ZT62	22.9893	23.4325	23.4634	23.295	3.61119	-0.30627	1.23651		1.64723	0.387338
	24 h	ZT66	24.9914	24.9061	24.8851	24.9275	2.4445	-1.27729	2.42383			24 h	ZT66	23.1935	23.2589	23.2747	23.2424	3.50092	-0.416548	1.33473		1.8919	0.53193
	4 h	ZT70	25.1175	25.1023	25.0732	25.0977	3.14731	-0.574483	1.48914			4 h	ZT70	23.3323	23.5536	23.8841	23.59	4.05286	0.135392	0.910423		1.20839	0.280752
	8 h	ZT74	25.0815	25.1495	24.788	25.0063	3.17696	-0.54483	1.45885			8 h	ZT74	23.5746	23.7496	23.5212	23.6151	4.06459	0.147128	0.903046		1.18949	0.269362
	12 h	ZT78	24.9055	25.2702	25.0482	25.0746	3.15694	-0.564852	1.47924			12 h	ZT78	24.0253	24.0953	24.0053	24.042	4.50978	0.592314	0.663278		1.07753	0.401707
24:0 LL -40%	time		Ct1	Ct2	Ct3	avg	dct	ddct	2^-ddct		24:0 LL - 40%	time		Ct1	Ct2	Ct3	avg	dct	ddct	2^-ddct		AB avg	sd
green plant parts	8 h	ZT2	26.035	25.0693	25.5658	25.3175	5.60138	1.87959	0.271761		green plant parts	8 h	ZT2	26.0689	24.7872	25.6783	25.8736	5.87948	1.96201	0.25667		0.247938	0.0238231
series A	12 h	ZT6	22.278	24.2945	24.4901	24.3923	5.06974	1.34795	0.392849		series B	12 h	ZT6	25.3119	24.7176	25.1237	25.0511	5.15667	1.2392	0.423606		0.381363	0.0114856
	16 h	ZT10	23.1845	23.0754	23.0643	23.1081	3.97442	0.252633	0.839363			16 h	ZT10	23.507	23.8068	23.6078	23.6405	3.58307	-0.334396	1.26085		0.970145	0.130782
	20 h	ZT14	22.1404	21.8527	21.8739	21.9557	2.90047	-0.82132	1.76702			20 h	ZT14	22.6641	22.377	22.6524	22.5645	2.57506	-1.34241	2.53574		1.99057	0.223547
	24 h	ZT18	22.8835	22.4268	22.4838	22.598	3.254	-0.467792	1.38299			24 h	ZT18	22.7052	22.514	22.7472	22.6555	2.82598	-1.09149	2.13094		1.62183	0.238834
	4 h	ZT22	22.6823	22.3799	22.1491	22.4037	3.46428	-0.257509	1.19541			4 h	ZT22	23.6013	23.612	23.4404	23.5512	3.37597	-0.541495	1.45548		1.23314	0.0377295
	8 h	ZT26	23.2983	23.2498	23.2677	23.2719	4.3996	0.677808	0.625115			8 h	ZT26	24.2841	24.5642	24.242	24.3634	4.00974	0.0922748	0.938042		0.72209	0.096975
	12 h	ZT30	24.9561	24.5029	24.805	24.8805	4.66379	0.941997	0.520512			12 h	ZT30	24.45	24.544	24.603	24.5323	4.15618	0.238712	0.847502		0.63026	0.109748
	16 h	ZT34	23.7423	23.5747	23.4888	23.6019	4.53916	0.817367	0.567477			16 h	ZT34	23.5387	24.2555	23.4535	23.7492	3.98625	0.068785	0.953441		0.699993	0.132516
	20 h	ZT38	23.2804	22.6872	22.8553	22.7712	4.02127	0.299476	0.812547			20 h	ZT38	23.4281	23.3807	23.4833	23.4307	2.70065	-1.21682	2.32433		1.42104	0.608488
	24 h	ZT42	22.2927	22.2336	22.3067	22.2776	3.24073	-0.481054	1.39576			24 h	ZT42	22.4	22.7796	22.4812	22.5536	2.38819	-1.52927	2.8864		1.95803	0.56227
	4 h	ZT46	22.5775	22.2868	22.2562	22.3735	3.59454	-0.127245	1.09221			4 h	ZT46	22.0116	22.2352	21.9666	22.0711	2.72102	-1.19645	2.29175		1.54664	0.454433
	8 h	ZT50	25.5804	25.4318	25.4645	25.4922	3.94167	0.219882	0.858636			8 h	ZT50	23.6626	24.5163	24.6646	24.5905	4.86735	0.949884	0.517674		0.655325	0.203311
	12 h	ZT54	24.5184	24.5757	24.6205	24.5715	3.56629	-0.155502	1.11381			12 h	ZT54	24.1364	23.9167	23.6325	23.8952	4.59237	0.674904	0.626374		0.830368	0.283441
	16 h	ZT58	24.9131	24.4242	24.7033	24.6802	3.20022	-0.521565	1.43551			16 h	ZT58	23.9541	23.9444	23.9068	23.9351	3.97778	0.0603157	0.959054		1.13646	0.29905
	20 h	ZT62	24.2006	24.2933	24.3219	24.2719	2.68241	-1.03938	2.05535			20 h	ZT62	23.3843	23.3913	23.4865	23.4207	4.02255	0.105084	0.929751		1.43359	0.621762
	24 h	ZT66	24.5616	24.4076	24.4198	24.463	2.59733	-1.12446	2.1802			24 h	ZT66	23.5011	23.5093	23.2988	23.4364	3.90371	-0.0137513	1.00958		1.53086	0.649337
	4 h	ZT70	25.0409	24.7637	24.4883	24.7643	3.16596	-0.555825	1.47001			4 h	ZT70	22.5664	22.4527	22.5699	22.5297	3.58949	-0.327972	1.25525		1.28302	0.186986
	8 h	ZT74	25.1369	25.6596	25.1805	25.3257	3.32327	-0.398521	1.31816			8 h	ZT74	23.542	23.5292	23.413	23.4947	4.04266	0.125192	0.916882		1.05937	0.258784
	12 h	ZT78	26.046	25.4874	25.6894	25.741	3.94257	0.220783	0.858099			12 h	ZT78	24.2098	24.201	24.1376	24.1828	4.42648	0.509014	0.702702		0.735837	0.122263
24:0 LL- 80%	time		Ct1	Ct2	Ct3	avg	dct	ddct	2^-ddct		24:0 LL- 80%	time		Ct1	Ct2	Ct3	avg	dct	ddct	2^-ddct		AB avg	sd
root	8 h	ZT2	25.4022	25.7306	25.4666	25.5331	6.9473	3.22551	0.106912		root	8 h	ZT2	26.083	26.2988	26.8005	26.1909	6.07456	2.1571	0.224207		0.15134	0.0444286
Series A	12 h	ZT6	25.5697	26.6406	25.6207	25.5952	7.13143	3.40965	0.0941011		Series B	12 h	ZT6	25.4393	25.4893	25.6164	25.515	5.5326	1.61514	0.326434		0.189566	0.0954644
	16 h	ZT10	24.6732	24.6791	24.5154	24.6226	6.00093	2.27914	0.20602			16 h	ZT10	25.4257	25.4617	25.1371	25.3415	5.06921	1.15174	0.450081		0.299507	0.093487
	20 h	ZT14	24.6742	24.6395	24.5505	24.6214	5.67845	1.95666	0.257624			20 h	ZT14	25.3711	25.1841	25.1464	25.2339	5.15792	1.24046	0.423238		0.31359	0.0559662
	24 h	ZT18	23.9192	24.1009	24.0723	24.0308	5.56679	1.845	0.278356			24 h	ZT18	25.8196	25.9443	25.7653	25.8431	5.49299	1.57553	0.335521		0.28566	0.00730438
	4 h	ZT22	24.736	24.7436	24.6121	24.6972	6.45755	2.73576	0.150125			4 h	ZT22	26.2175	25.9345	25.6677	26.076	6.02332	2.10586	0.232313		0.176486	0.0263611
	8 h	ZT26	25.2805	25.2191	25.1653	25.2216	6.79551	3.07372	0.118773			8 h	ZT26	25.9497	26.0018	25.9748	25.9754	6.23134	2.31387	0.20112		0.147192	0.0284187
	12 h	ZT30	25.1329	25.4708	25.4007	25.3348	6.656	2.93421	0.130833			12 h	ZT30	25.6879	25.205	25.3822	25.425	5.88909	1.97162	0.254966		0.17673	0.0458975
	16 h	ZT34	25.686	24.8279	25.4706	25.5783	6.44933	2.72754	0.150983			16 h	ZT34	25.286	25.3257	25.1226	25.2448	5.66964	1.75217	0.296855		0.205093	0.0541097
	20 h	ZT38	24.6535	24.6927	24.5924	24.6462	5.97926	2.25747	0.209138			20 h	ZT38	25.4471	25.217	25.1126	25.2589	5.72397	1.80651	0.285882		0.22938	0.020242
	24 h	ZT42	27.8234	27.2074	27.5451	27.5253	6.29683	2.57504	0.167817			24 h	ZT42	25.6087	25.8221	25.7036	25.7115	6.07398	2.15651	0.224298		0.181833	0.014016
	4 h	ZT46	24.2229	24.211	23.9739	24.1359	6.00898	2.2872	0.204873			4 h	ZT46	25.4486	25.4125	25.1435	25.3349	5.50902	1.59155	0.331814		0.247301	0.0424273
	8 h	ZT50	25.1094	24.8816	24.6313	24.8741	6.94587	3.22408	0.107018			8 h	ZT50	28.1073	28.0536	28.4074	28.1894	5.45857	1.5411	0.343622		0.203528	0.0965104
	12 h	ZT54	27.8018	27.0838	26.6518	26.8678	7.937	4.21521	0.0538388			12 h	ZT54	28.0676	28.1456	28.1996	28.1376	5.69683	1.77936	0.291312		0.154101	0.100262
	16 h	ZT58	25.3322	25.3788	25.4489	25.3866	7.85621	4.13442	0.0569396			16 h	ZT58	27.6617	27.586	27.4218	27.5565	5.7839	1.86643	0.27425		0.148203	0.0912629
	20 h	ZT62	24.5643	24.8239	24.8348	24.741	6.24884	2.52705	0.173494			20 h	ZT62	27.6776	27.929	27.5631	27.7232	5.33907	1.42161	0.373297		0.249721	0.0762278
	24 h	ZT66	27.2168	25.1998	25.1383	25.1691	6.92861	3.20682	0.108305			24 h	ZT66	27.8929	27.839	27.8796	27.8705	5.45793	1.54047	0.343774		0.204238	0.0959328
	4 h	ZT70	24.552	Undetermined	24.2398	24.3959	6.28386	2.56208	0.169332			4 h	ZT70	28.0355	28.0685	28.2621	28.1221	5.72691	1.80945	0.2853		0.209223	0.039891
	8 h	ZT74	24.9984	26.2748	24.9854	24.9919	6.51851	2.79672	0.143914			8 h	ZT74	27.7872	27.6926	28.2298	27.7399	5.55655	1.63908	0.321061		0.212127	0.0682122
	12 h	ZT78	25.2596	23.5075	25.1773	25.2185	6.75771	3.03592	0.121926			12 h	ZT78	28.0182	28.2092	28.907	28.1137	5.74962	1.83215	0.280845		0.183575	0.061649
24:0 LL- 40%	time		Ct1	Ct2	Ct3	avg	dct	ddct	2^-ddct		24:0 LL- 40%	time		Ct1	Ct2	Ct3	avg	dct	ddct	2^-ddct		AB avg	sd
root	8 h	ZT2	26.547	26.1573	26.1267	26.277	7.33499	3.6132	0.081718		root	8 h	ZT2	26.7155	26.3481	26.3177	26.4604	6.44743	2.52997	0.173143		0.11645	0.0347319
Series A	12 h	ZT6	26.1255	25.5356	25.5424	25.539	6.71649	2.9947	0.12546		Series B	12 h	ZT6	25.5877	25.5804	25.5928	25.587	5.43686	1.5194	0.348831		0.215023	0.0895634
	16 h	ZT10	25.1202	24.9284	24.6148	24.8878	5.82936	2.10757	0.232037			16 h	ZT10	25.1823	24.9691	25.1312	25.0942	5.17466	1.25719	0.418358		0.298666	0.0666286
	20 h	ZT14	23.9107	23.8502	23.9335	23.8981	5.1641	1.44231	0.367977			20 h	ZT14	25.5141	25.3042	25.7053	25.5079	5.43598	1.51851	0.349046		0.336375	0.0316013
	24 h	ZT18	31.1145	31.4789	32.81	31.2967	7.81026	4.08847	0.0587823			24 h	ZT18	25.2271	24.9991	24.7049	24.9771	4.90096	0.983494	0.505753		0.250194	0.191412
	4 h	ZT22	28.9318	29.8736	29.262	29.0969	7.60018	3.87839	0.0679965			4 h	ZT22	25.246	25.2112	24.8382	25.0985	5.48478	1.56731	0.337436		0.181317	0.11332
	8 h	ZT26	28.6165	28.7765	28.6874	28.6935	7.6762	3.95441	0.0645067			8 h	ZT26	25.3996	25.6986	25.4003	25.4995	5.83633	1.91886	0.264463		0.147713	0.0832065
	12 h	ZT30	28.1069	27.9708	27.991	28.0229	7.50028	3.77849	0.0728721			12 h	ZT30	25.7058	25.8237	25.5587	25.6961	6.02405	2.10658	0.232196		0.137809	0.0649367
	16 h	ZT34	26.6564	26.6925	26.668	26.6723	6.54591	2.82412	0.141207			16 h	ZT34	25.4464	25.7799	25.6124	25.6129	5.80223	1.88477	0.270788		0.188824	0.0476174
	20 h	ZT38	24.6122	24.5102	24.5683	24.5636	5.77311	2.05133	0.241262			20 h	ZT38	25.6123	25.3601	25.5099	25.4941	5.378	1.46054	0.363357		0.279266	0.038004
	24 h	ZT42	24.1637	24.1247	24.1799	24.1561	5.37594	1.65415	0.317724			24 h	ZT42	25.5855	25.7472	25.4157	25.5828	5.51633	1.59887	0.330136		0.302994	0.0147304
	4 h	ZT46	24.8361	25.1788	24.9474	24.9875	6.03503	2.31324	0.201208			4 h	ZT46	25.5319	25.6055	25.5009	25.5461	5.00049	1.08302	0.472039		0.306688	0.10548
	8 h	ZT50	28.1204	28.1827	28.2155	28.1729	5.49533	1.77354	0.29249			8 h	ZT50	25.7987	24.4199	25.5568	25.2585	6.24855	2.33109	0.198735		0.233009	0.0594812
	12 h	ZT54	28.2069	27.9829	28.2852	28.1584	5.75299	2.0312	0.244651			12 h	ZT54	24.8961	24.5999	24.8439	24.78	6.00033	2.08286	0.236046		0.225379	0.0192722
	16 h	ZT58	27.4674	27.2579	27.3967	27.374	5.09195	1.37016	0.386849			16 h	ZT58	24.8409	24.9686	25.0268	24.9455	6.15592	2.23845	0.211914		0.285942	0.100907
	20 h	ZT62	28.1255	27.9891	27.816	27.9768	5.34073	1.61894	0.325574			20 h	ZT62	24.3776	24.5265	24.5165	24.4736	5.77699	1.85953	0.275566		0.283094	0.0424797
	24 h	ZT66	28.2254	27.9326	28.0435	28.0671	5.5321	1.81031	0.28513			24 h	ZT66	24.4064	24.392	24.0682	24.2889	5.70664	1.78917	0.289338		0.268884	0.0162452
	4 h	ZT70	28.6865	28.32	28.4253	28.4773	5.76077	2.03898	0.243335			4 h	ZT70	25.0091	24.2912	24.6723	24.6575	5.69904	1.78157	0.290866		0.248654	0.00531938
	8 h	ZT74	28.5031	28.2255	28.2252	28.3179	5.71632	1.99453	0.250949			8 h	ZT74	24.8237	24.6203	24.6518	24.6986	6.46853	2.55106	0.170629		0.199968	0.0509811
	12 h	ZT78	27.9772	28.2316	28.3579	28.1889	5.623	1.90121	0.267719			12 h	ZT78	24.8945	24.9505	25.1022	24.9824	5.87393	1.95646	0.257659		0.246349	0.0213702
0:24 DD-80%	time		Ct1	Ct2	Ct3	avg	dct	ddct	2^-ddct		0:24 DD-80%	time		Ct1	Ct2	Ct3	avg	dct	ddct	2^-ddct		AB avg	sd
green plant parts	8 h	ZT2	24.3295	24.57	24.4162	24.4386	5.14403	1.42224	0.373132		green plant parts	8 h	ZT2	25.9951	26.0609	25.382	26.028	5.76417	1.84671	0.278027		0.307947	0.0651847
Series A	12 h	ZT6	25.7033	25.5319	25.0742	25.4365	5.87251	2.15072	0.2252		Series B	12 h	ZT6	27.5493	28.0066	28.212	28.1093	7.44584	3.52837	0.0866671		0.150437	0.0747627
	16 h	ZT10	26.376	26.3849	27.0952	26.6187	6.68062	2.95884	0.128618			16 h	ZT10	26.5561	26.5012	26.5483	26.5352	5.6422	1.72474	0.302554		0.196399	0.0677806
	20 h	ZT14	25.6037	26.1767	25.5824	25.7876	6.23201	2.51022	0.175529			20 h	ZT14	27.7821	26.9764	26.8207	26.8985	6.15722	2.23976	0.211722		0.180198	0.00466949
	24 h	ZT18	24.5925	27.9883	24.7541	24.6733	4.70603	0.984239	0.505492			24 h	ZT18	24.471	24.4616	24.418	24.4502	4.45508	0.537614	0.688909		0.553512	0.0480191
	4 h	ZT22	23.749	23.7487	23.573	23.6902	4.04409	0.322303	0.799792			4 h	ZT22	24.0516	24.0154	24.0414	24.0361	3.99418	0.076715	0.948214		0.813869	0.014077
	8 h	ZT26	24.1886	25.1163	24.3203	24.2544	4.24771	0.525917	0.694517			8 h	ZT26	25.2746	25.0854	24.9279	25.096	4.10563	0.188167	0.87772		0.730455	0.035938
	12 h	ZT30	24.8326	27.4028	24.9445	24.8885	4.46053	0.738739	0.599263			12 h	ZT30	25.0906	24.8324	25.0796	25.0009	4.49672	0.57926	0.669307		0.591839	0.00742408
	16 h	ZT34	25.3914	25.3909	24.1902	25.3911	5.34669	1.6249	0.324232			16 h	ZT34	26.1513	26.1786	26.1174	26.1491	4.97444	1.05697	0.48064		0.371955	0.0477225
	20 h	ZT38	26.0465	26.0255	Undetermined	26.036	6.00772	2.28593	0.205053			20 h	ZT38	26.4417	26.7378	26.3773	26.5189	5.86076	1.9433	0.260021		0.216047	0.010994
	24 h	ZT42	26.4321	26.5434	35.0872	26.4878	5.90731	2.18552	0.219833			24 h	ZT42	27.0749	26.8208	27.1854	27.027	5.92373	2.00626	0.248918		0.21859	0.00124387
	4 h	ZT46	25.9902	26.2151	Undetermined	26.1026	5.47935	1.75756	0.295749			4 h	ZT46	26.7024	27.0776	27.0155	26.9318	5.1162	1.19873	0.435658		0.338075	0.0423262
	8 h	ZT50	27.7424	28.0514	27.944	27.9126	5.04659	1.3248	0.399203			8 h	ZT50	28.8317	28.9961	29.381	29.0696	5.02248	1.10502	0.464896		0.402567	0.00336351
	12 h	ZT54	27.4583	27.6144	27.3739	27.4822	5.07453	1.35275	0.391546			12 h	ZT54	29.1463	29.1426	29.0704	29.1198	5.14318	1.22571	0.427586		0.382449	0.00909686
	16 h	ZT58	27.4293	28.5708	28.0368	27.7331	5.17486	1.45307	0.365243			16 h	ZT58	29.1758	29.4163	28.967	29.1864	5.32683	1.40937	0.376476		0.346984	0.0182589
	20 h	ZT62	28.1361	28.0353	27.6979	28.0857	5.46851	1.74672	0.297979			20 h	ZT62	28.9402	28.8704	29.0853	28.9653	5.26999	1.35253	0.391605		0.319957	0.021978
	24 h	ZT66	28.0673	28.2081	28.1768	28.1507	5.3264	1.60461	0.328824			24 h	ZT66	28.6572	28.5346	28.8385	28.6768	4.91136	0.993897	0.50212		0.383628	0.0548042
	4 h	ZT70	28.6113	28.9301	28.231	28.5908	5.93769	2.2159	0.215252			4 h	ZT70	29.9196	29.7513	29.9088	29.8599	5.67694	1.75947	0.295356		0.236573	0.0213208
	8 h	ZT74	27.941	28.3989	27.7252	27.8331	5.08523	1.36344	0.388655			8 h	ZT74	29.2986	29.7757	29.5769	29.5504	5.40576	1.4883	0.356433		0.349939	0.0387153
	12 h	ZT78	27.8895	28.027	28.1044	28.007	5.03991	1.31812	0.401058			12 h	ZT78	28.8107	28.8088	28.9227	28.8474	4.74353	0.826065	0.564066		0.44679	0.045732
0:24 DD- 40%	time		Ct1	Ct2	Ct3	avg	dct	ddct	2^-ddct		0:24 DD-40%	time		Ct1	Ct2	Ct3	avg	dct	ddct	2^-ddct		AB avg	sd
green plant parts	8 h	ZT2	24.9558	24.4302	24.3163	24.5674	4.76288	1.04109	0.48596		green plant parts	8 h	ZT2	26.0609	25.8664	25.6784	25.9636	4.83428	0.916817	0.529676		0.474227	0.0117328
Series A	12 h	ZT6	26.6105	26.5953	26.5124	26.5727	6.92282	3.20103	0.108741		Series B	12 h	ZT6	27.9349	27.7219	28.5301	27.8284	6.4294	2.51193	0.175321		0.130912	0.0221714
	16 h	ZT10	27.8803	27.2444	27.0343	27.3864	7.78884	4.06705	0.0596616			16 h	ZT10	27.8392	28.077	28.3792	28.2281	7.55997	3.64251	0.0800747		0.06479	0.00512839
	20 h	ZT14	25.8976	25.7195	25.6629	25.76	6.28133	2.55954	0.169629			20 h	ZT14	27.4347	26.9971	26.7028	26.8499	6.30056	2.3831	0.191697		0.168506	0.00112309
	24 h	ZT18	24.6146	24.6188	24.4393	24.5576	5.20211	1.48032	0.358409			24 h	ZT18	26.4622	26.409	26.5652	26.4788	5.29023	1.37276	0.386151		0.347791	0.0106181
	4 h	ZT22	24.2617	24.4399	23.8483	24.1833	4.27797	0.55618	0.6801			4 h	ZT22	25.554	25.4359	25.4402	25.4767	4.24717	0.329709	0.795697		0.687437	0.00733669
	8 h	ZT26	24.2457	23.9422	24.1052	24.0977	4.36555	0.643761	0.640042			8 h	ZT26	25.969	26.2828	25.6839	26.1259	4.46409	0.546624	0.68462		0.618914	0.0211283
	12 h	ZT30	24.7244	24.6919	24.5609	24.6591	4.99514	1.27335	0.413697			12 h	ZT30	25.9165	25.5876	25.793	25.7657	4.52616	0.608698	0.655788		0.493154	0.0794564
	16 h	ZT34	25.7998	25.6474	25.6835	25.7103	6.14925	2.42746	0.185892			16 h	ZT34	26.4958	26.7126	26.4249	26.5445	4.9556	1.03814	0.486955		0.305542	0.11965
	20 h	ZT38	26.0142	26.1545	25.9556	26.0414	6.20014	2.47835	0.17945			20 h	ZT38	26.2764	26.3134	26.3392	26.3096	5.75247	1.83501	0.28029		0.212094	0.0326447
	24 h	ZT42	26.204	26.0935	26.123	26.1402	6.12487	2.40308	0.18906			24 h	ZT42	27.743	27.6543	26.6463	27.3479	5.29319	1.37572	0.385359		0.262771	0.0737109
	4 h	ZT46	25.792	25.5111	26.0209	25.7746	5.67784	1.95605	0.257733			4 h	ZT46	27.0043	26.7522	27.109	26.9552	5.29289	1.37542	0.38544		0.297142	0.0394097
	8 h	ZT50	27.4304	27.8116	27.1962	27.3133	4.83441	1.11262	0.462454			8 h	ZT50	28.4442	28.3347	28.2542	28.3444	4.71054	0.793071	0.577114		0.483184	0.0207308
	12 h	ZT54	27.3861	27.5854	27.4508	27.4741	4.9022	1.18041	0.441227			12 h	ZT54	28.5903	28.8083	28.9769	28.7919	5.1634	1.24593	0.421635		0.404692	0.0365354
	16 h	ZT58	27.4533	28.4312	27.7931	27.6232	5.30716	1.58537	0.333239			16 h	ZT58	28.7512	28.7946	28.6049	28.7169	5.31999	1.40253	0.378265		0.331763	0.00147589
	20 h	ZT62	27.9877	28.4238	27.9974	28.1363	5.4888	1.76701	0.293818			20 h	ZT62	29.1979	29.0012	29.1384	29.1125	5.41317	1.49571	0.354607		0.301724	0.00790626
	24 h	ZT66	27.4778	27.6084	27.6777	27.588	5.1625	1.44071	0.368385			24 h	ZT66	28.7586	28.7065	28.6041	28.6897	5.14984	1.23238	0.425615		0.370008	0.0016234
	4 h	ZT70	28.2822	28.103	28.2702	28.2185	5.19238	1.47059	0.360834			4 h	ZT70	29.0861	29.0548	29.1903	29.1104	5.07634	1.15888	0.447861		0.375945	0.0151107
	8 h	ZT74	28.5532	28.1057	28.2877	28.3155	4.94458	1.22279	0.428453			8 h	ZT74	28.643	28.4528	28.4808	28.5255	4.91647	0.999002	0.500346		0.432668	0.00421562
	12 h	ZT78	27.8616	28.0167	28.0378	27.972	4.95777	1.23598	0.424553			12 h	ZT78	28.9446	29.0628	29.2993	29.1022	4.31349	0.396024	0.75995		0.544057	0.119504
0:24 DD-80%	time		Ct1	Ct2	Ct3	avg	dct	ddct	2^-ddct		0:24 DD-80%	time		Ct1	Ct2	Ct3	avg	dct	ddct	2^-ddct		AB avg	sd
root	8 h	ZT2	27.1669	27.0468	26.9466	27.0534	5.45696	1.73517	0.300374		root	8 h	ZT2	25.7232	26.4608	25.5506	25.6369	6.35287	2.43541	0.184871		0.230899	0.0694758
Series A	12 h	ZT6	26.9154	26.6305	26.3249	26.6236	5.24188	1.52009	0.348665		Series B	12 h	ZT6	24.9558	25.2299	25.1016	25.0958	5.58294	1.66548	0.31524		0.31196	0.0367045
	16 h	ZT10	27.0492	26.5103	26.6282	26.7292	4.86043	1.13864	0.454187			16 h	ZT10	25.2919	25.4985	25.0882	25.2929	5.53162	1.61416	0.326656		0.369705	0.0844812
	20 h	ZT14	26.4954	26.1733	26.344	26.3376	4.9034	1.18161	0.440858			20 h	ZT14	24.599	24.6238	24.5324	24.5851	5.08039	1.16292	0.446606		0.415409	0.0254488
	24 h	ZT18	27.2354	26.4025	26.493	26.7103	5.11764	1.39586	0.380019			24 h	ZT18	25.3853	25.6097	25.2923	25.4291	5.22301	1.30554	0.404569		0.366637	0.013382
	4 h	ZT22	27.4086	26.4368	26.7458	26.8637	4.64536	0.923573	0.527202			4 h	ZT22	25.1507	24.8884	24.8454	24.9615	5.00422	1.08676	0.470819		0.469152	0.05805
	8 h	ZT26	26.7383	27.0414	26.3834	26.7211	4.90438	1.18259	0.44056			8 h	ZT26	24.3932	24.4239	24.2605	24.3592	4.87524	0.957778	0.514849		0.445054	0.00449375
	12 h	ZT30	27.527	27.3866	27.0973	27.337	5.41408	1.69229	0.309435			12 h	ZT30	24.721	25.0345	24.7006	24.8187	5.18149	1.26402	0.416381		0.336502	0.0270668
	16 h	ZT34	27.3408	27.4103	27.2445	27.3319	5.48768	1.76589	0.294045			16 h	ZT34	25.2346	25.37	25.2071	25.2706	4.92356	1.00609	0.497892		0.364393	0.0703482
	20 h	ZT38	27.1643	27.3843	38.4553	27.2743	5.14012	1.41833	0.374145			20 h	ZT38	24.9512	25.0783	24.7775	24.9357	4.75197	0.834502	0.560777		0.431898	0.0577522
	24 h	ZT42	27.3527	26.6579		27.0053	5.10109	1.37931	0.384404			24 h	ZT42	25.5363	25.6766	25.2452	25.486	4.91957	1.0021	0.499272		0.410175	0.0257711
	4 h	ZT46	27.3815	27.156		27.2688	5.5314	1.80961	0.285268			4 h	ZT46	25.431	25.2106	25.2038	25.2818	5.06079	1.14333	0.452715		0.340281	0.0550129
	8 h	ZT50	28.0856	27.905	27.9431	27.9779	4.75235	1.03056	0.48952			8 h	ZT50	26.387	26.5169	26.4081	26.4373	4.25734	0.339875	0.79011		0.589708	0.100187
	12 h	ZT54	27.8887	27.8637	27.9981	27.9168	5.0359	1.31411	0.402173			12 h	ZT54	27.395	27.084	27.1977	27.2256	4.16937	0.251901	0.839789		0.567723	0.16555
	16 h	ZT58	27.5385	27.5888	27.568	27.5651	4.88933	1.16754	0.445179			16 h	ZT58	27.2588	27.496	27.3872	27.3807	5.23559	1.31813	0.401055		0.397683	0.0474962
	20 h	ZT62	27.1977	27.0901	27.2396	27.1758	4.84519	1.1234	0.459012			20 h	ZT62	27.5568	27.4884	27.3847	27.4766	5.10487	1.18741	0.439092		0.421205	0.0378063
	24 h	ZT66	27.0165	26.7097	26.7828	26.8363	4.51915	0.797361	0.575401			24 h	ZT66	27.1116	27.118	27.1466	27.1254	4.96087	1.0434	0.485183		0.499522	0.0758784
	4 h	ZT70	29.2668	27.352	27.4125	28.0104	5.63021	1.90842	0.266385			4 h	ZT70	27.1854	27.3507	27.2786	27.2716	4.76283	0.845366	0.55657		0.37618	0.109796
	8 h	ZT74	28.1348	28.0083	28.194	28.1124	4.54315	0.82136	0.565908			8 h	ZT74	27.9232	27.9329	27.8219	27.8927	5.0476	1.13013	0.456874		0.482417	0.0834915
	12 h	ZT78	27.9172	27.9607	28.2503	28.0428	5.44086	1.71907	0.303744			12 h	ZT78	28.0294	28.1781	27.3489	27.8521	5.06109	1.14363	0.45262		0.349478	0.0457337
0:24 DD -40%	time		Ct1	Ct2	Ct3	avg	dct	ddct	2^-ddct		0:24 DD-40%	time		Ct1	Ct2	Ct3	avg	dct	ddct	2^-ddct		AB avg	sd
root	8 h	ZT2	28.4674	27.8823	28.0008	28.1168	5.5551	1.83331	0.280621		root	8 h	ZT2	27.2237	26.5851	25.8582	26.2216	6.66118	2.74371	0.1493		0.205492	0.0751286
Series A	12 h	ZT6	28.279	27.821	27.8511	27.9837	5.35454	1.63275	0.322473		Series B	12 h	ZT6	25.7044	26.0856	25.8891	25.893	6.31242	2.39496	0.190128		0.244243	0.0782301
	16 h	ZT10	28.2787	28.124	28.5388	28.3138	5.50817	1.78638	0.289898			16 h	ZT10	25.4015	25.4537	25.4202	25.4251	5.80529	1.88782	0.270215		0.26292	0.026978
	20 h	ZT14	27.6384	27.4625	27.5602	27.5537	4.80601	1.08422	0.471648			20 h	ZT14	25.584	25.5874	25.3316	25.501	5.20335	1.28589	0.410119		0.414875	0.0567738
	24 h	ZT18	27.5575	27.303	27.3384	27.3996	4.87162	1.14983	0.450678			24 h	ZT18	25.6973	25.4953	25.3867	25.5264	5.51596	1.5985	0.33022		0.369507	0.081171
	4 h	ZT22	28.1794	27.5191	27.6948	27.7977	5.0555	1.33371	0.396748			4 h	ZT22	25.6397	25.4286	25.145	25.4044	5.27339	1.35593	0.390684		0.368939	0.0278084
	8 h	ZT26	28.4784	27.8231	28.223	28.1748	5.24499	1.5232	0.347913			8 h	ZT26	25.1715	24.9442	24.9325	25.016	5.42194	1.50448	0.352458		0.327833	0.0200799
	12 h	ZT30	29.1072	28.4204	28.3171	28.6149	5.13827	1.41648	0.374625			12 h	ZT30	25.4685	25.5107	25.5808	25.52	5.5247	1.60723	0.328228		0.330611	0.0440143
	16 h	ZT34	28.2597	27.6579	27.888	27.9352	4.83561	1.11382	0.462069			16 h	ZT34	25.3248	25.4236	25.5637	25.4374	5.43077	1.51331	0.350307		0.383972	0.0780966
	20 h	ZT38	27.4499	26.8855	26.9488	26.9171	4.54678	0.824993	0.564485			20 h	ZT38	25.4807	25.7054	25.477	25.5544	5.48169	1.56423	0.338159		0.429876	0.134608
	24 h	ZT42	28.0356	27.2643	27.8293	27.7097	4.79975	1.07796	0.473699			24 h	ZT42	24.7015	25.2277	24.8355	24.9216	5.30421	1.38674	0.382427		0.40381	0.0698884
	4 h	ZT46	27.8696	27.4801	27.7437	27.6978	4.83076	1.10897	0.463625			4 h	ZT46	24.8047	24.9066	24.6733	24.7949	5.32094	1.40348	0.378017		0.396848	0.066777
	8 h	ZT50	27.2428	27.3286	26.9059	27.1591	4.73166	1.00987	0.49659			8 h	ZT50	27.2939	27.5039	27.7634	27.5204	4.79536	0.877898	0.54416		0.485865	0.0107249
	12 h	ZT54	27.1026	27.5261	27.1055	27.2447	4.72806	1.00627	0.497833			12 h	ZT54	28.1582	28.0151	28.0197	28.0643	5.25994	1.34247	0.394345		0.42108	0.0767528
	16 h	ZT58	26.1557	26.6606	26.2913	26.3692	5.12212	1.40033	0.378843			16 h	ZT58	27.4794	27.7646	28.0619	27.7686	5.45422	1.53675	0.34466		0.339894	0.0389494
	20 h	ZT62	27.0806	27.0473	27.1114	27.0798	4.63145	0.909657	0.532312			20 h	ZT62	30.6529	30.628	30.027	30.436	5.85986	1.9424	0.260184		0.379747	0.152564
	24 h	ZT66	26.9366	26.7206	26.7253	26.7942	4.80543	1.08364	0.471838			24 h	ZT66	29.7239	30.0886	30.0275	29.9467	4.73599	0.818523	0.567022		0.48347	0.0116327
	4 h	ZT70	27.2037	27.1155	27.2488	27.1893	4.82633	1.10454	0.465052			4 h	ZT70	29.5491	29.8419	29.8679	29.753	5.30114	1.38367	0.383241		0.399842	0.0652097
	8 h	ZT74	26.5511	26.6239	26.6844	26.6198	5.00269	1.2809	0.411537			8 h	ZT74	29.3512	29.6454	29.1832	29.3933	5.23668	1.31921	0.400753		0.38073	0.0308071
	12 h	ZT78	26.5885	26.6798	26.693	26.6538	5.32543	1.60364	0.329045			12 h	ZT78	28.6059	29.0195	39.4961	28.8127	5.39058	1.47312	0.360203		0.32178	0.00726452

## Sheet: ELF3
Relative expression data collection of Brachypodium distachyon core clock genes. Datasets of different genes are separated on different worksheets.
ELF3
18:6-80%	time		Ct1	Ct2	Ct3	avg	dct	ddct	2^-ddct		18:6-80%	time		Ct1	Ct2	Ct3	avg	dct	ddct	2^-ddct		AB avg	sd
green plant parts	8 h	ZT2	23.9211	24.0967	24.0763	24.0314	2.50246	-0.0791973	1.05643		green plant parts	8 h	ZT2	23.2354	Undetermined	22.9209	23.0781	2.27493	-0.173047	1.12744		1.14666	0.127606
series A	12 h	ZT6	23.9246	24.2605	24.3038	24.1629	2.64093	0.0592707	0.959749		series B	12 h	ZT6	23.3137	23.3017	23.504	23.3732	1.97962	-0.46836	1.38354		1.2388	0.39464
	16 h	ZT10	24.3542	24.6802	24.5004	24.5116	2.42764	-0.154019	1.11266			16 h	ZT10	23.2121	Undetermined	23.2413	23.2267	2.09279	-0.35519	1.27915		1.258	0.205537
	20 h	ZT14	23.9546	23.8164	23.811	23.8607	2.21648	-0.365178	1.28804			20 h	ZT14	23.7955	Undetermined	23.7899	23.7927	1.92002	-0.527959	1.44189		1.43496	0.20777
	24 h	ZT18	23.7671	24.0612	24.2204	24.0162	2.72721	0.14556	0.904028			24 h	ZT18	23.3172	Undetermined	23.2095	23.2633	1.86946	-0.578523	1.49332		1.27116	0.519206
	4 h	ZT22	23.6141	23.2145	23.4397	23.4228	2.15398	-0.427674	1.34506			4 h	ZT22	23.3229	Undetermined	23.3726	23.3477	1.95941	-0.488576	1.40306		1.44217	0.137327
	8 h	ZT26	24.1093	24.097	24.1128	24.1064	2.63489	0.0532392	0.96377			8 h	ZT26	23.1193	Undetermined	23.1327	23.126	1.76534	-0.682645	1.60508		1.36234	0.563661
	12 h	ZT30	23.678	23.6554	23.8127	23.7154	2.46499	-0.116669	1.08423			12 h	ZT30	23.5059	23.4867	23.61	23.5342	2.10314	-0.344846	1.27002		1.23877	0.218555
	16 h	ZT34	23.9141	24.9078	24.0835	24.3018	2.83316	0.251506	0.840019			16 h	ZT34	23.8988	Undetermined	23.4001	23.6495	2.18817	-0.259811	1.19732		1.07679	0.334845
	20 h	ZT38	23.4828	23.6947	23.6067	23.5948	2.41964	-0.162017	1.11885			20 h	ZT38	23.528	Undetermined	23.6735	23.6007	2.15084	-0.297144	1.22871		1.23342	0.162031
	24 h	ZT42	23.8367	23.6046	23.8019	23.7477	2.97562	0.393963	0.761036			24 h	ZT42	22.9758	Undetermined	22.8528	22.9143	1.93638	-0.5116	1.42563		1.16254	0.567806
	4 h	ZT46	23.544	23.8893	23.3534	23.5956	2.98287	0.401214	0.757221			4 h	ZT46	23.801	23.5224	23.5485	23.624	2.21442	-0.233561	1.17573		1.02355	0.376645
	8 h	ZT50	24.3544	24.3348	24.2364	24.3085	2.71136	0.129707	0.914017			8 h	ZT50	23.7632	24.0962	23.8429	23.9008	2.22332	-0.224657	1.1685		1.09798	0.183962
	12 h	ZT54	24.1457	24.1937	23.8055	24.0483	2.93668	0.355022	0.781858			12 h	ZT54	24.2907	23.956	24.1652	24.1373	2.29574	-0.152241	1.11129		1.00052	0.218662
	16 h	ZT58	24.8392	24.9226	24.9422	24.9013	2.61796	0.0363036	0.97515			16 h	ZT58	24.0938	23.7844	23.8431	23.9071	2.36678	-0.0811973	1.0579		1.06787	0.0927247
	20 h	ZT62	24.3228	24.1968	24.4671	24.3289	2.95108	0.369427	0.77409			20 h	ZT62	23.9512	23.877	23.8049	23.8777	2.29162	-0.156361	1.11447		0.99838	0.22429
	24 h	ZT66	24.3888	24.2993	24.2636	24.3172	3.09242	0.510766	0.70185			24 h	ZT66	24.1479	24.2594	24.1642	24.1905	2.60716	0.159174	0.895538		0.842165	0.140315
	4 h	ZT70	24.0837	24.0795	24.4017	24.1883	2.60223	0.0205726	0.985841			4 h	ZT70	24.279	23.9496	24.174	24.1342	2.42404	-0.0239414	1.01673		1.05064	0.0647999
	8 h	ZT74	24.1779	24.3021	24.2858	24.2553	3.04189	0.460238	0.726866			8 h	ZT74	24.2132	24.2351	24.0381	24.1621	2.50065	0.0526721	0.964149		0.892309	0.165443
	12 h	ZT78	24.6616	24.9072	24.9886	24.8525	3.25697	0.67531	0.626197			12 h	ZT78	24.4834	24.3975	24.6579	24.5129	2.56499	0.117011	0.922096		0.818907	0.192709
							2.58165
18:6-40%	time		Ct1	Ct2	Ct3	avg	dct	ddct	2^-ddct		18:6-40%	time		Ct1	Ct2	Ct3	avg	dct	ddct	2^-ddct		AB avg	sd
green plant parts	8 h	ZT2	24.5817	24.7731	24.6405	24.6651	2.48824	-0.0934137	1.06689		green plant parts	8 h	ZT2	26.2447	25.6391	26.2543	26.2495	2.39743	-0.0505542	1.03566		1.10155	0.0490142
series A	12 h	ZT6	23.8835	24.0496	24.295	24.076	2.0736	-0.508051	1.42213		series B	12 h	ZT6	25.7076	26.0458	25.6199	25.7911	2.1834	-0.264578	1.20128		1.37002	0.0736938
	16 h	ZT10	24.4241	23.9992	23.9727	24.132	2.18529	-0.396361	1.31618			16 h	ZT10	24.2135	24.0818	24.0713	24.1222	2.41965	-0.0283317	1.01983		1.21751	0.139542
	20 h	ZT14	24.27	23.9256	24.0656	24.0871	2.15814	-0.423512	1.34119			20 h	ZT14	25.0722	25.0637	24.9098	25.0153	2.21886	-0.229124	1.17212		1.31355	0.0390827
	24 h	ZT18	25.3016	25.2498	25.1191	25.2235	1.87042	-0.711232	1.6372			24 h	ZT18	24.4759	24.3516	24.4911	24.4395	2.29749	-0.150488	1.10995		1.42745	0.296631
	4 h	ZT22	23.7323	23.4794	23.8427	23.6848	2.17173	-0.40993	1.32862			4 h	ZT22	24.1353	24.227	24.1184	24.1602	2.19098	-0.256999	1.19499		1.31981	0.0124574
	8 h	ZT26	24.4955	24.3835	24.3674	24.4154	2.0117	-0.569957	1.48448			8 h	ZT26	23.3751	23.4416	23.4837	23.4335	2.2505	-0.197481	1.14669		1.37125	0.160131
	12 h	ZT30	24.239	24.6777	24.1712	24.3626	2.14431	-0.437343	1.35411			12 h	ZT30	24.4492	24.4146	24.5309	24.4649	1.93658	-0.511402	1.42543		1.45896	0.148289
	16 h	ZT34	24.4903	24.306	24.2994	24.3652	2.35058	-0.231075	1.17371			16 h	ZT34	24.4925	24.5563	24.5451	24.5313	2.05314	-0.394844	1.3148		1.30808	0.190026
	20 h	ZT38	24.7519	24.6347	24.4968	24.6278	2.07465	-0.507007	1.4211			20 h	ZT38	24.2128	24.0895	24.17	24.1574	2.15343	-0.294551	1.2265		1.38334	0.0534027
	24 h	ZT42	24.8942	24.4983	24.4612	24.6179	1.66266	-0.918999	1.8908			24 h	ZT42	24.4343	24.5687	24.5489	24.5173	2.18151	-0.26647	1.20286		1.60522	0.403874
	4 h	ZT46	24.6644	24.4318	24.5146	24.5369	2.01653	-0.565129	1.47952			4 h	ZT46	23.7432	23.7189	23.5376	23.6666	1.90319	-0.544787	1.45881		1.53998	0.0854968
	8 h	ZT50	24.5363	24.7513	24.4323	24.5733	2.65829	0.0766358	0.948266			8 h	ZT50	25.0888	25.2559	25.1705	25.1717	2.48948	0.0414953	0.971647		1.00712	0.0588559
	12 h	ZT54	24.4138	24.7162	24.5288	24.5529	2.77733	0.195671	0.873167			12 h	ZT54	24.3803	26.2485	24.4767	25.0352	2.94513	0.497144	0.708508		0.825229	0.0479372
	16 h	ZT58	24.4935	24.7068	24.3694	24.5232	2.83908	0.257429	0.836577			16 h	ZT58	24.3454	24.4376	24.6163	24.4665	2.33138	-0.116603	1.08418		1.01301	0.176429
	20 h	ZT62	24.2361	24.0757	23.9531	24.0883	2.81702	0.235366	0.84947			20 h	ZT62	24.6576	24.8153	24.6964	24.7231	2.46487	0.0168876	0.988363		0.966893	0.117423
	24 h	ZT66	24.0143	24.3711	24.0853	24.1569	2.79529	0.213636	0.862361			24 h	ZT66	24.4961	24.5303	25.1248	24.7171	2.44237	-0.00560892	1.0039		0.981859	0.119498
	4 h	ZT70	24.052	24.0107	23.8078	23.9568	2.69122	0.109567	0.926866			4 h	ZT70	24.3893	24.6369	24.2989	24.4417	2.25502	-0.192965	1.14311		1.09048	0.16361
	8 h	ZT74	24.0193	23.953	24.0863	24.0195	2.81159	0.229931	0.852676			8 h	ZT74	24.4986	24.5943	24.6304	24.5744	2.21617	-0.231813	1.17431		1.0705	0.21782
	12 h	ZT78	24.0834	24.2263	24.1204	24.1433	2.84453	0.262874	0.833426			12 h	ZT78	24.8212	24.5246	24.5907	24.6455	2.74897	0.300986	0.811698		0.861963	0.028537
18:6-80%	time		Ct1	Ct2	Ct3	avg	dct	ddct	2^-ddct		18:6-80%	time		Ct1	Ct2	Ct3	avg	dct	ddct	2^-ddct		AB avg	sd
root	8 h	ZT2	25.4323	25.022	25.1494	25.2012	3.70403	1.12237	0.459337		root	8 h	ZT2	25.6747	24.54	24.6235	24.5818	3.46177	1.01379	0.495244		0.501331	0.0593874
series A	12 h	ZT6	25.2436	25.1086	25.2157	25.1893	3.58679	1.00513	0.498224		series B	12 h	ZT6	22.9266	22.906	22.9645	22.9324	3.04083	0.592848	0.663033		0.612813	0.162054
	16 h	ZT10	24.535	24.2688	24.6114	24.4718	3.48571	0.904059	0.534381			16 h	ZT10	23.0988	23.104	23.05	23.0843	3.19546	0.747482	0.595642		0.593925	0.084208
	20 h	ZT14	23.8856	23.8381	23.8347	23.8528	2.96409	0.382435	0.767142			20 h	ZT14	23.5217	23.3327	23.5919	23.4821	3.30325	0.855264	0.552764		0.686785	0.113642
	24 h	ZT18	25.3279	25.3104	25.2532	25.2971	3.3962	0.814549	0.568586			24 h	ZT18	23.1088	23.0997	23.2961	23.1682	3.33402	0.886041	0.541097		0.581107	0.0177073
	4 h	ZT22	24.6476	24.6101	24.488	24.5819	3.20598	0.624324	0.648724			4 h	ZT22	22.9464	22.6644	22.8156	22.8088	2.8576	0.409614	0.752825		0.737317	0.125291
	8 h	ZT26	24.1347	23.4766	24.0771	23.8961	3.29744	0.715782	0.608875			8 h	ZT26	23.1244	23.496	23.1846	23.2683	3.1421	0.694116	0.618088		0.643484	0.048945
	12 h	ZT30	25.042	24.8516	25.0004	24.9646	3.73008	1.14842	0.451118			12 h	ZT30	22.8974	22.9154	22.941	22.9179	3.14248	0.694498	0.617924		0.564516	0.160369
	16 h	ZT34	24.7725	24.8264	24.8485	24.8158	3.66969	1.08803	0.470402			16 h	ZT34	22.8856	23.2358	22.9035	23.0083	3.12216	0.67418	0.626688		0.578965	0.153532
	20 h	ZT38	24.8932	25.1162	24.9976	25.0023	3.57133	0.989673	0.503592			20 h	ZT38	22.9122	22.8188	23.3752	23.0354	3.2451	0.797117	0.575498		0.567481	0.0903522
	24 h	ZT42	25.4295	25.2685	25.4351	25.3777	3.63727	1.05562	0.481091			24 h	ZT42	23.0974	23.0947	22.9534	23.0485	3.21827	0.770288	0.586301		0.562156	0.114643
	4 h	ZT46	24.2777	24.2276	23.6212	24.0422	3.11817	0.536511	0.689436			4 h	ZT46	22.6364	22.6074	22.6477	22.6305	3.08871	0.640723	0.641391		0.696548	0.0100575
	8 h	ZT50	26.1655	26.4001	26.1316	26.2324	3.41213	0.830471	0.562346			8 h	ZT50	24.5939	24.3624	24.6317	24.5294	2.92845	0.480468	0.716745		0.674337	0.111992
	12 h	ZT54	25.9309	25.594	25.4888	25.6712	3.30363	0.721971	0.606269			12 h	ZT54	25.2706	24.8494	24.8915	25.0038	3.27167	0.823688	0.564996		0.613058	0.00678934
	16 h	ZT58	25.3343	25.1355	25.3035	25.2578	3.2897	0.708041	0.612151			16 h	ZT58	24.4687	24.3054	24.3345	24.3695	3.26483	0.816847	0.567681		0.617472	0.00532147
	20 h	ZT62	25.5564	25.4653	25.517	25.5129	3.24399	0.662334	0.631855			20 h	ZT62	24.766	24.6348	24.7702	24.7237	3.45212	1.00413	0.498569		0.589414	0.0424416
	24 h	ZT66	25.4112	25.4415	25.526	25.4596	3.47563	0.893979	0.538128			24 h	ZT66	24.8484	24.7897	24.8955	24.8445	3.5448	1.09682	0.467547		0.525533	0.0125947
	4 h	ZT70	25.407	25.5189	25.6208	25.5156	3.18975	0.608097	0.656061			4 h	ZT70	24.6309	24.5574	24.7734	24.6539	3.01659	0.568612	0.674265		0.697893	0.0418318
	8 h	ZT74	25.2121	25.3627	25.4164	25.3304	3.18578	0.604123	0.657871			8 h	ZT74	24.5618	24.664	24.9109	24.7122	3.09052	0.642539	0.640585		0.680323	0.0224518
	12 h	ZT78	25.2879	24.9412	25.1467	25.1252	3.32122	0.739563	0.598921			12 h	ZT78	24.7537	24.9236	24.9583	24.8785	3.41824	0.970259	0.510414		0.579444	0.019477
18:6-40%	time		Ct1	Ct2	Ct3	avg	dct	ddct	2^-ddct		18:6-40%	time		Ct1	Ct2	Ct3	avg	dct	ddct	2^-ddct		AB avg	sd
root	8 h	ZT2	24.0189	24.0438	23.8464	23.9697	3.57165	0.989993	0.50348		root	8 h	ZT2	23.3484	23.1253	22.9969	23.1569	3.49678	1.0488	0.48337		0.516889	0.0189626
series A	12 h	ZT6	24.0019	24.1322	24.0659	24.0667	3.38172	0.80006	0.574325		series B	12 h	ZT6	23.6018	23.6379	23.6357	23.6251	3.38459	0.936613	0.522458		0.573753	0.000809776
	16 h	ZT10	23.6589	23.3662	23.6091	23.5447	3.20107	0.619413	0.650936			16 h	ZT10	23.4026	23.4977	23.2987	23.3996	3.34728	0.899301	0.536147		0.619567	0.0443628
	20 h	ZT14	23.8409	23.7336	23.5119	23.6955	3.3309	0.749244	0.594915			20 h	ZT14	23.3294	23.4555	23.19	23.325	3.41664	0.968657	0.510981		0.577752	0.0242721
	24 h	ZT18	23.9386	23.704	23.9182	23.8536	3.50279	0.921134	0.528094			24 h	ZT18	23.6448	23.7688	23.7646	23.7261	3.31645	0.868468	0.547728		0.564499	0.0514843
	4 h	ZT22	24.26	24.2327	24.2474	24.2467	3.18674	0.605089	0.657431			4 h	ZT22	23.7193	23.7101	23.6321	23.6872	2.9121	0.464119	0.724914		0.726361	0.0974817
	8 h	ZT26	23.6868	22.9093	23.4652	23.3538	3.0135	0.431844	0.741314			8 h	ZT26	24.0666	23.919	23.8506	23.9454	3.18179	0.733804	0.601316		0.700504	0.057714
	12 h	ZT30	23.9548	23.9694	23.9496	23.9579	3.30238	0.720722	0.606793			12 h	ZT30	23.554	23.4326	23.3356	23.4407	3.01551	0.567529	0.674772		0.673537	0.0943897
	16 h	ZT34	23.2623	23.4896	23.4727	23.4082	3.28006	0.698409	0.616251			16 h	ZT34	23.4921	23.53	23.3837	23.4686	3.22809	0.780109	0.582323		0.627554	0.0159844
	20 h	ZT38	24.0671	24.0641	23.9658	24.0323	3.1438	0.562146	0.677294			20 h	ZT38	23.8939	23.8382	24.0095	23.9139	2.99925	0.551266	0.682421		0.712983	0.0504722
	24 h	ZT42	24.2704	23.9501	24.2244	24.1483	3.27747	0.695811	0.617362			24 h	ZT42	22.9954	23.0507	23.0767	23.0409	3.22753	0.779545	0.58255		0.628234	0.0153753
	4 h	ZT46	23.5854	23.4861	23.5268	23.5328	3.28538	0.703725	0.613985			4 h	ZT46	22.7896	22.869	22.8294	22.8293	2.7589	0.310914	0.806131		0.749189	0.191207
	8 h	ZT50	25.2006	25.3259	25.5149	25.3472	3.02756	0.445907	0.734123			8 h	ZT50	24.3401	24.3888	24.4586	24.3958	3.21595	0.767966	0.587245		0.689189	0.0449331
	12 h	ZT54	25.9128	25.4424	25.2681	25.5411	3.47286	0.891205	0.539164			12 h	ZT54	24.8542	24.9104	24.8811	24.8819	3.30832	0.860343	0.550822		0.57173	0.0325668
	16 h	ZT58	25.6551	25.6909	25.5713	25.6391	3.1904	0.608743	0.655768			16 h	ZT58	24.381	24.2783	24.2919	24.317	3.20106	0.753083	0.593334		0.653353	0.00241525
	20 h	ZT62	25.5875	25.8433	25.7535	25.7281	3.22142	0.639762	0.641819			20 h	ZT62	24.8304	24.9109	24.7365	24.8259	3.26214	0.814153	0.568742		0.632888	0.00893057
	24 h	ZT66	26.0159	25.9641	26.1721	26.0507	3.20226	0.62061	0.650396			24 h	ZT66	26.7286	26.6724	26.883	26.7613	3.26763	0.819653	0.566578		0.63599	0.0144061
	4 h	ZT70	25.7707	25.7982	25.7967	25.7885	3.1132	0.531547	0.691813			4 h	ZT70	25.5701	25.6307	25.9545	25.7184	2.97159	0.52361	0.695629		0.727488	0.035675
	8 h	ZT74	25.7636	26.1044	26.0013	25.9564	2.60361	0.0219551	0.984897			8 h	ZT74	24.8611	25.6403	24.6802	25.0606	3.40092	0.95294	0.516579		0.775813	0.209084
	12 h	ZT78	26.1563	26.1155	26.2842	26.1853	2.78041	0.198756	0.871302			12 h	ZT78	25.0213	24.745	24.905	24.8904	3.14937	0.701385	0.614981		0.772994	0.0983079
24:0 LL - 80%	time		Ct1	Ct2	Ct3	avg	dct	ddct	2^-ddct		24:0 LL - 80%	time		Ct1	Ct2	Ct3	avg	dct	ddct	2^-ddct		AB avg	sd
green plant parts	8 h	ZT2	23.8753	23.7484	25.7138	23.8118	2.14886	-0.432799	1.34985		green plant parts	8 h	ZT2	25.4104	23.0727	23.2845	23.1786	2.27835	-0.16963	1.12477		1.29191	0.057942
series A	12 h	ZT6	22.7801	22.5485	22.972	22.7669	2.20733	-0.374321	1.29623		series B	12 h	ZT6	22.2886	22.2659	22.1228	22.2258	1.92929	-0.518694	1.43266		1.43399	0.137757
	16 h	ZT10	24.0055	22.6768	22.5955	22.6361	2.03783	-0.543825	1.45783			16 h	ZT10	23.2074	23.1674	23.2565	23.2104	2.00673	-0.441255	1.35779		1.47372	0.0158856
	20 h	ZT14	23.6182	23.2582	Undetermined	23.4382	2.29346	-0.288196	1.22111			20 h	ZT14	22.2364	22.1125	22.2244	22.1911	2.04507	-0.402907	1.32217		1.33582	0.114709
	24 h	ZT18	22.6302	22.6955	22.9253	22.7504	2.19319	-0.388469	1.309			24 h	ZT18	22.9504	22.6939	22.8036	22.816	2.03384	-0.414146	1.33251		1.38544	0.0764351
	4 h	ZT22	22.7083	22.4088	22.5472	22.5548	2.3322	-0.249457	1.18876			4 h	ZT22	22.3765	22.322	22.348	22.3488	1.87859	-0.569388	1.48389		1.40836	0.219598
	8 h	ZT26	22.1647	22.0528	22.2052	22.1409	2.27777	-0.303881	1.23446			8 h	ZT26	22.3868	22.3361	22.436	22.3863	1.83096	-0.617022	1.53371		1.45853	0.224071
	12 h	ZT30	24.3237	24.3347	24.3963	24.3516	4.16158	1.57993	0.334499			12 h	ZT30	22.4099	22.3461	22.1726	22.3095	1.94424	-0.503738	1.41788		0.945017	0.610518
	16 h	ZT34	23.5887	23.4209	23.6351	23.5482	4.29482	1.71317	0.30499			16 h	ZT34	22.3661	22.6155	22.3247	22.4355	2.22773	-0.220253	1.16494		0.791512	0.486522
	20 h	ZT38	24.451	23.7486	23.6369	23.6927	4.20982	1.62817	0.323498			20 h	ZT38	23.0611	22.6578	23.2331	23.1471	2.67982	0.231843	0.851546		0.628858	0.305359
	24 h	ZT42	28.1762	28.1157	27.7962	28.0293	2.44889	-0.132768	1.0964			24 h	ZT42	23.1773	23.2708	22.6851	23.2241	2.23233	-0.21565	1.16123		1.18518	0.0887835
	4 h	ZT46	23.8133	22.5331	23.8669	23.8401	2.69809	0.116439	0.922462			4 h	ZT46	22.328	22.3587	22.5066	22.3978	2.25362	-0.194364	1.14422		1.08888	0.166421
	8 h	ZT50	24.0117	24.0043	24.2005	24.1061	2.59687	0.0152195	0.989506			8 h	ZT50	22.744	22.8634	22.7966	22.8013	3.17148	0.7235	0.605626		0.826964	0.162542
	12 h	ZT54	24.4088	24.2857	24.2435	24.3262	2.88551	0.303853	0.810086			12 h	ZT54	22.6337	22.747	22.7081	22.6963	3.27811	0.830133	0.562478		0.713585	0.0965007
	16 h	ZT58	24.5007	24.3815	24.3947	24.4477	2.77526	0.193607	0.874417			16 h	ZT58	21.8924	21.7993	21.9241	21.8719	2.81047	0.362492	0.77782		0.863875	0.0105418
	20 h	ZT62	24.5403	24.4676	24.388	24.4642	2.65796	0.0763023	0.948486			20 h	ZT62	22.2884	22.1126	22.1565	22.1859	2.70401	0.256026	0.837391		0.933587	0.0148987
	24 h	ZT66	24.4401	24.5038	24.4931	24.4666	2.43112	-0.150536	1.10998			24 h	ZT66	22.3224	22.2551	22.2678	22.2817	2.94574	0.497757	0.708207		0.943472	0.16651
	4 h	ZT70	24.8561	24.8907	24.775	24.8155	2.95094	0.369282	0.774168			4 h	ZT70	22.0812	21.9033	21.9056	21.9634	2.88527	0.437288	0.738521		0.792194	0.0180259
	8 h	ZT74	24.2549	24.6182	24.3535	24.3042	2.55695	-0.0247006	1.01727			8 h	ZT74	21.9872	21.8822	21.7959	21.8884	2.75393	0.305951	0.808909		0.952354	0.0649141
	12 h	ZT78	24.2099	24.1322	24.0187	24.1143	2.41252	-0.169135	1.12438			12 h	ZT78	21.9819	21.9684	22.4356	22.1286	2.90466	0.456676	0.728663		0.961894	0.16249
24:0 LL -40%	time		Ct1	Ct2	Ct3	avg	dct	ddct	2^-ddct		24:0 LL - 40%	time		Ct1	Ct2	Ct3	avg	dct	ddct	2^-ddct		AB avg	sd
green plant parts	8 h	ZT2	22.5033	22.3853	22.5835	22.4907	2.77455	0.192894	0.874849		green plant parts	8 h	ZT2	22.324	22.3017	22.0336	22.2197	2.22562	-0.22236	1.16664		1.07738	0.202526
series A	12 h	ZT6	22.6798	22.3429	22.5681	22.5303	3.20771	0.626051	0.647948		series B	12 h	ZT6	21.7698	21.9848	21.8141	21.8562	1.96182	-0.486159	1.40071		1.09232	0.444374
	16 h	ZT10	22.3711	22.3109	22.401	22.361	3.22733	0.645672	0.639195			16 h	ZT10	22.131	22.1806	22.3611	22.2242	2.16675	-0.281235	1.21523		0.986204	0.347009
	20 h	ZT14	22.2679	22.3433	22.2569	22.2893	3.23412	0.65246	0.636194			20 h	ZT14	22.1575	22.0886	21.9111	22.0524	2.06299	-0.384994	1.30585		1.03441	0.398218
	24 h	ZT18	22.4616	22.6591	22.6893	22.6033	3.25928	0.677624	0.625194			24 h	ZT18	22.2247	22.1975	21.9507	22.1243	2.29483	-0.153156	1.112		0.922575	0.297381
	4 h	ZT22	22.2429	22.2271	22.315	22.2616	3.32217	0.740514	0.598526			4 h	ZT22	22.2751	22.3816	22.4356	22.3641	2.18881	-0.25917	1.19679		0.955752	0.357226
	8 h	ZT26	22.2197	22.2535	22.4697	22.3143	3.44194	0.860283	0.550844			8 h	ZT26	22.5944	22.5134	22.6096	22.5725	2.21878	-0.229205	1.17219		0.918417	0.367572
	12 h	ZT30	23.2846	23.2321	23.1949	23.2372	3.02047	0.438812	0.737742			12 h	ZT30	22.4661	22.4039	22.4128	22.4276	2.05143	-0.396555	1.31636		1.09095	0.353208
	16 h	ZT34	22.4548	22.2671	22.3637	22.3619	3.29908	0.71743	0.60818			16 h	ZT34	22.0642	21.8804	21.8817	21.9421	2.17912	-0.268863	1.20486		0.965005	0.356825
	20 h	ZT38	21.9232	21.9543	Undetermined	21.9387	3.18876	0.607103	0.656513			20 h	ZT38	22.6146	22.5125	22.6171	22.5814	1.8513	-0.596682	1.51223		1.15778	0.501267
	24 h	ZT42	22.4645	21.9952	Undetermined	22.2298	3.19291	0.611253	0.654628			24 h	ZT42	21.9175	22.4302	21.9747	22.1075	1.94209	-0.505891	1.42		1.10624	0.451615
	4 h	ZT46	22.2222	21.9332	21.9724	22.0426	3.26366	0.682006	0.623298			4 h	ZT46	21.2953	21.328	21.3243	21.3158	1.96573	-0.482254	1.39692		1.07792	0.454622
	8 h	ZT50	24.4401	24.5328	24.5219	24.4983	2.83619	0.254536	0.838257			8 h	ZT50	21.8462	21.775	22.0377	21.8863	2.95116	0.503182	0.705549		0.806151	0.0321054
	12 h	ZT54	23.6877	24.0052	23.7608	23.8179	2.74066	0.159007	0.895641			12 h	ZT54	21.6475	21.3902	21.6918	21.5765	2.79745	0.34947	0.784873		0.878356	0.0172854
	16 h	ZT58	24.1025	24.1351	24.2673	24.1683	2.69586	0.114201	0.923894			16 h	ZT58	22.2882	22.3939	22.2154	22.2992	2.87478	0.426795	0.743913		0.870014	0.05388
	20 h	ZT62	24.2894	24.665	24.5718	24.5087	2.846	0.264348	0.832575			20 h	ZT62	21.8906	21.8689	21.8667	21.8754	2.93101	0.483027	0.715475		0.808755	0.0238198
	24 h	ZT66	24.5344	24.8308	24.6484	24.6712	2.63966	0.0580019	0.960594			24 h	ZT66	21.8772	21.9499	21.9249	21.9174	2.73014	0.282163	0.822357		0.931394	0.0291996
	4 h	ZT70	24.5028	24.4909	24.5017	24.4985	2.72816	0.14651	0.903433			4 h	ZT70	21.5673	21.5299	21.4459	21.5144	2.77153	0.323553	0.799099		0.890056	0.0133773
	8 h	ZT74	24.7774	24.6422	24.5986	24.6727	2.66249	0.0808394	0.945507			8 h	ZT74	21.9292	21.9089	21.7694	21.8692	2.81379	0.365811	0.776033		0.89844	0.0470675
	12 h	ZT78	24.6641	24.5997	24.5306	24.5981	2.68468	0.103029	0.931076			12 h	ZT78	22.6179	22.4455	22.6265	22.5633	2.83579	0.387812	0.764288		0.884782	0.0462942
24:0 LL- 80%	time		Ct1	Ct2	Ct3	avg	dct	ddct	2^-ddct		24:0 LL- 80%	time		Ct1	Ct2	Ct3	avg	dct	ddct	2^-ddct		AB avg	sd
root	8 h	ZT2	22.3776	22.6178	22.5704	22.5219	3.93608	1.35442	0.391092		root	8 h	ZT2	23.3132	23.2137	23.2285	23.2518	3.13544	0.687461	0.620946		0.536161	0.145069
Series A	12 h	ZT6	22.5624	22.3285	22.3294	22.4067	3.94301	1.36136	0.389216		Series B	12 h	ZT6	23.1323	23.1719	23.1671	23.1571	3.17472	0.726733	0.604271		0.648521	0.154039
	16 h	ZT10	22.5274	22.4152	22.534	22.4922	3.87054	1.28888	0.409268			16 h	ZT10	23.4581	23.2241	23.3592	23.3471	3.07484	0.626853	0.647587		0.569124	0.15069
	20 h	ZT14	22.8434	22.7321	22.5617	22.7124	3.76942	1.18777	0.438982			20 h	ZT14	23.0496	23.1142	22.7773	22.9804	2.90441	0.456425	0.72879		0.623559	0.180298
	24 h	ZT18	22.5283	22.4532	22.5497	22.5104	4.04635	1.46469	0.362313			24 h	ZT18	23.5357	23.3467	23.3782	23.4202	3.07016	0.622175	0.649691		0.569811	0.176214
	4 h	ZT22	22.5637	22.467	22.5612	22.5306	4.29096	1.70931	0.305807			4 h	ZT22	23.2328	23.3733	23.4506	23.3522	3.29959	0.851612	0.554165		0.523258	0.155863
	8 h	ZT26	22.658	22.3855	22.2944	22.446	4.01985	1.4382	0.369028			8 h	ZT26	22.9876	22.7183	22.9123	22.8727	3.12865	0.680664	0.623878		0.606735	0.164333
	12 h	ZT30	22.663	22.4962	22.6272	22.5955	3.91663	1.33498	0.396398			12 h	ZT30	22.7712	22.7625	22.8527	22.7954	3.25949	0.811504	0.569787		0.529098	0.114843
	16 h	ZT34	22.8902	22.8161	22.9054	22.8706	3.74161	1.15995	0.447528			16 h	ZT34	22.4931	22.5314	22.5486	22.5244	2.94925	0.501271	0.706484		0.584998	0.164475
	20 h	ZT38	22.5827	22.4424	22.598	22.541	3.87407	1.29242	0.408267			20 h	ZT38	22.6439	22.6723	22.5522	22.6228	3.08788	0.639901	0.641757		0.612527	0.151435
	24 h	ZT42	24.8666	24.5324	24.6742	24.6911	3.46262	0.880964	0.543005			24 h	ZT42	22.9573	22.8967	22.9164	22.9235	3.286	0.838021	0.559411		0.680223	0.0686197
	4 h	ZT46	22.1977	22.4016	22.3802	22.3265	4.19952	1.61786	0.325818			4 h	ZT46	22.9287	22.9823	22.9541	22.955	3.12915	0.681167	0.623661		0.561853	0.182175
	8 h	ZT50	21.6654	21.7139	21.8263	21.7352	3.36873	0.787079	0.579516			8 h	ZT50	26.3532	26.2663	26.1553	26.2583	3.42902	0.981037	0.506615		0.567658	0.0118586
	12 h	ZT54	21.8224	23.7654	22.8462	22.8113	3.36918	0.787523	0.579338			12 h	ZT54	26.1477	26.2021	26.023	26.1242	3.49619	1.04821	0.483567		0.554926	0.0244121
	16 h	ZT58	21.5334	21.6232	21.638	21.5982	3.44191	0.860258	0.550854			16 h	ZT58	25.3689	25.1609	25.5375	25.3558	3.55651	1.10853	0.463768		0.529823	0.0210311
	20 h	ZT62	22.1739	22.0044	22.0214	22.0666	3.45267	0.871018	0.546761			20 h	ZT62	25.817	25.8883	25.8674	25.8576	3.42951	0.981524	0.506444		0.551186	0.00442534
	24 h	ZT66	22.1948	22.0855	22.1827	22.1543	3.72049	1.13883	0.454126			24 h	ZT66	25.9015	25.9153	26.161	25.9926	3.48575	1.03776	0.487081		0.494248	0.0401214
	4 h	ZT70	21.563	21.5137	21.4334	21.5034	3.28764	0.705988	0.613022			4 h	ZT70	26.3132	26.1946	26.3742	26.294	3.59279	1.1448	0.452251		0.55459	0.0584325
	8 h	ZT74	21.9225	22.1581	22.1093	22.0633	3.61206	1.0304	0.489573			8 h	ZT74	25.8077	25.8284	25.7866	25.8075	3.57825	1.13026	0.456832		0.495378	0.00580474
	12 h	ZT78	21.9729	21.9306	22.1075	22.0037	3.3084	0.72675	0.604264			12 h	ZT78	25.8833	26.2547	26.0912	26.0764	3.40955	0.961572	0.513497		0.583807	0.0204573
24:0 LL- 40%	time		Ct1	Ct2	Ct3	avg	dct	ddct	2^-ddct		24:0 LL- 40%	time		Ct1	Ct2	Ct3	avg	dct	ddct	2^-ddct		AB avg	sd
root	8 h	ZT2	22.9224	22.969	22.8203	22.9039	3.96184	1.38018	0.384171		root	8 h	ZT2	23.4789	23.1372	23.2818	23.2993	3.28627	0.838293	0.559305		0.498887	0.114717
Series A	12 h	ZT6	22.5444	22.6213	22.6169	22.5942	3.77169	1.19003	0.438294		Series B	12 h	ZT6	22.8518	22.8865	22.8755	22.8713	2.72117	0.273186	0.82749		0.673059	0.234766
	16 h	ZT10	22.9675	22.9711	23.0473	22.9953	3.93685	1.35519	0.390883			16 h	ZT10	23.0617	22.8153	22.9949	22.9573	3.0377	0.589721	0.664472		0.559932	0.169049
	20 h	ZT14	22.2933	22.1938	22.1973	22.2281	3.4941	0.912441	0.531285			20 h	ZT14	23.0543	22.8658	22.9625	22.9609	2.88899	0.441004	0.736622		0.66971	0.138425
	24 h	ZT18	27.137	27.2488	27.1669	27.1842	3.77828	1.19663	0.436294			24 h	ZT18	23.0907	22.9737	22.9992	23.0212	2.9451	0.497115	0.708522		0.606801	0.170507
	4 h	ZT22	25.1819	24.8608	24.9941	25.0123	3.51554	0.933887	0.523446			4 h	ZT22	22.5048	22.7135	22.6667	22.6283	3.01467	0.566692	0.675163		0.632078	0.108632
	8 h	ZT26	24.5317	24.3706	24.6231	24.5085	3.49119	0.909536	0.532356			8 h	ZT26	22.469	22.3268	22.6705	22.4887	2.82559	0.377604	0.769715		0.688399	0.156043
	12 h	ZT30	24.0604	23.9911	24.1138	24.0551	3.53249	0.95084	0.517331			12 h	ZT30	22.7497	22.8555	22.9424	22.8492	3.17719	0.729209	0.603234		0.589565	0.0722335
	16 h	ZT34	23.9956	23.7852	23.8001	23.8603	3.73391	1.15226	0.44992			16 h	ZT34	22.8302	22.8393	22.9144	22.8613	3.05065	0.602668	0.658535		0.586194	0.136274
	20 h	ZT38	22.4897	22.6126	22.596	22.5661	3.77563	1.19397	0.437098			20 h	ZT38	22.9154	23.1398	22.9139	22.9897	2.87362	0.425642	0.744507		0.626942	0.189844
	24 h	ZT42	22.4098	22.3776	22.2081	22.3318	3.55165	0.969998	0.510507			24 h	ZT42	22.9627	22.9086	22.9454	22.9389	2.87247	0.424488	0.745103		0.663974	0.153467
	4 h	ZT46	22.8941	23.1602	21.6751	22.5765	3.62402	1.04237	0.485529			4 h	ZT46	23.4669	23.3463	23.5457	23.453	2.9074	0.459416	0.727281		0.641708	0.156179
	8 h	ZT50	22.6082	22.1013	21.836	22.1819	3.47039	0.88874	0.540086			8 h	ZT50	26.3812	26.4071	26.1464	26.3115	3.48	1.03202	0.489026		0.538294	0.001792
	12 h	ZT54	21.9136	21.9521	21.6184	21.828	3.33068	0.749029	0.595004			12 h	ZT54	25.839	25.8609	26.176	25.9586	3.48629	1.0383	0.486899		0.564587	0.0304174
	16 h	ZT58	21.9197	21.9176	21.6828	21.84	3.32008	0.738426	0.599393			16 h	ZT58	25.7884	25.6337	25.7183	25.7134	3.32448	0.876495	0.544689		0.598481	0.000911882
	20 h	ZT62	21.6574	21.5596	21.6136	21.6102	3.40374	0.82208	0.565626			20 h	ZT62	25.9847	25.9805	26.0245	25.9966	3.20705	0.759068	0.590878		0.606934	0.0413083
	24 h	ZT66	22.0945	21.9528	21.975	22.0074	3.47724	0.895582	0.53753			24 h	ZT66	25.948	25.917	26.2384	26.0345	3.3641	0.916119	0.529933		0.559455	0.0219249
	4 h	ZT70	22.1005	21.7422	21.7207	21.8545	3.39317	0.81152	0.569781			4 h	ZT70	26.5095	26.2259	26.4627	26.3994	3.61385	1.16587	0.445695		0.529373	0.0404086
	8 h	ZT74	22.3941	21.8573	21.8519	22.0344	3.61884	1.03719	0.487276			8 h	ZT74	26.1932	26.1064	26.2149	26.1715	3.57662	1.12864	0.457347		0.494512	0.00723592
	12 h	ZT78	22.0762	21.8988	21.9005	21.9585	3.31275	0.731096	0.602446			12 h	ZT78	26.1888	26.0481	26.0784	26.1051	3.50163	1.05365	0.481749		0.565483	0.0369635
0:24 DD-80%	time		Ct1	Ct2	Ct3	avg	dct	ddct	2^-ddct		0:24 DD-80%	time		Ct1	Ct2	Ct3	avg	dct	ddct	2^-ddct		AB avg	sd
green plant parts	8 h	ZT2	21.9648	21.7386	22.6002	22.1012	2.80668	0.225021	0.855583		green plant parts	8 h	ZT2	22.2838	22.3306	22.2397	22.2847	2.02087	-0.427115	1.34454		1.16533	0.309746
Series A	12 h	ZT6	21.9406	21.7909	21.8392	21.8569	2.29295	-0.288708	1.22155		Series B	12 h	ZT6	22.6138	22.5382	22.5377	22.5632	1.8998	-0.548179	1.46224		1.41287	0.191326
	16 h	ZT10	22.2837	22.0644	22.1654	22.1712	2.23311	-0.348545	1.27328			16 h	ZT10	22.4098	22.3839	22.4006	22.3981	1.50508	-0.942904	1.92239		1.69115	0.417876
	20 h	ZT14	22.0806	21.7451	21.7758	21.8672	2.31156	-0.270092	1.20589			20 h	ZT14	22.3863	22.338	22.5394	22.4212	1.67993	-0.768054	1.70297		1.53709	0.331208
	24 h	ZT18	22.1497	22.1434	22.1695	22.1542	2.18691	-0.394741	1.31471			24 h	ZT18	21.994	22.0471	22.0582	22.0331	2.03804	-0.409945	1.32864		1.38617	0.0714583
	4 h	ZT22	22.0295	21.9121	22.0795	22.007	2.36094	-0.220714	1.16531			4 h	ZT22	22.0531	21.9867	21.9265	21.9888	1.94683	-0.501156	1.41535		1.35903	0.193722
	8 h	ZT26	22.2495	21.943	22.3244	22.1723	2.16558	-0.416073	1.33429			8 h	ZT26	22.8151	22.9657	22.9103	22.8971	1.90669	-0.541293	1.45528		1.46543	0.131134
	12 h	ZT30	22.4873	22.5222	22.5853	22.5316	2.10358	-0.478072	1.39288			12 h	ZT30	22.3869	22.4471	22.3989	22.411	1.90681	-0.541173	1.45515		1.49465	0.101772
	16 h	ZT34	22.1704	22.226	22.2091	22.2018	2.1574	-0.424256	1.34188			16 h	ZT34	22.9265	22.9427	22.9602	22.9431	1.76845	-0.679529	1.60162		1.54949	0.207614
	20 h	ZT38	22.1352	22.3299	22.2858	22.2503	2.22204	-0.359611	1.28308			20 h	ZT38	22.3776	22.2626	22.585	22.4084	1.75025	-0.697734	1.62196		1.53125	0.24817
	24 h	ZT42	22.8755	22.579	22.7989	22.7511	2.17066	-0.410992	1.3296			24 h	ZT42	22.6808	22.9044	22.8705	22.8185	1.71524	-0.732742	1.66179		1.57636	0.246764
	4 h	ZT46	22.6776	22.6516	22.7865	22.7052	2.08193	-0.499724	1.41394			4 h	ZT46	23.5547	23.8836	23.7215	23.7199	1.90428	-0.543704	1.45771		1.50659	0.0926433
	8 h	ZT50	25.0298	24.9723	24.951	24.9844	1.89805	-0.683603	1.60615			8 h	ZT50	25.6267	25.1897	25.4053	25.4072	1.54154	-0.906439	1.87441		1.83127	0.225121
	12 h	ZT54	24.4623	24.6912	24.6337	24.5957	2.12095	-0.460702	1.37621			12 h	ZT54	25.7224	25.4687	25.5707	25.5872	1.54314	-0.904837	1.87233		1.71516	0.338947
	16 h	ZT58	24.5476	24.6733	24.6191	24.6133	2.13541	-0.446241	1.36249			16 h	ZT58	25.3213	25.0945	25.4064	25.2741	1.59901	-0.848973	1.80122		1.66929	0.306801
	20 h	ZT62	24.5116	24.6036	25.1803	24.5576	2.01411	-0.567541	1.482			20 h	ZT62	25.0851	25.1864	25.2026	25.158	1.5404	-0.907585	1.8759		1.77001	0.288013
	24 h	ZT66	24.907	24.5788	24.7424	24.7427	1.93389	-0.647761	1.56673			24 h	ZT66	24.8473	24.8983	25.1435	24.963	1.3282	-1.11978	2.17314		1.97542	0.408688
	4 h	ZT70	24.7521	24.635	24.8799	24.7557	1.91707	-0.664589	1.58512			4 h	ZT70	25.3871	25.634	25.5696	25.5302	1.47652	-0.971466	1.96083		1.86816	0.28304
	8 h	ZT74	24.6908	24.5141	24.5978	24.6009	1.80812	-0.773533	1.70945			8 h	ZT74	25.3768	25.354	25.6257	25.4522	1.49446	-0.953521	1.93659		1.91703	0.207577
	12 h	ZT78	24.5174	24.7492	24.5311	24.5992	1.58137	-1.00029	2.0004			12 h	ZT78	25.4542	25.3716	25.9748	25.6002	1.61677	-0.831208	1.77918		1.97615	0.0242466
0:24 DD- 40%	time		Ct1	Ct2	Ct3	avg	dct	ddct	2^-ddct		0:24 DD-40%	time		Ct1	Ct2	Ct3	avg	dct	ddct	2^-ddct		AB avg	sd
green plant parts	8 h	ZT2	22.4119	22.1858	22.4463	22.348	2.5435	-0.03815	1.0268		green plant parts	8 h	ZT2	23.2523	22.8464	22.693	23.0494	1.92003	-0.527953	1.44188		1.30433	0.277534
Series A	12 h	ZT6	22.1984	22.0733	22.2907	22.1875	2.53758	-0.0440793	1.03103		Series B	12 h	ZT6	23.4439	23.4177	23.3446	23.4021	2.00309	-0.444896	1.36122		1.2622	0.231171
	16 h	ZT10	22.3873	22.1305	22.2028	22.2402	2.64266	0.0610045	0.958596			16 h	ZT10	22.636	22.4348	22.5026	22.5245	1.85634	-0.591646	1.50697		1.30593	0.347335
	20 h	ZT14	21.9404	21.8225	21.8056	21.8562	2.37751	-0.204145	1.152			20 h	ZT14	22.6073	22.489	22.6295	22.5753	2.0259	-0.42208	1.33986		1.31097	0.158966
	24 h	ZT18	21.7291	21.6577	21.6179	21.6682	2.31276	-0.268897	1.20489			24 h	ZT18	23.1796	23.0726	23.2572	23.1698	1.9812	-0.466779	1.38202		1.36054	0.155653
	4 h	ZT22	22.5501	22.3142	22.3861	22.4168	2.51145	-0.0702028	1.04986			4 h	ZT22	23.1966	23.1472	23.0872	23.1437	1.91414	-0.53384	1.44778		1.3191	0.269234
	8 h	ZT26	22.0335	21.7416	21.9308	21.902	2.16984	-0.411819	1.33036			8 h	ZT26	23.5402	23.6702	23.5524	23.5876	1.92579	-0.522189	1.43613		1.45296	0.122598
	12 h	ZT30	22.0114	21.8956	21.9057	21.9375	2.27363	-0.308027	1.23801			12 h	ZT30	23.1581	23.1078	23.1268	23.1309	1.89135	-0.556633	1.47083		1.42582	0.187807
	16 h	ZT34	21.8881	21.843	21.9381	21.8897	2.32872	-0.252932	1.19163			16 h	ZT34	23.1337	23.0759	23.1943	23.1346	1.54577	-0.90221	1.86893		1.621	0.429371
	20 h	ZT38	21.7601	21.6318	21.8402	21.7441	1.90275	-0.678902	1.60092			20 h	ZT38	22.2656	22.2726	22.3506	22.2963	1.73909	-0.708889	1.63455		1.69708	0.0961557
	24 h	ZT42	22.2992	22.1571	22.2736	22.2433	2.22798	-0.353677	1.27781			24 h	ZT42	24.0057	25.7406	23.9789	23.9923	1.93765	-0.510334	1.42438		1.42024	0.142425
	4 h	ZT46	22.2708	21.9941	22.1162	22.127	2.03023	-0.551424	1.46553			4 h	ZT46	22.6134	23.2415	23.3506	23.0685	1.40619	-1.04179	2.05879		1.8621	0.396565
	8 h	ZT50	25.4686	25.3466	25.4206	25.4119	1.82163	-0.760023	1.69352			8 h	ZT50	24.5995	24.6679	24.6628	24.6434	2.1068	-0.341178	1.26679		1.54165	0.151871
	12 h	ZT54	25.3616	25.358	25.6009	25.4402	1.81667	-0.764989	1.69936			12 h	ZT54	24.5518	24.8048	24.8003	24.719	2.0829	-0.365084	1.28796		1.55618	0.143181
	16 h	ZT58	24.8108	24.8464	25.0619	24.9064	1.6091	-0.972555	1.96231			16 h	ZT58	24.3294	24.2	24.2331	24.2542	1.86454	-0.583446	1.49842		1.8031	0.159208
	20 h	ZT62	25.4535	25.4174	25.5829	25.4846	1.72834	-0.853318	1.80665			20 h	ZT62	24.4944	24.2332	24.4801	24.4026	1.60868	-0.839304	1.78919		1.88477	0.0781177
	24 h	ZT66	25.2202	25.2531	25.4142	25.2958	1.64698	-0.934676	1.91146			24 h	ZT66	24.2599	24.1056	24.4649	24.2768	1.77373	-0.674256	1.59577		1.83108	0.0803827
	4 h	ZT70	25.6634	25.4508	25.7445	25.6196	1.76351	-0.818147	1.76314			4 h	ZT70	25.0029	25.0282	24.9407	24.9906	1.64957	-0.798414	1.73919		1.83559	0.0724467
	8 h	ZT74	25.7606	25.2514	25.2347	25.4156	1.94618	-0.635475	1.55345			8 h	ZT74	24.8947	24.9128	24.887	24.8982	1.46947	-0.978516	1.97044		1.85759	0.304142
	12 h	ZT78	25.3823	25.3139	25.5487	25.4149	1.63771	-0.943945	1.92378			12 h	ZT78	24.2625	24.5901	24.6814	24.5113	1.54139	-0.906596	1.87462		1.9902	0.0664145
0:24 DD-80%	time		Ct1	Ct2	Ct3	avg	dct	ddct	2^-ddct		0:24 DD-80%	time		Ct1	Ct2	Ct3	avg	dct	ddct	2^-ddct		AB avg	sd
root	8 h	ZT2	24.611	24.7486	24.6097	24.6564	3.05995	0.4783	0.717823		root	8 h	ZT2	22.5416	22.5421	22.4656	22.5164	3.23241	0.78443	0.580581		0.677385	0.0404384
Series A	12 h	ZT6	24.1182	24.1502	24.0234	24.0973	2.71555	0.133891	0.91137		Series B	12 h	ZT6	22.2079	22.1228	22.3306	22.2204	2.70762	0.259638	0.835298		0.913881	0.00251033
	16 h	ZT10	24.405	24.2458	24.512	24.3876	2.5188	-0.0628518	1.04453			16 h	ZT10	22.4999	21.9477	22.1563	22.2013	2.44009	-0.00789116	1.00548		1.07381	0.029286
	20 h	ZT14	24.0947	24.087	23.6345	23.9387	2.50458	-0.077079	1.05488			20 h	ZT14	21.7491	21.7373	21.6308	21.7058	2.20107	-0.246912	1.18666		1.17837	0.123495
	24 h	ZT18	24.3594	24.0492	23.8513	24.0866	2.49401	-0.0876411	1.06263			24 h	ZT18	22.433	22.3465	22.2853	22.3549	2.14886	-0.299122	1.2304		1.20624	0.143608
	4 h	ZT22	24.4425	24.3533	24.4544	24.4167	2.19837	-0.383281	1.3043			4 h	ZT22	22.182	22.1603	21.8435	22.062	2.10468	-0.343301	1.26866		1.34806	0.0437582
	8 h	ZT26	23.9666	24.0697	23.8284	23.9549	2.13821	-0.443443	1.35985			8 h	ZT26	21.4744	21.2121	21.4379	21.3748	1.89087	-0.557115	1.47132		1.48701	0.12716
	12 h	ZT30	24.1962	24.6426	24.1521	24.3303	2.4074	-0.174257	1.12838			12 h	ZT30	21.8063	21.8546	21.8908	21.8506	2.21336	-0.234617	1.17659		1.2096	0.0812195
	16 h	ZT34	24.1334	24.4127	23.9988	24.1817	2.33746	-0.244191	1.18443			16 h	ZT34	22.5295	22.3999	22.4475	22.459	2.11193	-0.336047	1.26229		1.28463	0.100206
	20 h	ZT38	24.2284	24.555	24.0088	24.2641	2.12994	-0.451716	1.36767			20 h	ZT38	22.2326	22.2282	22.0483	22.1697	1.986	-0.461981	1.37743		1.43941	0.0717459
	24 h	ZT42	24.2245	24.4715	23.9622	24.2194	2.31518	-0.266475	1.20286			24 h	ZT42	22.6007	22.4627	22.6027	22.5554	1.98887	-0.45911	1.37469		1.35551	0.152644
	4 h	ZT46	24.3212	24.5287	24.2328	24.3609	2.62351	0.0418578	0.971403			4 h	ZT46	22.1893	22.1485	22.2786	22.2055	1.98448	-0.463505	1.37889		1.24208	0.270676
	8 h	ZT50	25.1938	25.0795	25.0672	25.1135	1.99005	-0.591602	1.50692			8 h	ZT50	24.0122	24.0154	23.9049	23.9775	1.79752	-0.650466	1.56968		1.61449	0.107573
	12 h	ZT54	25.0717	24.74	24.5057	24.7725	2.06244	-0.519217	1.43318			12 h	ZT54	24.567	24.2243	24.2765	24.3559	1.2997	-1.14828	2.21649		1.93243	0.49925
	16 h	ZT58	24.6564	24.4099	24.5535	24.5399	1.96321	-0.618444	1.53522			16 h	ZT58	24.0637	24.0257	24.2112	24.1002	1.95509	-0.492896	1.40727		1.53955	0.00433504
	20 h	ZT62	24.5341	24.3239	24.5164	24.4581	2.16556	-0.416097	1.33431			20 h	ZT62	24.1799	24.1535	24.1701	24.1678	1.79603	-0.651951	1.57129		1.52908	0.194763
	24 h	ZT66	24.384	24.4302	24.5595	24.4579	2.27781	-0.303844	1.23443			24 h	ZT66	24.1687	23.9722	24.1624	24.1011	1.93654	-0.511437	1.42547		1.39914	0.164714
	4 h	ZT70	24.6805	24.768	24.8007	24.7497	2.20002	-0.381636	1.30282			4 h	ZT70	24.3412	24.6589	24.2371	24.4124	1.90365	-0.544329	1.45834		1.45137	0.148552
	8 h	ZT74	25.2521	25.0365	25.2344	25.1743	1.79607	-0.785583	1.72379			8 h	ZT74	24.831	24.6461	25.2761	24.9177	2.07267	-0.37531	1.29712		1.57342	0.150371
	12 h	ZT78	24.7749	24.5295	24.6269	24.6438	2.18687	-0.394786	1.31475			12 h	ZT78	24.8534	24.7409	24.7196	24.7713	1.98024	-0.467738	1.38294		1.41597	0.101226
0:24 DD -40%	time		Ct1	Ct2	Ct3	avg	dct	ddct	2^-ddct		0:24 DD-40%	time		Ct1	Ct2	Ct3	avg	dct	ddct	2^-ddct		AB avg	sd
root	8 h	ZT2	24.759	24.8643	25.1133	24.9122	2.35046	-0.231192	1.1738		root	8 h	ZT2	22.7698	22.9253	22.4741	22.723	3.16258	0.714596	0.609376		0.92117	0.252634
Series A	12 h	ZT6	24.9837	25.5544	25.3593	25.2991	2.66996	0.0883082	0.940625		Series B	12 h	ZT6	22.5184	22.272	22.4494	22.4132	2.83262	0.384639	0.765971		0.89048	0.0501457
	16 h	ZT10	25.3225	25.3803	25.3432	25.3487	2.54301	-0.0386404	1.02715			16 h	ZT10	22.147	21.9048	21.9122	21.988	2.36815	-0.0798297	1.05689		1.09332	0.0661772
	20 h	ZT14	24.889	24.935	24.5631	24.7957	2.048	-0.533658	1.44759			20 h	ZT14	22.6533	22.6496	22.4464	22.5831	2.28545	-0.162535	1.11925		1.33775	0.109841
	24 h	ZT18	24.5538	24.541	24.3106	24.4684	1.94047	-0.641186	1.55961			24 h	ZT18	22.0846	22.1348	22.1166	22.112	2.10156	-0.346423	1.2714		1.47722	0.082387
	4 h	ZT22	24.2487	24.5184	24.4943	24.4205	1.67821	-0.903446	1.87053			4 h	ZT22	21.9721	21.9416	22.013	21.9756	1.84454	-0.603439	1.51933		1.76868	0.101846
	8 h	ZT26	24.4659	24.6571	24.4839	24.5356	1.60576	-0.975898	1.96687			8 h	ZT26	21.5271	21.3214	21.5728	21.4738	1.87969	-0.568296	1.48277		1.79679	0.170071
	12 h	ZT30	24.8028	25.1944	25.141	25.0461	1.56945	-1.01221	2.017			12 h	ZT30	22.0064	21.9946	21.9773	21.9928	1.99746	-0.450517	1.36653		1.7581	0.258899
	16 h	ZT34	25.3327	25.0909	25.0785	25.1674	2.06783	-0.51383	1.42784			16 h	ZT34	21.9357	21.9338	21.9258	21.9318	1.92515	-0.522829	1.43677		1.50205	0.0742104
	20 h	ZT38	24.1948	24.2085	24.1602	24.1878	1.81751	-0.764144	1.69836			20 h	ZT38	22.2282	22.244	22.5944	22.3555	2.28286	-0.165117	1.12126		1.46424	0.234125
	24 h	ZT42	24.7021	24.562	24.6817	24.6486	1.73862	-0.843038	1.79382			24 h	ZT42	21.4116	21.4656	21.4892	21.4555	1.83815	-0.609836	1.52609		1.73403	0.0597902
	4 h	ZT46	25.1191	25.0171	25.303	25.1464	2.27934	-0.302319	1.23313			4 h	ZT46	21.4336	21.3901	21.2733	21.3656	1.89169	-0.55629	1.47048		1.42318	0.190058
	8 h	ZT50	24.4989	24.611	24.6341	24.5814	2.00495	-0.576708	1.49144			8 h	ZT50	24.4617	24.5092	24.3159	24.4289	1.7039	-0.744086	1.67491		1.66448	0.173039
	12 h	ZT54	24.9554	24.9201	24.8281	24.9012	2.08447	-0.497181	1.41145			12 h	ZT54	24.9059	25.0728	24.9585	24.9791	2.1747	-0.273285	1.20856		1.36867	0.0427831
	16 h	ZT58	23.7267	23.4767	23.4607	23.5547	2.08105	-0.500602	1.4148			16 h	ZT58	24.2008	24.2867	24.3574	24.2817	1.96725	-0.480734	1.39545		1.47287	0.0580623
	20 h	ZT62	24.2016	24.5778	24.6153	24.4649	2.0442	-0.537452	1.45141			20 h	ZT62	27.0719	27.1113	27.0351	27.0727	2.49663	0.04865	0.966841		1.25606	0.195351
	24 h	ZT66	23.8258	23.8805	23.9983	23.9015	1.95987	-0.621784	1.53878			24 h	ZT66	27.4971	27.5274	27.518	27.5142	2.30351	-0.144468	1.10532		1.3757	0.163073
	4 h	ZT70	24.3317	24.2153	24.3249	24.2907	2.02398	-0.557674	1.47189			4 h	ZT70	27.0474	26.9828	27.0442	27.0248	2.57298	0.124994	0.917008		1.23896	0.23293
	8 h	ZT74	23.5086	23.5447	23.5601	23.5378	2.04187	-0.539788	1.45376			8 h	ZT74	26.3196	26.3652	26.2694	26.3181	2.16145	-0.286533	1.21971		1.39594	0.0578203
	12 h	ZT78	23.5612	23.2888	23.9973	23.6157	2.41123	-0.170427	1.12539			12 h	ZT78	25.5616	25.3192	25.2464	25.3757	1.95359	-0.49439	1.40873		1.33544	0.210049

## Sheet: ELF4-3
Relative expression data collection of Brachypodium distachyon core clock genes. Datasets of different genes are separated on different worksheets.
ELF4-like 1
18:6-80%	time		Ct1	Ct2	Ct3	avg	dct	ddct	2^-ddct		18:6-80%	time		Ct1	Ct2	Ct3	avg	dct	ddct	2^-ddct		AB avg	sd
green plant parts	8 h	ZT2	23.9407	23.7929	23.7729	23.8355	3.84959	0.268942	0.829928		green plant parts	8 h	ZT2	25.367	25.2654	25.3215	25.3179	3.91683	0.259414	0.835427		0.811032	0.0188962
series A	12 h	ZT6	24.2234	24.2287	24.1125	24.1882	3.68644	0.105793	0.929294		series B	12 h	ZT6	25.1287	25.2043	25.2514	25.1948	3.81873	0.161315	0.89421		0.888583	0.0407109
	16 h	ZT10	24.1352	24.1807	23.8472	24.0544	3.68875	0.108102	0.927808			16 h	ZT10	25.2722	25.3849	25.4091	25.3554	3.47041	-0.187004	1.1384		1.00361	0.075799
	20 h	ZT14	24.3004	24.4025	24.324	24.3423	3.17579	-0.404857	1.32396			20 h	ZT14	24.8494	24.8445	25.0117	24.9019	3.44382	-0.213589	1.15957		1.21172	0.112238
	24 h	ZT18	23.7455	23.6944	23.5932	23.6777	3.10949	-0.471159	1.38622			24 h	ZT18	25.4578	25.3972	25.3842	25.4131	3.80793	0.150523	0.900924		1.12023	0.265992
	4 h	ZT22	24.1669	23.9308	23.8313	23.9763	3.25877	-0.321875	1.24995			4 h	ZT22	24.4089	24.5433	24.5994	24.5172	3.2434	-0.414016	1.33239		1.25665	0.00669565
	8 h	ZT26	24.7738	24.5448	24.7439	24.6875	4.21634	0.63569	0.643633			8 h	ZT26	25.6051	25.6706	25.6159	25.6305	3.96521	0.307795	0.807876		0.704823	0.0611896
	12 h	ZT30	24.4861	25.1254	24.5461	24.7192	3.82671	0.246069	0.843191			12 h	ZT30	24.9177	24.9163	25.1657	24.9999	3.71549	0.0580786	0.960543		0.876979	0.0337885
	16 h	ZT34	24.2256	24.5332	24.3267	24.3618	3.99496	0.414315	0.750376			16 h	ZT34	25.5829	26.8696	25.4855	25.5342	4.51246	0.855048	0.552847		0.637287	0.113089
	20 h	ZT38	23.7714	23.9562	23.6685	23.7987	3.19806	-0.382588	1.30368			20 h	ZT38	25.3504	26.3687	27.8951	25.3504	4.21611	0.558703	0.678912		0.973705	0.329973
	24 h	ZT42	23.424	23.5644	23.2764	23.4216	3.43392	-0.146728	1.10706			24 h	ZT42	24.8864	25.3923	25.3302	25.203	4.42507	0.767655	0.587372		0.831995	0.275061
	4 h	ZT46	24.2087	24.0172	24.0734	24.0998	3.52894	-0.0517041	1.03649			4 h	ZT46	24.9073	25.0735	25.2764	25.0857	4.13785	0.480438	0.71676		0.858053	0.178435
	8 h	ZT50	25.2465	25.0607	25.1253	25.1441	3.54699	-0.0336577	1.0236			8 h	ZT50	25.5088	25.5277	25.4364	25.4909	3.89379	0.236377	0.848875		0.914245	0.109359
	12 h	ZT54	24.6765	24.5006	24.8031	24.6601	3.5485	-0.032146	1.02253			12 h	ZT54	25.628	25.2624	25.4477	25.446	4.33441	0.676999	0.625465		0.807793	0.214739
	16 h	ZT58	24.9361	25.172	25.1948	25.1009	2.81759	-0.763057	1.69708			16 h	ZT58	24.5873	24.6191	24.647	24.6178	2.33447	-1.32294	2.50175		2.0346	0.337514
	20 h	ZT62	24.6833	24.6767	24.6946	24.6849	3.30705	-0.273599	1.20882			20 h	ZT62	24.6124	24.706	24.7479	24.6888	3.31095	-0.346458	1.27144		1.20718	0.00163464
	24 h	ZT66	24.4831	24.7645	24.624	24.6239	3.39907	-0.181577	1.13412			24 h	ZT66	25.1964	25.1836	25.3332	25.2378	4.01298	0.355565	0.781563		0.937593	0.19653
	4 h	ZT70	24.4678	25.0333	24.6052	24.7021	3.11603	-0.464618	1.37995			4 h	ZT70	25.1007	25.052	25.1908	25.1145	3.52841	-0.129	1.09354		1.20841	0.171541
	8 h	ZT74	25.0222	24.8044	24.8984	24.9083	3.69496	0.114314	0.923821			8 h	ZT74	26.1283	25.6841	25.8664	25.8929	4.67951	1.0221	0.4924		0.695353	0.228469
	12 h	ZT78	25.0029	24.9186	25.1147	25.0121	3.41654	-0.164109	1.12047			12 h	ZT78	25.3905	25.2726	25.266	25.3097	3.71419	0.0567741	0.961411		1.01603	0.104441
							3.58065
18:6-40%	time		Ct1	Ct2	Ct3	avg	dct	ddct	2^-ddct		18:6-40%	time		Ct1	Ct2	Ct3	avg	dct	ddct	2^-ddct		AB avg	sd
green plant parts	8 h	ZT2	26.7375	26.3922	26.7283	26.6193	3.56171	-0.0189329	1.01321		green plant parts	8 h	ZT2	25.8312	26.0462	25.9984	25.9586	3.44086	-0.216552	1.16195		1.05748	0.044266
series A	12 h	ZT6	25.1918	25.2705	25.3501	25.2708	2.92206	-0.658589	1.57854		series B	12 h	ZT6	25.2431	25.3724	25.3784	25.3313	2.81522	-0.842188	1.79277		1.6392	0.0606642
	16 h	ZT10	23.9379	24.1042	24.0788	24.0084	3.55525	-0.0253974	1.01776			16 h	ZT10	25.1711	25.3477	25.4048	25.3079	3.11018	-0.547233	1.46128		1.20166	0.183899
	20 h	ZT14	24.6666	24.7372	24.8645	24.7561	2.806	-0.774643	1.71077			20 h	ZT14	25.264	25.0939	25.177	25.1783	3.01777	-0.639639	1.55794		1.59399	0.116779
	24 h	ZT18	23.9215	23.9154	24.1214	23.9861	2.96144	-0.619203	1.53603			24 h	ZT18	27.981	27.8024	27.6509	27.7266	4.17809	0.520674	0.697046		1.09848	0.437551
	4 h	ZT22	23.8979	23.9723	23.9074	23.9259	2.99773	-0.582919	1.49788			4 h	ZT22	25.6968	25.2105	25.1364	25.1734	3.26937	-0.388047	1.30862		1.36934	0.128534
	8 h	ZT26	23.9293	23.9274	24.2561	23.9284	3.63864	0.0579989	0.960596			8 h	ZT26	25.8646	25.9515	25.8864	25.9009	3.21614	-0.441273	1.3578		1.12402	0.163423
	12 h	ZT30	24.2782	24.3383	24.3938	24.3368	2.93229	-0.648357	1.56738			12 h	ZT30	25.4685	25.5791	25.4826	25.51	3.03504	-0.622375	1.53941		1.51351	0.0538729
	16 h	ZT34	24.4738	24.2986	24.4721	24.4148	3.17185	-0.408798	1.32758			16 h	ZT34	25.5004	25.4194	25.4746	25.4648	3.12264	-0.534772	1.44871		1.35061	0.0230315
	20 h	ZT38	23.8391	23.935	23.7886	23.8138	2.87775	-0.702897	1.62777			20 h	ZT38	25.5054	25.4804	25.6606	25.5488	2.74697	-0.910438	1.87962		1.70499	0.0772228
	24 h	ZT42	24.5632	24.1562	24.5622	24.4272	3.54771	-0.0329346	1.02309			24 h	ZT42	25.7006	26.2438	26.1596	26.2017	3.14087	-0.516547	1.43053		1.18974	0.166653
	4 h	ZT46	23.2749	23.3294	23.4389	23.3477	3.00021	-0.58044	1.49531			4 h	ZT46	25.6372	25.6962	25.7745	25.7027	2.82363	-0.833784	1.78235		1.59265	0.0973438
	8 h	ZT50	25.2727	25.1922	25.3356	25.2668	3.35183	-0.228815	1.17187			8 h	ZT50	26.3472	26.1188	26.1289	26.1983	3.51604	-0.141369	1.10295		1.10883	0.0630375
	12 h	ZT54	25.4073	24.9679	25.1631	25.1795	3.40385	-0.176795	1.13037			12 h	ZT54	25.5824	25.5994	25.5307	25.5709	3.48081	-0.176601	1.13022		1.10101	0.0293595
	16 h	ZT58	24.8489	24.7847	24.464	24.6992	3.01507	-0.56558	1.47998			16 h	ZT58	25.2862	25.2696	25.2771	25.2776	3.14257	-0.514843	1.42884		1.41739	0.0625925
	20 h	ZT62	24.2681	24.3296	24.166	24.2545	2.98323	-0.59742	1.51301			20 h	ZT62	25.5635	25.4889	25.5674	25.5399	3.28168	-0.375732	1.2975		1.37164	0.141373
	24 h	ZT66	24.4734	24.8908	24.4314	24.5985	3.23692	-0.343724	1.26903			24 h	ZT66	25.586	25.9124	25.6829	25.7271	3.45238	-0.205036	1.15272		1.181	0.0880229
	4 h	ZT70	24.6889	24.4405	24.3076	24.479	3.21342	-0.367226	1.28987			4 h	ZT70	25.0363	25.1182	25.1748	25.1098	2.92307	-0.734341	1.66364		1.43365	0.143779
	8 h	ZT74	24.9839	24.5764	25.0472	24.8692	3.66123	0.0805864	0.945673			8 h	ZT74	25.5764	25.5985	25.6678	25.6143	3.25599	-0.401422	1.32081		1.09902	0.153346
	12 h	ZT78	24.4866	24.9883	24.1461	24.5403	3.24153	-0.339115	1.26498			12 h	ZT78	25.2525	25.3551	25.3252	25.3109	3.4144	-0.243009	1.18346		1.19356	0.0714242
18:6-80%	time		Ct1	Ct2	Ct3	avg	dct	ddct	2^-ddct		18:6-80%	time		Ct1	Ct2	Ct3	avg	dct	ddct	2^-ddct		AB avg	sd
root	8 h	ZT2	25.7725	25.9702	26.3557	26.0328	5.05732	1.47668	0.359315		root	8 h	ZT2	26.457	26.4253	25.9546	26.2789	5.18435	1.52694	0.347013		0.344173	0.0214145
series A	12 h	ZT6	25.0893	24.9003	25.1066	25.0321	4.34486	0.764215	0.588773		series B	12 h	ZT6	24.3806	24.5808	24.6266	24.5293	4.08251	0.425096	0.744789		0.647484	0.0830292
	16 h	ZT10	24.5208	24.8522	24.821	24.7313	4.54618	0.965532	0.512089			16 h	ZT10	24.4815	24.5888	24.4983	24.5229	4.27434	0.616923	0.65206		0.56518	0.0750814
	20 h	ZT14	24.0065	24.17	24.2278	24.1347	4.20118	0.620536	0.650429			20 h	ZT14	23.7373	23.9582	24.1983	23.9646	4.40829	0.750881	0.594241		0.606938	0.0615053
	24 h	ZT18	25.2425	25.1552	25.2626	25.2201	4.21969	0.639046	0.642137			24 h	ZT18	24.7982	24.7356	24.8292	24.7877	4.27207	0.614662	0.653083		0.630689	0.0161904
	4 h	ZT22	24.5668	24.7069	24.6701	24.6479	4.07376	0.493113	0.71049			4 h	ZT22	24.5535	24.7748	24.6564	24.6616	4.05538	0.397969	0.758926		0.715044	0.00644062
	8 h	ZT26	24.3559	24.6313	24.4732	24.4868	4.99249	1.41185	0.375831			8 h	ZT26	25.2144	25.3109	25.2461	25.2571	4.60811	0.950698	0.517382		0.433201	0.0811343
	12 h	ZT30	24.5872	24.7326	24.7044	24.6747	4.39334	0.812694	0.569318			12 h	ZT30	24.0153	24.2162	24.2854	24.1723	4.03632	0.378909	0.769019		0.649243	0.113032
	16 h	ZT34	24.9004	24.9306	24.9289	24.92	4.53486	0.95421	0.516124			16 h	ZT34	24.655	24.4226	24.6286	24.5687	4.47668	0.819268	0.566729		0.526743	0.0150173
	20 h	ZT38	24.8741	25.179	25.083	25.0454	4.52888	0.948231	0.518268			20 h	ZT38	24.1583	24.3976	24.3974	24.3178	4.19917	0.541762	0.686931		0.584801	0.0940928
	24 h	ZT42	25.126	24.9908	25.1418	25.0862	4.32761	0.746968	0.595855			24 h	ZT42	24.205	24.5176	24.4206	24.3811	3.98996	0.332552	0.79413		0.674417	0.111104
	4 h	ZT46	24.4695	24.4113	24.4148	24.4318	4.18906	0.608418	0.655916			4 h	ZT46	24.337	25.3603	24.5714	24.4542	4.00873	0.351317	0.783868		0.699582	0.0617538
	8 h	ZT50	27.0553	27.1534	26.9322	27.0469	4.22667	0.646024	0.639039			8 h	ZT50	26.1278	26.1941	26.0618	26.1279	4.52699	0.869578	0.547307		0.578992	0.0600466
	12 h	ZT54	26.5207	26.5814	26.7867	26.6296	4.26198	0.681339	0.623586			12 h	ZT54	26.1086	25.8015	26.1705	26.0269	4.29472	0.637309	0.642911		0.616591	0.00699511
	16 h	ZT58	26.1968	26.1962	26.0786	26.1572	4.18909	0.608449	0.655901			16 h	ZT58	25.1333	25.3082	25.215	25.2189	4.11414	0.456727	0.728637		0.673391	0.0174892
	20 h	ZT62	26.3213	26.3889	26.3792	26.3631	4.09418	0.513536	0.700503			20 h	ZT62	25.6309	25.6369	25.6775	25.6484	4.37686	0.71945	0.607329		0.63818	0.062323
	24 h	ZT66	26.3593	26.391	26.1895	26.3133	4.32931	0.748669	0.595153			24 h	ZT66	26.0807	26.0111	26.2076	26.0998	4.80007	1.14266	0.452923		0.512303	0.0828498
	4 h	ZT70	26.0924	26.3362	26.0188	26.1491	3.8233	0.242652	0.84519			4 h	ZT70	25.8017	25.9374	25.7539	25.831	4.19369	0.536277	0.689548		0.749503	0.0956871
	8 h	ZT74	26.3716	26.2792	26.2956	26.3155	4.17088	0.590238	0.664233			8 h	ZT74	26.0585	26.0725	26.1132	26.0814	4.45968	0.802267	0.573447		0.603982	0.0602509
	12 h	ZT78	25.9635	25.9123	26.1104	25.9954	4.19137	0.610726	0.654867			12 h	ZT78	25.9883	25.9431	25.7156	25.8823	4.42204	0.764631	0.588604		0.606485	0.048382
18:6-40%	time		Ct1	Ct2	Ct3	avg	dct	ddct	2^-ddct		18:6-40%	time		Ct1	Ct2	Ct3	avg	dct	ddct	2^-ddct		AB avg	sd
root	8 h	ZT2	25.5126	25.2563	25.1103	25.2931	5.06901	1.48836	0.356417		root	8 h	ZT2	24.5349	24.6379	24.5596	24.5774	4.45839	0.800974	0.573962		0.450318	0.0939009
series A	12 h	ZT6	25.4775	25.3216	25.3829	25.394	4.74429	1.16364	0.446384		series B	12 h	ZT6	25.0338	25.0307	25.2577	25.1074	4.46536	0.807946	0.571195		0.49399	0.0476056
	16 h	ZT10	24.9179	24.7932	24.9366	24.8826	4.60335	1.0227	0.492193			16 h	ZT10	25.0623	25.0549	25.2482	25.1218	4.59177	0.934357	0.523276		0.494177	0.00198325
	20 h	ZT14	24.4733	24.8817	24.549	24.6347	4.40018	0.819535	0.566625			20 h	ZT14	24.6345	24.5987	24.7575	24.6636	4.36279	0.705374	0.613283		0.574064	0.00743939
	24 h	ZT18	24.4898	24.4789	24.504	24.4909	4.3403	0.759657	0.590637			24 h	ZT18	24.8271	25.0366	25.11	24.9912	4.33602	0.678607	0.624768		0.591515	0.0008782
	4 h	ZT22	25.5423	25.7012	25.8321	25.6217	4.61927	1.03862	0.486792			4 h	ZT22	24.8083	24.8412	25.1722	24.9406	3.81257	0.155154	0.898037		0.669147	0.182354
	8 h	ZT26	25.1098	25.2587	25.2398	25.2028	5.11765	1.537	0.344601			8 h	ZT26	25.7847	25.9872	25.9596	25.9105	4.78548	1.12806	0.457529		0.389211	0.0446095
	12 h	ZT30	24.8829	25.0565	25.0845	25.008	4.53144	0.950793	0.517348			12 h	ZT30	25.1617	25.276	25.2813	25.2397	4.26203	0.604615	0.657647		0.570458	0.0531101
	16 h	ZT34	24.9961	25.0661	25.1522	25.0714	4.73697	1.15632	0.448655			16 h	ZT34	25.4903	25.4764	25.7214	25.5627	4.56432	0.906908	0.533327		0.477173	0.0285174
	20 h	ZT38	25.2465	25.1427	25.3911	25.2601	4.48293	0.902282	0.53504			20 h	ZT38	25.3508	25.5957	25.8878	25.6114	4.13129	0.473876	0.720028		0.608878	0.0738382
	24 h	ZT42	26.5482	25.3069	25.5961	25.4515	4.61412	1.03348	0.488532			24 h	ZT42	23.9171	23.9747	24.174	24.0219	3.93595	0.278538	0.824426		0.635118	0.146587
	4 h	ZT46	24.6324	24.6496	24.8283	24.7034	4.39681	0.81616	0.567952			4 h	ZT46	23.8929	23.9833	24.2531	24.0431	3.70222	0.0448089	0.969418		0.743568	0.175616
	8 h	ZT50	26.5126	26.4991	26.1282	26.38	4.06039	0.479742	0.717106			8 h	ZT50	25.5268	25.3129	25.4294	25.423	4.24319	0.585778	0.66629		0.674435	0.0426714
	12 h	ZT54	26.2088	26.2103	26.3605	26.2599	4.19163	0.610982	0.654751			12 h	ZT54	25.9824	25.7466	25.9988	25.9093	4.33566	0.678253	0.624921		0.623645	0.0311062
	16 h	ZT58	26.4802	26.6442	26.4711	26.5318	4.08317	0.502527	0.705869			16 h	ZT58	25.4898	25.5271	25.4807	25.4992	4.38323	0.725815	0.604655		0.639596	0.0662735
	20 h	ZT62	26.3855	26.7552	26.3139	26.4849	3.97819	0.397544	0.75915			20 h	ZT62	26.123	25.9673	26.0702	26.0535	4.4897	0.832292	0.561636		0.645841	0.113309
	24 h	ZT66	26.9265	27.1166	27.0152	27.0194	4.17096	0.590312	0.664199			24 h	ZT66	27.6942	27.6159	28.0423	27.7841	4.29042	0.633013	0.644828		0.637806	0.0263929
	4 h	ZT70	26.777	26.6313	26.6984	26.7022	4.02692	0.446275	0.733936			4 h	ZT70	26.4742	26.5281	26.4735	26.4919	3.7451	0.0876885	0.941029		0.813101	0.079165
	8 h	ZT74	27.2795	26.9555	27.2757	27.1702	3.81744	0.236796	0.848628			8 h	ZT74	25.9788	25.7984	26.0533	25.9435	4.28386	0.626452	0.647768		0.731414	0.117214
	12 h	ZT78	26.9866	27.1953	27.1145	27.0988	3.69384	0.113195	0.924538			12 h	ZT78	26.2365	26.2251	26.4561	26.3059	4.56485	0.907434	0.533132		0.715022	0.209516
24:0 LL - 80%	time		Ct1	Ct2	Ct3	avg	dct	ddct	2^-ddct		24:0 LL - 80%	time		Ct1	Ct2	Ct3	avg	dct	ddct	2^-ddct		AB avg	sd
green plant parts	8 h	ZT2	25.533	25.5697	27.4172	25.5514	3.6936	0.112959	0.92469		green plant parts	8 h	ZT2	25.0711	25.627	25.1476	25.2819	4.29493	0.637514	0.64282		0.767099	0.15759
series A	12 h	ZT6	24.5966	24.3412	24.1687	24.3689	3.78663	0.205981	0.866949		series B	12 h	ZT6	23.8954	24.235	24.1144	24.0816	3.83239	0.174978	0.885781		0.853414	0.0135343
	16 h	ZT10	23.5816	23.9015	23.8401	23.7744	3.27474	-0.305907	1.2362			16 h	ZT10	24.71	24.8121	24.9429	24.8217	3.67619	0.0187732	0.987072		1.08606	0.150137
	20 h	ZT14	24.1861	24.3962	24.4879	24.3568	2.97009	-0.610551	1.52684			20 h	ZT14	23.7469	23.8863	23.9011	23.8448	3.16113	-0.496284	1.41058		1.43216	0.0946809
	24 h	ZT18	24.2847	24.2176	24.363	24.2884	3.48252	-0.0981264	1.07038			24 h	ZT18	23.9969	24.4245	24.4335	24.285	3.41292	-0.244493	1.18468		1.09683	0.0264525
	4 h	ZT22	24.0535	24.0121	24.103	24.0562	3.71418	0.133535	0.911595			4 h	ZT22	24.1513	24.2208	23.0741	23.8154	3.17827	-0.479142	1.39391		1.11664	0.205043
	8 h	ZT26	23.6678	23.8573	23.9025	23.8092	3.67066	0.0900168	0.939512			8 h	ZT26	24.6546	24.8564	24.7699	24.7603	3.76829	0.110881	0.926023		0.908774	0.0307376
	12 h	ZT30	26.1139	26.4616	26.199	26.2581	5.7383	2.15766	0.22412			12 h	ZT30	24.4598	24.2273	24.2315	24.3062	3.77526	0.11785	0.92156		0.548963	0.324843
	16 h	ZT34	25.9007	25.7034	26.1004	25.9015	6.23129	2.65064	0.159249			16 h	ZT34	24.1734	24.274	24.1675	24.205	3.7734	0.115991	0.922748		0.517091	0.357841
	20 h	ZT38	25.5087	25.1221	25.4378	25.3562	5.45989	1.87925	0.271826			20 h	ZT38	24.2257	24.2885	24.274	24.2627	3.33312	-0.324289	1.25205		0.729496	0.45767
	24 h	ZT42	28.8411	29.9508	29.6159	29.4693	3.0759	-0.50474	1.41887			24 h	ZT42	24.5007	24.5006	24.698	24.5664	3.32798	-0.329428	1.25652		1.30514	0.113732
	4 h	ZT46	25.942	26.1191	25.9992	26.0201	4.61679	1.03614	0.487629			4 h	ZT46	23.6284	23.983	23.8911	23.8341	3.3092	-0.348208	1.27298		0.847321	0.359692
	8 h	ZT50	25.0245	25.0689	24.9274	25.0069	3.4977	-0.0829468	1.05918			8 h	ZT50	24.0547	24.0102	24.0877	24.0509	4.42104	0.763627	0.589014		0.808835	0.250344
	12 h	ZT54	25.3535	25.139	25.201	25.2312	3.79049	0.209845	0.86463			12 h	ZT54	23.9566	23.9904	23.949	23.9653	4.54719	0.889777	0.539698		0.68818	0.17645
	16 h	ZT58	25.1272	25.1455	25.287	25.1866	3.51416	-0.0664822	1.04716			16 h	ZT58	22.9487	23.1336	23.1343	23.0722	4.01077	0.353359	0.78276		0.894679	0.152481
	20 h	ZT62	25.0473	25.0263	24.9306	25.0014	3.1952	-0.385448	1.30627			20 h	ZT62	23.1348	23.155	23.0654	23.1184	3.63653	-0.0208793	1.01458		1.13413	0.172131
	24 h	ZT66	25.3302	25.4914	25.5568	25.4595	3.42398	-0.156669	1.11471			24 h	ZT66	23.1314	23.0951	23.2435	23.1567	3.82066	0.163249	0.893012		0.980723	0.133987
	4 h	ZT70	25.3956	25.2662	25.3076	25.3232	3.45854	-0.122104	1.08832			4 h	ZT70	22.9076	23.1037	23.207	23.0728	3.99468	0.337271	0.791537		0.91942	0.1689
	8 h	ZT74	25.3336	25.3533	25.2026	25.2965	3.54927	-0.0313798	1.02199			8 h	ZT74	23.3926	23.1306	23.154	23.2257	4.09123	0.433815	0.740302		0.861964	0.160025
	12 h	ZT78	24.9391	24.8454	24.7074	24.8306	3.12884	-0.451801	1.36775			12 h	ZT78	23.3481	23.3187	23.4661	23.3776	4.15365	0.496238	0.708953		1.01998	0.347765
24:0 LL -40%	time		Ct1	Ct2	Ct3	avg	dct	ddct	2^-ddct		24:0 LL - 40%	time		Ct1	Ct2	Ct3	avg	dct	ddct	2^-ddct		AB avg	sd
green plant parts	8 h	ZT2	22.8562	22.0438	23.6115	22.8372	3.72949	0.148844	0.901973		green plant parts	8 h	ZT2	23.3899	23.8395	23.8109	23.6801	3.83839	0.180976	0.882106		0.869184	0.0327887
series A	12 h	ZT6	21.8737	22.0979	22.3872	22.1196	3.3635	-0.217141	1.16243		series B	12 h	ZT6	23.1357	23.3761	23.4965	23.3361	3.64315	-0.0142578	1.00993		1.06001	0.102415
	16 h	ZT10	21.807	21.8704	22.1461	21.9412	3.41086	-0.169788	1.12489			16 h	ZT10	23.1258	23.5477	23.6133	23.4289	3.40406	-0.253351	1.19197		1.12755	0.00265618
	20 h	ZT14	21.7241	22.0883	22.513	22.1085	3.44222	-0.138424	1.1007			20 h	ZT14	22.7645	23.3398	23.3559	23.1534	3.01248	-0.644936	1.56367		1.29167	0.190969
	24 h	ZT18	22.3012	22.2993	22.7766	22.4591	3.4921	-0.0885442	1.0633			24 h	ZT18	22.4446	23.2081	23.018	22.8902	2.73956	-0.917852	1.8893		1.42735	0.36405
	4 h	ZT22	23.0244	21.7863	22.5472	22.4527	3.71778	0.137132	0.909325			4 h	ZT22	22.9835	23.4367	23.4513	23.2905	3.2232	-0.434212	1.35117		1.09524	0.185915
	8 h	ZT26	22.2159	22.5429	22.6623	22.4737	3.76456	0.183912	0.880313			8 h	ZT26	23.579	23.6858	23.8788	23.7145	3.60954	-0.0478699	1.03374		0.930241	0.0499286
	12 h	ZT30	23.0097	23.4861	23.4722	23.3227	3.66793	0.0872853	0.941292			12 h	ZT30	23.226	23.6965	23.5865	23.503	3.32305	-0.334359	1.26082		1.06839	0.127095
	16 h	ZT34	22.2212	22.4766	22.7325	22.4768	3.52672	-0.0539295	1.03809			16 h	ZT34	24.6984	23.7783	23.5282	24.0017	3.74233	0.0849179	0.942838		0.966035	0.0720539
	20 h	ZT38	21.7737	21.7804	22.1927	21.9156	3.53091	-0.0497317	1.03507			20 h	ZT38	23.2342	23.9115	23.4879	23.5445	3.07646	-0.580949	1.49583		1.2267	0.191623
	24 h	ZT42	22.3725	22.571	22.8716	22.605	3.89867	0.318024	0.802168			24 h	ZT42	22.5238	23.1503	23.3333	23.0025	2.95358	-0.703834	1.62883		1.1733	0.371127
	4 h	ZT46	22.2155	22.4284	22.5942	22.4127	3.79301	0.212368	0.863119			4 h	ZT46	22.7915	23.3941	23.3547	23.1801	3.22151	-0.435906	1.35276		1.07289	0.209771
	8 h	ZT50	25.2971	25.2145	25.3621	25.2912	3.62915	0.0485	0.966941			8 h	ZT50	22.7344	22.6245	22.6763	22.6784	3.74325	0.0858414	0.942235		0.930175	0.0367662
	12 h	ZT54	24.6113	24.4251	24.6743	24.5702	3.49296	-0.0876871	1.06267			12 h	ZT54	22.5247	22.8033	22.6973	22.6751	3.89601	0.238596	0.84757		0.933157	0.129508
	16 h	ZT58	24.5839	24.6608	24.5014	24.582	3.10954	-0.471102	1.38617			16 h	ZT58	23.0484	22.9853	23.1117	23.0485	3.62406	-0.0333543	1.02339		1.17826	0.207905
	20 h	ZT62	24.5232	24.45	24.5421	24.5051	2.84234	-0.738307	1.66822			20 h	ZT62	22.4863	22.5376	22.5178	22.5139	3.56948	-0.0879368	1.06285		1.338	0.330222
	24 h	ZT66	25.1899	25.3038	25.3197	25.2711	3.23961	-0.34104	1.26667			24 h	ZT66	22.8108	22.5564	22.7059	22.691	3.50382	-0.153588	1.11233		1.16068	0.105989
	4 h	ZT70	25.2672	25.1654	25.1541	25.1956	3.42524	-0.155408	1.11374			4 h	ZT70	22.2828	22.29	22.6554	22.4094	3.66659	0.00918241	0.993655		1.02795	0.0857858
	8 h	ZT74	25.0335	25.1187	25.4137	25.1886	3.17841	-0.402235	1.32155			8 h	ZT74	22.3822	22.5598	22.6308	22.5243	3.46887	-0.188546	1.13961		1.20106	0.120497
	12 h	ZT78	24.8479	25.2697	25.0908	25.0695	3.15605	-0.424591	1.34219			12 h	ZT78	22.9249	23.2621	23.2843	23.1571	3.42957	-0.227846	1.17108		1.2263	0.115896
24:0 LL- 80%	time		Ct1	Ct2	Ct3	avg	dct	ddct	2^-ddct		24:0 LL- 80%	time		Ct1	Ct2	Ct3	avg	dct	ddct	2^-ddct		AB avg	sd
root	8 h	ZT2	23.7987	24.2924	24.1077	24.0662	4.66889	1.08824	0.470333		root	8 h	ZT2	25.9057	25.8861	25.8965	25.8961	4.87404	1.21663	0.430288		0.439162	0.0311715
Series A	12 h	ZT6	23.3411	24.0266	23.5211	23.6296	4.47955	0.898905	0.536294		Series B	12 h	ZT6	24.6753	24.8842	24.783	24.7808	3.86906	0.211648	0.86355		0.677548	0.141254
	16 h	ZT10	24.0989	24.17	24.282	24.1837	4.91484	1.33419	0.396614			16 h	ZT10	25.419	25.3463	25.5069	25.4241	4.19483	0.537423	0.689001		0.524956	0.128342
	20 h	ZT14	24.686	24.4563	24.5795	24.5739	4.83289	1.25225	0.419794			20 h	ZT14	24.684	24.8231	24.7927	24.7666	3.75393	0.0965191	0.935287		0.653307	0.233513
	24 h	ZT18	23.016	23.426	23.3533	23.2651	4.19935	0.618707	0.651255			24 h	ZT18	25.4942	25.6925	25.4253	25.5374	4.46471	0.807297	0.571452		0.596547	0.0547076
	4 h	ZT22	23.4449	23.4214	23.515	23.4604	4.54496	0.964317	0.512521			4 h	ZT22	24.9462	25.1601	25.1227	25.0764	4.05418	0.396767	0.759559		0.61636	0.103839
	8 h	ZT26	23.4561	23.5394	23.5229	23.5061	4.54538	0.964731	0.512374			8 h	ZT26	24.8791	24.9836	24.9392	24.934	4.39207	0.734655	0.600962		0.541097	0.0287231
	12 h	ZT30	23.731	23.9213	24.3801	24.0108	4.82659	1.24595	0.42163			12 h	ZT30	24.3404	24.5615	24.6769	24.5263	4.0888	0.431384	0.74155		0.562377	0.140746
	16 h	ZT34	23.5121	23.7328	23.7609	23.6686	4.45932	0.878671	0.543868			16 h	ZT34	24.2203	24.284	24.4393	24.3145	3.90955	0.252135	0.839653		0.670006	0.126137
	20 h	ZT38	23.5291	23.6016	23.5612	23.564	4.07235	0.491703	0.711185			20 h	ZT38	24.1244	24.2136	24.5355	24.2912	3.91378	0.256365	0.837195		0.752498	0.0413133
	24 h	ZT42	27.49	27.6315	27.427	27.5162	5.47097	1.89033	0.269746			24 h	ZT42	24.4629	24.5548	24.7477	24.5885	4.06099	0.403575	0.755983		0.493277	0.223531
	4 h	ZT46	23.7897	23.8508	23.8734	23.838	4.53554	0.954897	0.515879			4 h	ZT46	24.8336	24.8836	24.9206	24.8793	4.22399	0.566574	0.675218		0.578054	0.0621751
	8 h	ZT50	22.2558	22.2188	22.2659	22.2468	3.88037	0.29972	0.81241			8 h	ZT50	26.3183	26.32	26.3157	26.318	3.48873	-0.168684	1.12403		0.939098	0.126688
	12 h	ZT54	24.6372	24.5474	24.4724	24.5523	5.11018	1.52953	0.346389			12 h	ZT54	26.4829	26.4778	26.5336	26.4981	3.87007	0.212653	0.862949		0.58231	0.235921
	16 h	ZT58	22.4183	22.3377	22.6119	22.4559	4.29964	0.718995	0.607521			16 h	ZT58	25.7193	25.6676	25.6616	25.6828	3.88355	0.226139	0.85492		0.70907	0.101549
	20 h	ZT62	22.6121	22.5701	22.476	22.5527	3.93883	0.358182	0.780147			20 h	ZT62	26.0862	26.0841	26.2134	26.1279	3.69986	0.0424527	0.971003		0.850417	0.0702693
	24 h	ZT66	22.7197	22.7471	22.8784	22.7817	4.34789	0.767246	0.587538			24 h	ZT66	26.0708	25.9321	26.2097	26.0709	3.56401	-0.0934045	1.06688		0.799569	0.212031
	4 h	ZT70	21.9219	21.8683	21.8297	21.8733	3.65756	0.0769184	0.948081			4 h	ZT70	26.482	26.399	26.4625	26.4478	3.74665	0.0892421	0.940016		0.919693	0.0283877
	8 h	ZT74	23.0234	22.9025	23.1371	23.021	4.56972	0.989078	0.503799			8 h	ZT74	26.2248	26.1186	26.1293	26.1576	3.92828	0.270871	0.828819		0.644835	0.141035
	12 h	ZT78	22.7387	22.6126	22.8175	22.723	4.02765	0.447001	0.733566			12 h	ZT78	26.2943	26.258	26.3428	26.2984	3.63153	-0.025882	1.0181		0.849455	0.115889
24:0 LL- 40%	time		Ct1	Ct2	Ct3	avg	dct	ddct	2^-ddct		24:0 LL- 40%	time		Ct1	Ct2	Ct3	avg	dct	ddct	2^-ddct		AB avg	sd
root	8 h	ZT2	23.548	23.7524	23.7381	23.6795	4.49993	0.919286	0.528771		root	8 h	ZT2	24.7423	24.8758	24.8836	24.8339	4.60467	0.947259	0.518617		0.510257	0.018514
Series A	12 h	ZT6	23.3346	23.068	23.1579	23.1869	4.28277	0.702129	0.614664		Series B	12 h	ZT6	23.966	24.1518	24.4628	24.1935	4.26955	0.612134	0.654228		0.617495	0.00283105
	16 h	ZT10	23.3637	23.4743	23.5546	23.4642	4.25719	0.676547	0.625661			16 h	ZT10	24.1276	24.2849	24.449	24.2872	4.23265	0.575243	0.671173		0.631027	0.00536612
	20 h	ZT14	22.8219	23.1906	22.8698	22.9608	4.36615	0.785509	0.580147			20 h	ZT14	24.1502	24.2625	24.3353	24.2493	4.07229	0.41488	0.750082		0.64568	0.0655327
	24 h	ZT18	27.939	27.7622	27.9471	27.8828	4.42987	0.849226	0.555082			24 h	ZT18	23.9897	24.2377	24.2578	24.1617	3.9961	0.338686	0.790761		0.652433	0.0973509
	4 h	ZT22	26.5964	26.6512	26.7515	26.6664	5.15279	1.57215	0.336308			4 h	ZT22	24.1034	23.583	23.8039	23.8301	3.92759	0.270176	0.829219		0.561278	0.224971
	8 h	ZT26	26.2086	26.437	26.1047	26.2501	5.21981	1.63916	0.321043			8 h	ZT26	23.8389	23.9418	23.8461	23.8756	4.15212	0.494712	0.709703		0.496985	0.175942
	12 h	ZT30	25.518	25.9253	25.7174	25.7202	5.08791	1.50727	0.351777			12 h	ZT30	23.9346	24.2599	24.2027	24.1324	4.35506	0.697646	0.616578		0.468202	0.116425
	16 h	ZT34	25.2519	25.4992	25.3807	25.3773	5.04924	1.46859	0.361334			16 h	ZT34	24.3778	24.4204	24.6585	24.4856	4.53309	0.875675	0.544999		0.439046	0.0777115
	20 h	ZT38	22.9445	22.5931	23.0819	22.8732	4.01429	0.433647	0.740388			20 h	ZT38	24.6113	24.8786	24.742	24.744	4.184	0.526585	0.694196		0.699305	0.0410824
	24 h	ZT42	23.0681	23.1981	23.1443	23.1368	4.46268	0.882037	0.542601			24 h	ZT42	24.2347	24.231	24.3694	24.2784	3.93721	0.279794	0.823708		0.661813	0.119212
	4 h	ZT46	23.3579	23.595	23.4795	23.4775	4.58324	1.00259	0.499103			4 h	ZT46	24.752	24.7643	25.2248	24.9137	4.22597	0.568558	0.67429		0.569226	0.0701232
	8 h	ZT50	26.9419	26.4208	26.5585	26.6404	3.80884	0.228196	0.853702			8 h	ZT50	23.2303	22.4792	23.2162	22.9752	4.26377	0.606358	0.656853		0.738258	0.115443
	12 h	ZT54	26.4227	26.3025	26.2852	26.3368	3.86448	0.283832	0.821407			12 h	ZT54	23.0375	22.6267	22.4325	22.5296	4.03227	0.37486	0.77118		0.776312	0.0450943
	16 h	ZT58	26.2509	26.3115	26.379	26.3138	3.92484	0.344198	0.787746			16 h	ZT58	22.6347	22.6268	22.7073	22.6563	4.13633	0.47892	0.717515		0.73404	0.0537063
	20 h	ZT62	23.0161	26.7157	26.8443	26.78	3.99051	0.409862	0.752695			20 h	ZT62	22.2878	22.1306	21.9546	22.1243	3.91786	0.260453	0.834826		0.772131	0.0194351
	24 h	ZT66	26.5819	26.539	26.815	26.6453	3.97494	0.394293	0.760862			24 h	ZT66	22.6677	22.4219	22.4317	22.5071	3.9769	0.319484	0.801356		0.760346	0.000515995
	4 h	ZT70	26.7901	26.855	27.1986	26.9479	4.16236	0.581713	0.66817			4 h	ZT70	22.4081	22.5175	22.3399	22.4218	3.96053	0.303118	0.810499		0.718334	0.0501647
	8 h	ZT74	26.5423	26.5664	26.533	26.5472	3.95232	0.371679	0.772882			8 h	ZT74	22.6422	22.4892	22.639	22.5902	4.17456	0.51715	0.698751		0.717712	0.0551703
	12 h	ZT78	26.579	26.3899	27.4426	26.8039	4.20037	0.61972	0.650797			12 h	ZT78	22.9099	22.7295	22.7283	22.7892	4.14346	0.486046	0.713979		0.663889	0.0130918
0:24 DD-80%	time		Ct1	Ct2	Ct3	avg	dct	ddct	2^-ddct		0:24 DD-80%	time		Ct1	Ct2	Ct3	avg	dct	ddct	2^-ddct		AB avg	sd
green plant parts	8 h	ZT2	21.8447	21.9065	22.155	21.9688	3.50376	-0.0768884	1.05474		green plant parts	8 h	ZT2	23.8668	24.0795	24.1735	24.0399	4.20753	0.550119	0.682964		0.851157	0.203584
Series A	12 h	ZT6	22.0472	22.2548	22.1872	22.1631	3.4779	-0.102742	1.07381		Series B	12 h	ZT6	25.013	24.5278	24.9186	24.8198	4.47033	0.812921	0.569228		0.806772	0.267041
	16 h	ZT10	22.6829	23.1535	22.9317	22.9227	3.75452	0.173872	0.88646			16 h	ZT10	24.9895	24.8992	25.1437	25.0108	4.54778	0.89037	0.539476		0.69899	0.18747
	20 h	ZT14	22.0818	22.3086	22.3883	22.2596	3.36964	-0.211007	1.1575			20 h	ZT14	25.8843	24.1396	24.3047	24.7762	4.35839	0.700975	0.615156		0.870388	0.287109
	24 h	ZT18	22.4437	22.6548	22.7152	22.6046	3.1898	-0.390845	1.31116			24 h	ZT18	23.5946	23.6377	23.7765	23.6696	3.99237	0.334958	0.792807		1.03144	0.279719
	4 h	ZT22	21.9553	22.1336	22.1856	22.0915	3.09306	-0.487586	1.4021			4 h	ZT22	23.5667	23.7203	23.8591	23.7154	4.17023	0.512823	0.70085		1.03331	0.368782
	8 h	ZT26	22.5839	22.8755	22.8471	22.7688	3.40507	-0.175575	1.12941			8 h	ZT26	25.411	25.3059	25.3777	25.3648	4.59335	0.935939	0.522702		0.812515	0.316899
	12 h	ZT30	22.7138	22.8356	23.1415	22.8969	3.21357	-0.367075	1.28973			12 h	ZT30	24.7576	25.0253	24.8804	24.8878	4.55643	0.899014	0.536253		0.8991	0.390635
	16 h	ZT34	22.8182	23.0571	23.1089	22.9947	3.67107	0.0904234	0.939247			16 h	ZT34	24.9031	25.0939	25.1181	25.0384	4.21574	0.558323	0.679091		0.791574	0.147673
	20 h	ZT38	22.9058	23.0478	22.9239	22.9592	3.41998	-0.160669	1.11781			20 h	ZT38	25.1746	24.3987	24.6519	24.7418	4.37564	0.718229	0.607843		0.847075	0.27073
	24 h	ZT42	23.2799	23.463	23.463	23.402	3.44678	-0.133861	1.09723			24 h	ZT42	24.8249	25.2537	25.0655	25.048	4.33166	0.674246	0.62666		0.845706	0.25152
	4 h	ZT46	23.092	23.0242	23.1049	23.0737	3.16336	-0.417284	1.33541			4 h	ZT46	26.2161	26.7229	26.4225	26.4538	4.91977	1.26236	0.416862		0.865336	0.470076
	8 h	ZT50	25.9727	25.7069	25.8376	25.8391	2.75277	-0.827879	1.77507			8 h	ZT50	26.7003	26.6134	26.6283	26.6474	2.78169	-0.875721	1.83493		1.75746	0.0176168
	12 h	ZT54	25.4407	25.916	25.828	25.7282	3.2535	-0.327146	1.25453			12 h	ZT54	26.9515	26.9803	26.956	26.9626	2.9185	-0.738912	1.66892		1.41848	0.163953
	16 h	ZT58	25.5625	25.4043	25.2916	25.4195	2.94156	-0.639089	1.55735			16 h	ZT58	26.5341	26.4724	26.2794	26.4287	2.75358	-0.903829	1.87103		1.66571	0.108362
	20 h	ZT62	25.4332	25.6515	25.4987	25.5278	2.98432	-0.596327	1.51186			20 h	ZT62	26.3107	26.5489	26.662	26.5072	2.88956	-0.767849	1.70273		1.56318	0.0513158
	24 h	ZT66	25.7327	25.7835	25.8204	25.7788	2.97002	-0.610624	1.52692			24 h	ZT66	26.5597	26.1669	26.4711	26.3992	2.7644	-0.893007	1.85704		1.64387	0.116946
	4 h	ZT70	25.7646	25.5325	25.467	25.588	2.74945	-0.8312	1.77916			4 h	ZT70	26.6515	26.6946	26.6659	26.6706	2.61691	-1.0405	2.05694		1.86476	0.0855921
	8 h	ZT74	25.3881	25.4931	25.1398	25.3403	2.54756	-1.03308	2.0464			8 h	ZT74	26.5454	26.5848	26.4275	26.5192	2.5615	-1.09591	2.13749		2.03656	0.00983663
	12 h	ZT78	25.7192	25.4878	25.4375	25.5482	2.53034	-1.05031	2.07097			12 h	ZT78	26.7768	26.5886	26.4832	26.6162	2.63277	-1.02464	2.03445		2	0.0709723
0:24 DD- 40%	time		Ct1	Ct2	Ct3	avg	dct	ddct	2^-ddct		0:24 DD-40%	time		Ct1	Ct2	Ct3	avg	dct	ddct	2^-ddct		AB avg	sd
green plant parts	8 h	ZT2	25.8989	25.4083	26.1118	25.8063	3.9465	0.365857	0.776008		green plant parts	8 h	ZT2	28.2949	28.1158	28.5325	28.3144	4.73693	1.07952	0.473187		0.612337	0.163671
Series A	12 h	ZT6	25.0591	25.182	24.8472	25.0294	3.35901	-0.221633	1.16605		Series B	12 h	ZT6	27.5718	27.4838	27.3999	27.4852	4.00128	0.343869	0.787926		0.956574	0.209478
	16 h	ZT10	24.7927	24.7981	24.69	24.7603	2.93379	-0.646851	1.56575			16 h	ZT10	27.8928	27.5712	27.6195	27.6945	4.77036	1.11295	0.462347		1.00207	0.563679
	20 h	ZT14	24.7236	24.5053	24.4945	24.5744	3.03808	-0.542565	1.45656			20 h	ZT14	27.223	27.2878	27.3857	27.2988	4.09215	0.434742	0.739826		1.07902	0.377536
	24 h	ZT18	24.0867	24.2688	23.9346	24.0967	2.90519	-0.675456	1.5971			24 h	ZT18	27.6041	27.4234	27.5699	27.5325	4.36839	0.710983	0.610904		1.08817	0.508927
	4 h	ZT22	24.7401	24.6309	24.4572	24.6094	2.93113	-0.64952	1.56865			4 h	ZT22	27.4621	27.254	27.1893	27.3018	4.1079	0.450493	0.731793		1.13126	0.437387
	8 h	ZT26	24.4156	24.6001	24.3029	24.4395	2.68787	-0.892775	1.85674			8 h	ZT26	28.5389	28.2937	28.362	28.3982	3.96822	0.310808	0.80619		1.31058	0.546165
	12 h	ZT30	24.7101	24.7474	24.6943	24.7173	2.95783	-0.622814	1.53988			12 h	ZT30	27.5609	27.6183	27.8207	27.6666	4.22841	0.571001	0.673149		1.08907	0.450804
	16 h	ZT34	24.7019	24.715	24.4552	24.624	2.85188	-0.728763	1.65722			16 h	ZT34	27.683	27.7495	27.6881	27.7069	4.0324	0.374989	0.771111		1.19419	0.463033
	20 h	ZT38	25.0761	24.6832	24.6853	24.8149	2.86593	-0.714718	1.64116			20 h	ZT38	26.8358	27.0136	26.8622	26.9038	3.79306	0.135651	0.910259		1.25213	0.389036
	24 h	ZT42	25.3238	25.2143	25.0725	25.2035	3.08528	-0.495365	1.40968			24 h	ZT42	29.1464	29.0915	29.2829	29.1736	4.3265	0.669091	0.628903		1.003	0.406682
	4 h	ZT46	25.371	25.391	25.1565	25.3062	3.15037	-0.430278	1.34749			4 h	ZT46	28.3777	28.5436	28.4237	28.4484	4.28926	0.631851	0.645348		0.9797	0.367793
	8 h	ZT50	25.0894	25.442	25.7689	25.4334	2.89684	-0.683809	1.60638			8 h	ZT50	26.0811	25.9151	25.8239	25.94	2.34972	-1.30769	2.47546		1.97678	0.370402
	12 h	ZT54	25.6224	25.4891	25.4131	25.5082	2.87211	-0.708531	1.63414			12 h	ZT54	26.1042	26.1401	26.0471	26.0971	2.47362	-1.18379	2.27173		1.89408	0.259935
	16 h	ZT58	25.0383	24.9268	24.9579	24.9743	2.58468	-0.995967	1.99442			16 h	ZT58	25.7828	25.7165	25.8557	25.785	2.48776	-1.16965	2.24957		2.06371	0.0692902
	20 h	ZT62	24.9375	25.0242	24.768	24.9099	2.11603	-1.46462	2.75991			20 h	ZT62	25.9158	26.0321	25.9919	25.9799	2.22368	-1.43374	2.70145		2.66069	0.0992221
	24 h	ZT66	25.1871	25.1638	25.0003	25.1171	2.61399	-0.96666	1.95431			24 h	ZT66	26.1838	26.0501	26.2156	26.1498	2.50099	-1.15642	2.22903		2.03392	0.0796076
	4 h	ZT70	25.7447	25.6748	25.7412	25.7202	2.37921	-1.20143	2.29968			4 h	ZT70	26.3342	26.2574	26.458	26.3499	2.4938	-1.16361	2.24017		2.21188	0.0877962
	8 h	ZT74	25.3754	25.7122	25.8368	25.6415	2.21276	-1.36789	2.58093			8 h	ZT74	25.8441	25.9069	25.9582	25.9031	2.43367	-1.22374	2.33551		2.39771	0.183218
	12 h	ZT78	25.6102	25.4295	25.4286	25.4894	2.51944	-1.0612	2.08667			12 h	ZT78	25.6583	26.0819	25.9663	25.9022	2.12497	-1.53245	2.89276		2.41476	0.328093
0:24 DD-80%	time		Ct1	Ct2	Ct3	avg	dct	ddct	2^-ddct		0:24 DD-80%	time		Ct1	Ct2	Ct3	avg	dct	ddct	2^-ddct		AB avg	sd
root	8 h	ZT2	27.7386	27.2415	27.3583	27.4461	6.12254	2.54189	0.171717		root	8 h	ZT2	26.0008	25.7575	26.1869	25.9818	4.62388	0.966469	0.511757		0.328478	0.15676
Series A	12 h	ZT6	25.6917	26.5564	26.5288	26.2589	5.22196	1.64132	0.320564		Series B	12 h	ZT6	25.3544	25.5569	25.7368	25.5494	4.48511	0.827694	0.563429		0.427398	0.106834
	16 h	ZT10	27.3957	27.2894	26.7361	27.3426	5.79498	2.21433	0.215487			16 h	ZT10	25.9961	26.3387	26.3356	26.2235	4.21062	0.553206	0.681504		0.430838	0.215351
	20 h	ZT14	26.4061	26.5313	26.8924	26.6099	5.40926	1.82861	0.281535			20 h	ZT14	25.7772	25.6293	25.8577	25.7547	4.66909	1.01168	0.495968		0.375901	0.094366
	24 h	ZT18	27.4909	27.3754	27.1461	27.3375	6.00478	2.42413	0.186322			24 h	ZT18	25.3343	25.4912	25.4877	25.4377	3.99149	0.334075	0.793293		0.469253	0.282932
	4 h	ZT22	26.5379	26.36	26.048	26.3153	4.07771	0.497064	0.708547			4 h	ZT22	25.7942	26.3762	25.9467	26.039	3.96889	0.311483	0.805813		0.736302	0.0277545
	8 h	ZT26	25.854	25.8131	25.7298	25.799	4.04613	0.465489	0.724226			8 h	ZT26	25.1671	25.3547	25.4253	25.3157	3.58082	-0.0765962	1.05453		0.862054	0.137828
	12 h	ZT30	25.7928	26.2056	25.8063	25.9349	3.96013	0.379482	0.768714			12 h	ZT30	26.1211	25.9722	26.1465	26.0799	4.665	1.00759	0.497376		0.620158	0.148556
	16 h	ZT34	26.5583	26.3385	26.3444	26.4137	3.71074	0.130093	0.913772			16 h	ZT34	25.2997	25.8522	25.6011	25.5843	3.89892	0.241505	0.845862		0.857901	0.0558712
	20 h	ZT38	26.1165	25.918	25.8936	25.976	3.31904	-0.26161	1.19882			20 h	ZT38	25.3222	25.8733	25.6206	25.6054	3.85933	0.201917	0.869395		1.01158	0.187236
	24 h	ZT42	26.9587	27.1976	27.0395	27.0653	3.97928	0.398639	0.758574			24 h	ZT42	25.9121	26.077	26.012	26.0004	3.9421	0.284689	0.820918		0.768476	0.00990254
	4 h	ZT46	26.2843	26.9575	26.4972	26.5797	3.82952	0.248877	0.841551			4 h	ZT46	25.7968	26.0871	25.8361	25.9067	3.86334	0.205925	0.866982		0.831804	0.00974772
	8 h	ZT50	27.0373	27.0306	27.1728	27.0802	3.95678	0.376139	0.770497			8 h	ZT50	25.5066	25.6442	25.4626	25.5378	3.3578	-0.299607	1.23081		0.968763	0.198266
	12 h	ZT54	26.28	26.158	26.2409	26.2263	3.51629	-0.0643565	1.04562			12 h	ZT54	25.8065	25.781	25.7619	25.7831	2.72693	-0.930477	1.90591		1.42638	0.380762
	16 h	ZT58	25.8413	26.0219	26.0358	25.9663	3.38961	-0.191038	1.14158			16 h	ZT58	26.0498	25.7958	26.0597	25.9684	3.82333	0.165922	0.891358		0.993377	0.148208
	20 h	ZT62	26.2777	25.8441	26.2582	26.1267	3.83408	0.253438	0.838895			20 h	ZT62	26.2259	26.3018	26.1778	26.2352	3.86339	0.205982	0.866948		0.830459	0.00843569
	24 h	ZT66	25.9537	26.0812	26.1725	26.0691	3.88905	0.308402	0.807536			24 h	ZT66	25.9543	25.9227	25.8385	25.9052	3.74064	0.0832276	0.943944		0.851282	0.0437464
	4 h	ZT70	26.2826	26.2756	25.8491	26.1358	3.58603	0.00538413	0.996275			4 h	ZT70	26.4019	26.5768	26.5225	26.5004	3.99169	0.33428	0.79318		0.874176	0.122099
	8 h	ZT74	26.7985	26.6299	26.6403	26.6896	3.31131	-0.269338	1.20525			8 h	ZT74	26.7239	26.5854	26.6867	26.6653	3.82025	0.162838	0.893266		1.02612	0.179139
	12 h	ZT78	26.2159	26.1456	26.114	26.1585	3.70159	0.120946	0.919585			12 h	ZT78	26.3521	26.4678	26.5068	26.4422	3.65117	-0.00623882	1.00433		0.935937	0.0163525
0:24 DD -40%	time		Ct1	Ct2	Ct3	avg	dct	ddct	2^-ddct		0:24 DD-40%	time		Ct1	Ct2	Ct3	avg	dct	ddct	2^-ddct		AB avg	sd
root	8 h	ZT2	26.8373	26.889	27.0406	26.9223	4.2786	0.697954	0.616446		root	8 h	ZT2	26.2507	26.2935	26.1887	26.2443	4.10934	0.451924	0.731067		0.654815	0.0383689
Series A	12 h	ZT6	26.7514	27.2673	27.004	27.0076	4.42956	0.848917	0.555201		Series B	12 h	ZT6	26.7729	26.6263	26.5245	26.6412	4.25204	0.594623	0.662217		0.591551	0.0363501
	16 h	ZT10	26.3015	26.3381	26.2452	26.2949	3.64989	0.0692408	0.953139			16 h	ZT10	27.0073	26.5949	26.8426	26.8149	4.12305	0.465641	0.724149		0.819882	0.133258
	20 h	ZT14	26.898	26.9752	27.0433	26.9721	3.78509	0.204446	0.867872			20 h	ZT14	26.1488	26.0184	25.5455	25.9042	3.34077	-0.31664	1.24543		1.02438	0.156509
	24 h	ZT18	26.4226	26.644	26.2242	26.4303	3.44959	-0.131051	1.09509			24 h	ZT18	25.6985	25.6435	25.813	25.7183	3.32182	-0.335595	1.2619		1.1458	0.0507075
	4 h	ZT22	26.3375	26.5091	26.4006	26.4157	3.53075	-0.0498999	1.03519			4 h	ZT22	26.1366	25.7934	25.5166	25.8155	3.38585	-0.271561	1.20711		1.08988	0.0546842
	8 h	ZT26	25.6135	25.7805	25.7837	25.7259	3.15537	-0.425278	1.34283			8 h	ZT26	26.3233	26.343	26.0608	26.2424	3.52702	-0.130393	1.09459		1.19035	0.152481
	12 h	ZT30	26.1872	26.4159	26.4021	26.3351	3.3247	-0.25595	1.19412			12 h	ZT30	26.1663	26.0923	26.009	26.0892	2.78683	-0.870585	1.8284		1.46389	0.269768
	16 h	ZT34	25.8066	25.9595	25.5661	25.7774	2.67988	-0.900766	1.86706			16 h	ZT34	26.1946	26.156	26.0035	26.118	3.20349	-0.453927	1.36976		1.58292	0.284137
	20 h	ZT38	25.9032	26.1023	25.7783	25.9279	2.91847	-0.66218	1.58247			20 h	ZT38	24.9858	25.1187	24.8445	24.983	2.70759	-0.94982	1.93163		1.707	0.124532
	24 h	ZT42	25.7759	26.0355	25.523	25.7781	3.31986	-0.260781	1.19813			24 h	ZT42	25.5429	25.5697	25.7391	25.6172	2.86363	-0.79378	1.73361		1.42095	0.222825
	4 h	ZT46	25.5016	25.7281	25.6106	25.6134	3.18977	-0.390875	1.31119			4 h	ZT46	26.1897	25.9365	25.8151	25.9804	3.16364	-0.493772	1.40812		1.32317	0.0119829
	8 h	ZT50	26.3354	26.1408	26.1721	26.2161	3.63971	0.0590647	0.959886			8 h	ZT50	25.3704	25.7671	25.397	25.5115	2.78648	-0.870929	1.82884		1.34698	0.387092
	12 h	ZT54	25.2438	25.2474	25.4867	25.326	2.50928	-1.07137	2.10143			12 h	ZT54	25.7937	25.6136	25.5086	25.6386	2.83426	-0.823153	1.76927		1.88951	0.21192
	16 h	ZT58	24.2482	24.1798	23.6285	24.0189	2.54523	-1.03542	2.0497			16 h	ZT58	25.0175	25.0473	25.0566	25.0404	2.72604	-0.931376	1.90709		1.92899	0.120718
	20 h	ZT62	25.254	25.2933	24.8893	25.1455	2.72479	-0.855852	1.80983			20 h	ZT62	28.0961	27.6451	27.7602	27.8338	3.25771	-0.399706	1.31924		1.53035	0.279476
	24 h	ZT66	24.3463	24.6273	24.4495	24.4744	2.53272	-1.04792	2.06755			24 h	ZT66	28.9316	28.3759	28.3237	28.5437	3.33307	-0.324344	1.25209		1.62738	0.440169
	4 h	ZT70	25.3618	25.5251	25.1763	25.3544	3.08771	-0.492933	1.4073			4 h	ZT70	27.4269	27.7229	27.3582	27.5027	3.05084	-0.606573	1.52264		1.42552	0.0182165
	8 h	ZT74	24.5733	24.3106	24.5123	24.4654	2.96946	-0.611181	1.52751			8 h	ZT74	26.7906	26.8818	26.8697	26.8474	2.69075	-0.966663	1.95432		1.69028	0.162768
	12 h	ZT78	24.0257	24.0887	24.0579	24.0574	2.85288	-0.727762	1.65607			12 h	ZT78	26.1378	26.1865	26.7892	26.3711	2.94901	-0.708397	1.63399		1.60269	0.0533764

## Sheet: ELF4-A
Relative expression data collection of Brachypodium distachyon core clock genes. Datasets of different genes are separated on different worksheets.
ELF4-like A
18:6-80%	time		Ct1	Ct2	Ct3	avg	dct	ddct	2^-ddct		18:6-80%	time		Ct1	Ct2	Ct3	avg	dct	ddct	2^-ddct		AB avg 2^-ddct	SD
green plant parts	8 h	ZT2	27.9234	28.1934	28.1078	28.0749	8.08894	0.945288	0.519326		green plant parts	8 h	ZT2	28.627	28.9056	29.6562	28.7663	7.36515	0.0728244	0.950775		0.6885	0.169174
series A	12 h	ZT6	27.8622	28.293	28.9185	28.0776	7.5758	0.432151	0.741156		series B	12 h	ZT6	28.6908	28.6637	28.606	28.6535	7.27741	-0.0149174	1.01039		0.826305	0.0851491
	16 h	ZT10	27.5368	27.8683	27.4443	27.6165	7.25084	0.107187	0.928397			16 h	ZT10	28.2702	28.4947	28.3885	28.3845	6.49944	-0.792891	1.73254		1.24564	0.317246
	20 h	ZT14	27.6782	27.1941	27.9416	27.8099	6.64342	-0.500232	1.41444			20 h	ZT14	27.5656	27.6021	27.3743	27.514	6.05595	-1.23638	2.35607		1.7699	0.355459
	24 h	ZT18	27.5843	27.8794	27.8422	27.7686	7.2004	0.0567509	0.961427			24 h	ZT18	28.2486	27.6699	28.5364	27.9593	6.35412	-0.938209	1.91615		1.34497	0.383544
	4 h	ZT22	27.1268	26.9214	26.78	27.0241	6.37379	-0.769863	1.70511			4 h	ZT22	28.7456	29.3765	28.7035	28.7246	7.45075	0.15842	0.896006		1.25669	0.44842
	8 h	ZT26	28.0795	27.7169	28.2946	28.0303	7.55917	0.415517	0.749751			8 h	ZT26	28.8304	28.6902	28.556	28.6922	7.02689	-0.265441	1.202		0.917026	0.167275
	12 h	ZT30	28.8482	28.7255	28.7536	28.7758	7.88325	0.739598	0.598906			12 h	ZT30	28.5926	29.2455	29.3454	29.2954	8.01102	0.718694	0.607647		0.573526	0.0253804
	16 h	ZT34	27.3432	27.1298	28.2693	27.2365	6.8696	-0.274051	1.2092			16 h	ZT34	27.491	27.0576	27.2058	27.2515	6.10791	-1.18442	2.27272		1.62969	0.420487
	20 h	ZT38	27.5783	26.8805	27.5952	27.3513	6.7507	-0.392952	1.31308			20 h	ZT38	26.6929	26.9193	27.0276	26.9735	5.83919	-1.45314	2.73804		1.8915	0.578425
	24 h	ZT42	27.6794	27.5926	27.3404	27.4665	7.42253	0.278874	0.824234			24 h	ZT42	26.5684	26.9058	26.5504	26.6749	5.94513	-1.3472	2.54417		1.55964	0.735405
	4 h	ZT46	26.7468	26.6541	26.6278	26.6762	6.10539	-1.03827	2.05376			4 h	ZT46	27.5938	27.9098	27.3931	27.6322	6.73958	-0.552746	1.46687		1.6885	0.365262
	8 h	ZT50	29.2854	29.2874	29.1783	29.2504	7.65319	0.50954	0.702446			8 h	ZT50	31.4113	31.5087	30.5428	31.1543	9.47679	2.18446	0.219995		0.45045	0.251997
	12 h	ZT54	28.7763	28.6101	28.6707	28.6857	7.5741	0.430443	0.742034			12 h	ZT54	31.0563	30.7776	31.3363	31.0567	9.21518	1.92285	0.263732		0.489971	0.252063
	16 h	ZT58	28.037	28.4883	28.1619	28.2291	5.9457	-1.19796	2.29415			16 h	ZT58	30.0597	29.5955	29.8995	29.8516	8.31125	1.01892	0.493484		1.36965	0.924493
	20 h	ZT62	27.2594	27.1243	27.267	27.2169	5.83906	-1.30459	2.47014			20 h	ZT62	29.2458	29.164	29.2696	29.2265	7.6404	0.348069	0.785635		1.58942	0.880716
	24 h	ZT66	27.6647	27.8008	27.7202	27.7286	6.50377	-0.639883	1.5582			24 h	ZT66	29.7856	29.7061	30.1291	29.8736	8.29028	0.997947	0.500712		1.00494	0.553261
	4 h	ZT70	27.9731	27.9067	27.7055	27.8618	6.27568	-0.867972	1.8251			4 h	ZT70	30.3561	30.0361	30.0975	30.1632	8.45306	1.16073	0.447285		1.11429	0.710805
	8 h	ZT74	29.1881	28.8775	28.8576	28.9744	7.76103	0.61738	0.651854			8 h	ZT74	31.8757	31.3223	30.9811	31.393	9.73157	2.43924	0.184381		0.40909	0.242764
	12 h	ZT78	29.2917	29.0228	29.2367	29.1837	7.58819	0.444533	0.734822			12 h	ZT78	30.8538	30.8673	31.2353	30.9855	9.03753	1.7452	0.298292		0.501952	0.23287
							7.14365
18:6-40%	time		Ct1	Ct2	Ct3	avg	dct	ddct	2^-ddct		18:6-40%	time		Ct1	Ct2	Ct3	avg	dct	ddct	2^-ddct		AB avg	SD
green plant parts	8 h	ZT2	30.4201	30.5173	29.5189	30.1521	7.09449	-0.049166	1.03467		green plant parts	8 h	ZT2	29.5533	29.4859	29.2468	29.4287	6.91095	-0.381376	1.30258		1.10485	0.0701827
series A	12 h	ZT6	28.8915	28.9738	28.9963	28.9539	6.60514	-0.538518	1.45248		series B	12 h	ZT6	29.4943	29.9896	29.9153	29.9524	7.43635	0.14402	0.904994		1.13443	0.318052
	16 h	ZT10	27.6557	27.3257	27.4732	27.4848	7.03173	-0.111925	1.08067			16 h	ZT10	28.9762	29.4687	29.1126	29.1858	6.98812	-0.304211	1.23474		1.09725	0.0165829
	20 h	ZT14	30.217	28.9844	28.6523	29.2846	7.33447	0.190816	0.87611			20 h	ZT14	28.6305	28.4623	28.4464	28.5131	6.35257	-0.939759	1.91821		1.30324	0.427132
	24 h	ZT18	27.6489	27.4106	27.5857	27.5484	6.52372	-0.619936	1.53681			24 h	ZT18	30.215	30.1968	30.2533	30.2217	6.72152	-0.570813	1.48536		1.43836	0.0984475
	4 h	ZT22	26.5822	27.345	26.4594	26.7955	5.91277	-1.23089	2.34711			4 h	ZT22	29.3143	28.3631	28.5856	28.4743	6.57026	-0.722069	1.64955		1.91757	0.429546
	8 h	ZT26	28.2748	27.9894	28.1654	28.1432	7.8535	0.709847	0.611385			8 h	ZT26	29.5518	29.0303	29.1372	29.2397	6.55502	-0.737305	1.66706		1.0576	0.446216
	12 h	ZT30	28.6658	29.077	28.5283	28.757	7.35255	0.208892	0.865201			12 h	ZT30	29.6638	29.5381	29.8413	29.601	7.12596	-0.16637	1.12223		0.938771	0.0735697
	16 h	ZT34	28.4777	29.2075	28.9234	28.8695	7.62655	0.482897	0.715539			16 h	ZT34	29.1216	30.2899	29.2717	29.5611	7.21892	-0.0734094	1.0522		0.832353	0.116814
	20 h	ZT38	28.4964	28.7633	28.6432	28.6343	7.69823	0.554575	0.680858			20 h	ZT38	29.7378	29.3007	29.5673	29.5353	6.73347	-0.558864	1.47311		1.00486	0.324001
	24 h	ZT42	28.2992	28.2022	28.3772	28.2928	7.41336	0.269701	0.829491			24 h	ZT42	29.9294	30.5978	29.7713	30.0995	7.03869	-0.25364	1.19221		0.95248	0.122988
	4 h	ZT46	26.8127	26.8776	26.6839	26.7914	6.44392	-0.699737	1.62421			4 h	ZT46	29.5584	30.0563	29.3677	29.712	6.83298	-0.459352	1.37492		1.43225	0.19196
	8 h	ZT50	30.0676	30.368	29.7698	30.0685	8.15347	1.00981	0.49661			8 h	ZT50	32.2554	31.4692	32.1464	31.8078	9.12556	1.83323	0.280636		0.374883	0.121727
	12 h	ZT54	29.4339	29.6757	29.0169	29.3755	7.5999	0.456246	0.72888			12 h	ZT54	30.4877	30.9737	30.9992	30.8202	8.73018	1.43785	0.369117		0.530927	0.197954
	16 h	ZT58	28.454	28.915	28.5334	28.6341	6.94998	-0.19367	1.14367			16 h	ZT58	30.4515	30.1629	30.1986	30.271	8.13594	0.84361	0.557247		0.823175	0.320494
	20 h	ZT62	27.0566	27.4386	26.8127	27.1026	5.83133	-1.31232	2.48341			20 h	ZT62	29.9058	29.7393	29.9053	29.8501	7.59189	0.299564	0.812498		1.60817	0.875236
	24 h	ZT66	27.0468	27.0261	27.2056	27.0928	5.73124	-1.41241	2.66182			24 h	ZT66	29.3774	29.967	29.7602	29.7015	7.42682	0.134495	0.910988		1.7418	0.920018
	4 h	ZT70	28.0444	27.746	28.0566	27.949	6.68342	-0.460234	1.37576			4 h	ZT70	30.1454	29.2775	29.9812	30.0633	7.87662	0.584293	0.666976		0.988715	0.38705
	8 h	ZT74	28.8204	29.1099	28.8553	28.9285	7.72062	0.576968	0.670371			8 h	ZT74	31.733	30.6571	31.2352	31.4841	9.12585	1.83352	0.280579		0.461738	0.208634
	12 h	ZT78	28.1281	28.5891	28.0918	28.2697	6.97085	-0.172803	1.12725			12 h	ZT78	30.2108	30.9266	31.2896	31.1081	9.21156	1.91923	0.264395		0.682876	0.444371
18:6-80%	time		Ct1	Ct2	Ct3	avg	dct	ddct	2^-ddct		18:6-80%	time		Ct1	Ct2	Ct3	avg	dct	ddct	2^-ddct		AB avg	SD
root	8 h	ZT2	28.3281	28.209	28.6321	28.2685	7.29308	0.149426	0.901609		root	8 h	ZT2	28.6841	28.4393	29.134	28.5617	7.4671	0.174768	0.88591		0.850385	0.0724425
series A	12 h	ZT6	28.2313	28.4801	28.9091	28.3557	7.66847	0.524821	0.695046		series B	12 h	ZT6	27.6796	28.3128	28.1261	28.2195	7.77264	0.480308	0.716825		0.670839	0.0342336
	16 h	ZT10	27.6162	27.6477	27.8291	27.6977	7.51251	0.368861	0.774394			16 h	ZT10	27.8532	27.5182	27.0935	27.6857	7.43715	0.144821	0.904492		0.795158	0.029365
	20 h	ZT14	27.6315	27.7746	27.8354	27.7472	7.8136	0.669946	0.62853			20 h	ZT14	27.1674	27.3243	26.9732	27.1549	7.59864	0.306311	0.808707		0.679024	0.0714085
	24 h	ZT18	28.5815	28.8192	28.9026	28.8609	7.86048	0.716825	0.608435			24 h	ZT18	28.0994	27.9371	28.2153	28.0839	7.56835	0.27602	0.825866		0.676715	0.0965634
	4 h	ZT22	28.4018	28.2637	27.9635	28.3327	7.75859	0.614936	0.652959			4 h	ZT22	28.1071	27.73	28.0752	27.9708	7.36458	0.0722493	0.951154		0.755487	0.144997
	8 h	ZT26	27.489	27.3125	27.066	27.2892	7.79486	0.651208	0.636747			8 h	ZT26	28.4835	28.3353	28.6867	28.5018	7.85282	0.560493	0.67807		0.62421	0.0177303
	12 h	ZT30	28.0717	27.5861	28.1895	28.1306	7.84923	0.705579	0.613196			12 h	ZT30	27.8065	27.4011	27.8528	27.6868	7.55087	0.258536	0.835936		0.683638	0.0996194
	16 h	ZT34	27.6805	28.0034	27.8935	27.9485	7.56336	0.419706	0.747577			16 h	ZT34	27.4695	27.6225	27.304	27.4654	7.37332	0.0809926	0.945407		0.800204	0.0744259
	20 h	ZT38	28.4737	27.8554	28.2136	28.3437	7.82714	0.68349	0.622657			20 h	ZT38	28.0338	27.9379	25.7493	27.9859	7.8673	0.574971	0.6713		0.614111	0.0120861
	24 h	ZT42	28.214	29.1089	28.2161	28.215	7.45643	0.31278	0.805089			24 h	ZT42	27.8206	27.9781	28.188	27.9955	7.6044	0.312072	0.805484		0.765849	0.0554929
	4 h	ZT46	28.001	27.6923	27.7468	27.7195	7.47675	0.333096	0.793831			4 h	ZT46	27.4707	28.0922	28.3568	28.2245	7.77906	0.486731	0.71364		0.718795	0.106116
	8 h	ZT50	30.6798	30.4338	30.7209	30.6115	7.79123	0.647578	0.638351			8 h	ZT50	29.2381	29.8383	29.4796	29.5187	7.91777	0.625438	0.648223		0.611549	0.0268015
	12 h	ZT54	30.4389	30.7544	30.3962	30.5298	8.16221	1.01856	0.493609			12 h	ZT54	29.9188	29.552	29.8374	29.7694	8.03723	0.744898	0.59671		0.515944	0.0223352
	16 h	ZT58	29.8539	29.9016	30.1043	29.9532	7.98515	0.841497	0.558064			16 h	ZT58	29.1599	29.4399	29.3533	29.3177	8.21298	0.920649	0.528271		0.517303	0.040761
	20 h	ZT62	30.0205	30.0762	30.3131	30.1366	7.86769	0.724036	0.605402			20 h	ZT62	29.3867	29.3492	29.3283	29.3547	8.08318	0.790848	0.578004		0.563403	0.0419983
	24 h	ZT66	30.2387	29.9925	29.8399	30.0237	8.03977	0.896116	0.537332			24 h	ZT66	29.7361	29.3667	29.5966	29.5665	8.26671	0.974377	0.508959		0.498226	0.0391051
	4 h	ZT70	30.7422	30.4476	30.42	30.5366	8.21078	1.06713	0.477268			4 h	ZT70	30.8583	29.7648	29.6452	30.0894	8.45212	1.15979	0.447577		0.440509	0.036759
	8 h	ZT74	30.3267	30.8436	29.7439	30.3047	8.16012	1.01647	0.494325			8 h	ZT74	29.8497	29.6183	29.7993	29.7558	8.13408	0.841747	0.557968		0.498828	0.00450249
	12 h	ZT78	30.1613	30.1841	30.0541	30.1332	8.32917	1.18551	0.439668			12 h	ZT78	29.8649	29.7161	29.9054	29.8288	8.36851	1.07618	0.474283		0.433754	0.00591391
18:6-40%	time		Ct1	Ct2	Ct3	avg	dct	ddct	2^-ddct		18:6-40%	time		Ct1	Ct2	Ct3	avg	dct	ddct	2^-ddct
root	8 h	ZT2	28.2418	28.2558	28.1284	28.2087	7.98462	0.840967	0.558269		root	8 h	ZT2	27.7886	27.5265	28.0413	27.6576	7.53852	0.246187	0.843122		0.659416	0.143042
series A	12 h	ZT6	29.1147	29.0403	28.187	29.0775	8.42777	1.28411	0.410623		series B	12 h	ZT6	27.9435	28.24	28.2697	28.2549	7.66733	0.374999	0.771106		0.553111	0.201507
	16 h	ZT10	28.6686	28.3099	28.1148	28.2124	7.93315	0.7895	0.578545			16 h	ZT10	27.8493	28.1921	28.0808	28.0407	7.51069	0.218362	0.859541		0.676959	0.139179
	20 h	ZT14	28.4611	28.6741	28.3529	28.496	8.26153	1.11788	0.460771			20 h	ZT14	27.9105	28.1385	28.4324	28.0245	7.72369	0.43136	0.741563		0.564859	0.147203
	24 h	ZT18	27.8632	28.554	28.1517	28.0075	7.85687	0.71322	0.609957			24 h	ZT18	28.3691	28.2741	28.5939	28.4124	7.75716	0.464832	0.724555		0.631781	0.0308642
	4 h	ZT22	28.4335	28.549	28.9009	28.4912	7.56623	0.422577	0.746091			4 h	ZT22	28.645	28.7469	28.5177	28.6365	7.48411	0.19178	0.875525		0.767941	0.0309015
	8 h	ZT26	28.1237	28.1999	28.3712	28.2316	8.14648	1.00283	0.499021			8 h	ZT26	29.2669	28.7123	28.8106	28.7615	7.61327	0.32094	0.800548		0.610589	0.157781
	12 h	ZT30	28.6954	28.6132	28.4774	28.5953	8.11878	0.97513	0.508694			12 h	ZT30	28.9148	29.0853	28.413	29.0001	8.02241	0.730084	0.602869		0.526264	0.0248482
	16 h	ZT34	27.8122	28.1554	28.3822	28.2688	7.9343	0.790641	0.578087			16 h	ZT34	28.627	29.1624	29.3554	29.2589	8.26053	0.968201	0.511143		0.519589	0.0827288
	20 h	ZT38	29.0274	28.4899	28.8152	28.9213	8.1441	1.00044	0.499846			20 h	ZT38	29.1812	29.1877	29.2064	29.1918	7.71165	0.419318	0.747778		0.5872	0.123537
	24 h	ZT42	29.1445	28.3895	28.8632	29.0038	8.16643	1.02278	0.492167			24 h	ZT42	28.067	28.0591	27.6999	28.063	7.97704	0.684708	0.622132		0.526689	0.048822
	4 h	ZT46	27.9729	27.8946	27.9209	27.9294	7.62283	0.479172	0.717389			4 h	ZT46	29.0639	28.4277	28.3812	28.4044	8.06359	0.771263	0.585904		0.62296	0.133543
	8 h	ZT50	30.4984	30.9664	30.6405	30.7018	8.38216	1.23851	0.423811			8 h	ZT50	29.6865	29.203	29.3471	29.4122	8.23235	0.940018	0.521227		0.446999	0.0231882
	12 h	ZT54	30.5682	30.5701	30.3833	30.5072	8.43897	1.29532	0.407446			12 h	ZT54	29.4631	30.2843	30.1394	29.9623	8.38867	1.09635	0.4677		0.414674	0.00722808
	16 h	ZT58	30.3524	30.4243	30.7681	30.5149	8.06627	0.922612	0.527553			16 h	ZT58	29.1042	29.1719	29.5457	29.2739	8.15796	0.865634	0.548805		0.511309	0.0162438
	20 h	ZT62	29.8566	30.4099	30.1771	30.1479	7.64118	0.497522	0.708322			20 h	ZT62	29.6077	29.7584	29.4781	29.6147	8.05091	0.758576	0.591079		0.620761	0.0875612
	24 h	ZT66	30.5636	30.2278	31.0643	30.6186	7.77015	0.626495	0.647748			24 h	ZT66	31.1016	32.1565	32.0555	31.7712	8.27749	0.985161	0.505169		0.551725	0.0960228
	4 h	ZT70	30.7739	31.1264	31.0103	30.9702	8.29491	1.15125	0.450234			4 h	ZT70	31.194	31.2608	31.1986	31.2178	8.47095	1.17862	0.441772		0.424374	0.0258603
	8 h	ZT74	31.1115	30.6649	30.9472	30.9079	7.55508	0.411422	0.751882			8 h	ZT74	29.6426	30.1011	29.752	29.8319	8.17228	0.879955	0.543384		0.621028	0.130853
	12 h	ZT78	30.8222	31.0274	30.9613	30.937	7.53203	0.388374	0.76399			12 h	ZT78	30.3588	29.741	30.0856	30.0618	8.32076	1.02843	0.490242		0.603113	0.160877
24:0 LL - 80%	time		Ct1	Ct2	Ct3	avg	dct	ddct	2^-ddct		24:0 LL - 80%	time		Ct1	Ct2	Ct3	avg	dct	ddct	2^-ddct		AB avg	SD
green plant parts	8 h	ZT2	30.2154	31.6892	31.1598	31.4245	9.56673	2.42307	0.186459		green plant parts	8 h	ZT2	28.9328	29.9376	29.3257	29.6316	8.64464	1.35231	0.391664		0.269885	0.0834267
series A	12 h	ZT6	29.4018	29.1331	29.7248	29.5633	8.98105	1.8374	0.279826		series B	12 h	ZT6	27.784	28.0568	28.3854	28.2211	7.97187	0.679544	0.624363		0.421525	0.141699
	16 h	ZT10	27.6639	28.1681	28.1135	28.1408	7.64117	0.497519	0.708324			16 h	ZT10	27.5947	27.5086	27.9339	27.679	6.53354	-0.758787	1.69207		1.11735	0.409026
	20 h	ZT14	28.2626	28.8075	28.7634	28.6112	7.22451	0.08086	0.945494			20 h	ZT14	26.9529	27.1815	27.1394	27.0912	6.40759	-0.884735	1.84643		1.30556	0.360063
	24 h	ZT18	28.2514	28.2601	28.4347	28.3154	7.50952	0.365868	0.776002			24 h	ZT18	27.717	27.9968	27.9455	27.8864	7.01438	-0.277951	1.21247		0.934873	0.158871
	4 h	ZT22	28.2286	28.7992	28.3753	28.4677	8.12567	0.982016	0.506272			4 h	ZT22	28.7589	29.2385	28.6896	28.8957	8.25858	0.966248	0.511836		0.483994	0.022278
	8 h	ZT26	28.7381	28.9765	29.2682	28.9942	8.85572	1.71206	0.305223			8 h	ZT26	27.6349	27.7885	27.7868	27.7368	6.74476	-0.547573	1.46162		0.811862	0.506638
	12 h	ZT30	28.1383	28.3672	28.042	28.1825	7.66268	0.519026	0.697843			12 h	ZT30	27.1934	27.6825	27.7571	27.5443	7.01341	-0.278922	1.21329		0.896162	0.198319
	16 h	ZT34	26.388	26.3283	26.58	26.4321	6.76183	-0.381822	1.30299			16 h	ZT34	27.5092	27.3494	26.8841	27.4293	6.99774	-0.294591	1.22654		1.20471	0.098277
	20 h	ZT38	27.9182	27.6267	27.486	27.677	7.78064	0.636991	0.643053			20 h	ZT38	28.3545	27.8594	31.9641	29.3926	8.46303	1.1707	0.444204		0.52188	0.121173
	24 h	ZT42	26.4381	26.3926	25.983	26.2712	6.45019	-0.693465	1.61716			24 h	ZT42	25.5871	25.4301	25.5087	25.5086	6.25401	-1.03832	2.05383		1.73494	0.117778
	4 h	ZT46	27.6194	27.7923	27.7326	27.7148	6.31148	-0.832169	1.78036			4 h	ZT46	27.976	27.9206	27.1761	27.9483	7.42333	0.131005	0.913195		1.30207	0.478293
	8 h	ZT50	30.1941	30.2294	29.6415	30.0216	8.51243	1.36878	0.38722			8 h	ZT50	26.6517	26.5527	26.6739	26.6261	6.99624	-0.296085	1.22781		0.747399	0.36018
	12 h	ZT54	30.3403	30.2689	30.0952	30.2348	8.79413	1.65048	0.318535			12 h	ZT54	25.9393	25.687	25.6008	25.7423	6.32419	-0.968134	1.95631		1.04164	0.723105
	16 h	ZT58	30.2254	29.9483	29.4891	29.8876	8.21516	1.0715	0.475823			16 h	ZT58	24.7288	24.6309	24.7697	24.7098	5.64834	-1.64399	3.12528		1.64753	1.17171
	20 h	ZT62	29.0153	28.7262	29.1971	28.9795	7.17333	0.0296759	0.97964			20 h	ZT62	25.7147	25.8312	26.0576	25.8679	6.386	-0.906333	1.87428		1.33519	0.355552
	24 h	ZT66	30.411	29.4565	29.835	29.6457	7.61024	0.466582	0.723677			24 h	ZT66	25.7731	26.0728	26.1205	25.9888	6.65281	-0.639521	1.55781		1.06447	0.340795
	4 h	ZT70	30.2378	30.0224	30.4494	30.2366	8.37195	1.22829	0.426822			4 h	ZT70	25.775	25.6468	25.8383	25.7534	6.67527	-0.617061	1.53375		0.905191	0.478369
	8 h	ZT74	30.2482	30.2797	29.8209	30.1163	8.36903	1.22537	0.427687			8 h	ZT74	25.8686	26.0548	26.1035	26.009	6.87445	-0.417877	1.33596		0.816414	0.388727
	12 h	ZT78	29.984	30.044	30.1882	30.0721	8.3703	1.22665	0.42731			12 h	ZT78	25.3668	25.1812	25.2773	25.2751	6.05113	-1.2412	2.36395		1.27989	0.852577
24:0 LL -40%	time		Ct1	Ct2	Ct3	avg	dct	ddct	2^-ddct		24:0 LL - 40%	time		Ct1	Ct2	Ct3	avg	dct	ddct	2^-ddct
green plant parts	8 h	ZT2	26.3357	26.8328	26.4798	26.5494	7.44176	0.29811	0.813317		green plant parts	8 h	ZT2	28.2678	27.6787	27.6821	27.8762	8.03446	0.742132	0.597855		0.676315	0.137002
series A	12 h	ZT6	26.5262	26.1792	25.9496	26.2184	7.46228	0.318624	0.801834		series B	12 h	ZT6	27.1274	27.1225	27.4886	27.2462	7.55325	0.260923	0.834554		0.777334	0.0245007
	16 h	ZT10	25.5066	25.6373	25.3996	25.5145	6.98418	-0.159472	1.11688			16 h	ZT10	27.3865	27.347	27.3622	27.3652	7.34036	0.0480336	0.967254		0.994708	0.12217
	20 h	ZT14	24.7274	24.8907	25.0158	24.878	6.21172	-0.931936	1.90784			20 h	ZT14	26.8108	27.1479	26.6501	26.8696	6.72863	-0.563702	1.47806		1.62058	0.287256
	24 h	ZT18	25.3598	25.8822	25.564	25.602	6.63503	-0.50862	1.42269			24 h	ZT18	27.4957	27.6349	27.4375	27.5227	7.37206	0.0797323	0.946233		1.13813	0.284556
	4 h	ZT22	25.8908	25.5377	25.6561	25.6949	6.95999	-0.183661	1.13576			4 h	ZT22	27.6707	27.8747	27.6707	27.7387	7.67141	0.379082	0.768927		0.914697	0.221065
	8 h	ZT26	25.7908	26.2997	25.6792	25.9232	7.21406	0.0704051	0.952371			8 h	ZT26	27.7783	28.3568	27.9614	28.0322	7.9272	0.634869	0.643999		0.766654	0.185716
	12 h	ZT30	27.1321	Undetermined	26.8353	26.9837	7.32896	0.185308	0.879462			12 h	ZT30	28.1871	28.1839	27.7513	28.0408	7.86086	0.568531	0.674303		0.743868	0.135594
	16 h	ZT34	26.3172	25.4951	25.3827	25.7317	6.78163	-0.362026	1.28523			16 h	ZT34	27.5235	27.4161	27.5992	27.5129	7.44318	0.150855	0.900717		1.04887	0.236356
	20 h	ZT38	25.1114	25.0847	25.3979	25.198	6.81332	-0.330331	1.2573			20 h	ZT38	28.5687	28.2947	28.5	28.4544	8.10288	0.810548	0.570165		0.885818	0.371484
	24 h	ZT42	25.2858	25.3742	25.1177	25.2592	6.55285	-0.590805	1.50609			24 h	ZT42	27.8333	27.8478	27.5383	27.7398	7.69089	0.398562	0.758614		1.09521	0.410879
	4 h	ZT46	25.3773	25.7038	25.1526	25.4112	6.79152	-0.352135	1.27645			4 h	ZT46	27.7066	28.1075	28.5839	28.1327	8.17408	0.88175	0.542709		0.883007	0.393441
	8 h	ZT50	31.0721	30.2656	31.0446	30.7941	9.13203	1.98838	0.252022			8 h	ZT50	25.5841	25.6596	25.8637	25.7025	6.76733	-0.525	1.43893		0.775027	0.523004
	12 h	ZT54	30.1431	30.263	29.9113	30.1058	9.02856	1.88491	0.270761			12 h	ZT54	25.4645	25.4356	25.3525	25.4175	6.63846	-0.653866	1.57338		0.845036	0.574275
	16 h	ZT58	29.4718	29.8124	29.9047	29.7296	8.25716	1.11351	0.46217			16 h	ZT58	26.0508	25.8952	25.9548	25.9669	6.54254	-0.749786	1.68154		0.989527	0.527357
	20 h	ZT62	28.7771	28.7357	28.6101	28.7076	7.0449	-0.0987494	1.07084			20 h	ZT62	25.5868	25.6761	25.6214	25.6281	6.68371	-0.608623	1.5248		1.22317	0.152323
	24 h	ZT66	29.8594	30.0102	30.2059	30.0252	7.99365	0.849995	0.554787			24 h	ZT66	25.5081	25.7479	25.8466	25.7009	6.51366	-0.778665	1.71554		1.05117	0.496384
	4 h	ZT70	30.0704	30.5156	30.1729	30.253	8.48265	1.339	0.395296			4 h	ZT70	25.3283	25.3266	25.7453	25.4667	6.7239	-0.568429	1.48291		0.866497	0.471202
	8 h	ZT74	31.0063	30.6393	30.3358	30.6605	8.65025	1.5066	0.35194			8 h	ZT74	25.3197	25.4077	25.5437	25.4237	6.36825	-0.924076	1.89747		1.0318	0.679863
	12 h	ZT78	30.2438	29.8798	30.5508	30.2248	8.31138	1.16772	0.445124			12 h	ZT78	26.4407	26.0676	26.3476	26.2853	6.55778	-0.734544	1.66387		0.973033	0.527909
24:0 LL- 80%	time		Ct1	Ct2	Ct3	avg	dct	ddct	2^-ddct		24:0 LL- 80%	time		Ct1	Ct2	Ct3	avg	dct	ddct	2^-ddct		AB avg	SD
root	8 h	ZT2	26.1552	25.9548	26.2175	26.1092	6.71181	-0.431845	1.34896		root	8 h	ZT2	30.0484	29.4273	29.2599	29.5786	8.5565	1.26418	0.416337		0.862263	0.486694
Series A	12 h	ZT6	26.109	25.7862	26.2733	26.0562	6.90611	-0.237539	1.17898		Series B	12 h	ZT6	28.4508	28.6925	28.5873	28.5768	7.66509	0.372762	0.772302		0.937828	0.241151
	16 h	ZT10	25.8137	25.9725	25.8034	25.8632	6.59437	-0.549288	1.46336			16 h	ZT10	29.3189	28.8771	29.5167	29.2376	8.00832	0.715994	0.608785		1.00627	0.457095
	20 h	ZT14	26.38	26.1845	26.2499	26.2715	6.53043	-0.613226	1.52968			20 h	ZT14	28.7571	29.0726	29.1026	28.9774	7.96472	0.672395	0.627464		1.04785	0.481827
	24 h	ZT18	25.7455	25.823	25.9093	25.826	6.76022	-0.383435	1.30444			24 h	ZT18	28.9184	28.5314	28.4833	28.6444	7.57171	0.279376	0.823947		1.02385	0.28059
	4 h	ZT22	26.0427	26.0204	25.8711	25.978	7.06259	-0.0810591	1.05779			4 h	ZT22	28.7997	28.7948	28.857	28.8172	7.795	0.502668	0.7058		0.847241	0.210554
	8 h	ZT26	25.692	25.762	25.5717	25.6752	6.71446	-0.429199	1.34649			8 h	ZT26	28.3504	28.8821	28.6516	28.628	8.08615	0.793816	0.576816		0.93341	0.413076
	12 h	ZT30	25.9198	25.862	25.8682	25.8833	6.69913	-0.444525	1.36087			12 h	ZT30	28.529	28.6265	28.5863	28.5806	8.14309	0.850764	0.554491		0.93053	0.430336
	16 h	ZT34	25.8414	25.8429	25.8904	25.8582	6.64897	-0.494681	1.40901			16 h	ZT34	28.0955	28.2541	28.4944	28.2813	7.8763	0.583972	0.667124		1.0054	0.403605
	20 h	ZT38	26.4868	26.3537	26.4985	26.4463	6.9547	-0.188951	1.13993			20 h	ZT38	28.4453	27.9106	28.0091	28.1217	7.74429	0.451965	0.731047		0.899698	0.240237
	24 h	ZT42	28.0783	28.14	28.3575	28.1919	7.66445	0.520796	0.696987			24 h	ZT42	27.9765	28.6126	28.649	28.4127	7.88522	0.592893	0.663012		0.647538	0.0494493
	4 h	ZT46	26.2069	26.2742	25.8752	26.1188	6.81637	-0.327282	1.25465			4 h	ZT46	29.0922	28.9479	28.728	28.9227	8.26736	0.975034	0.508728		0.85678	0.397867
	8 h	ZT50	24.7981	25.0988	25.1114	25.0028	6.63631	-0.507345	1.42143			8 h	ZT50	31.1297	30.0394	30.6613	30.6102	7.78089	0.488562	0.712735		1.03219	0.389244
	12 h	ZT54	25.992	25.8924	25.8524	25.9123	6.47013	-0.673519	1.59496			12 h	ZT54	30.6288	30.8338	30.906	30.7895	8.16148	0.869148	0.54747		1.04441	0.550549
	16 h	ZT58	24.631	24.7406	24.6949	24.6889	6.53255	-0.611104	1.52743			16 h	ZT58	30.0865	30.0957	29.9632	30.0485	8.24919	0.956858	0.515178		0.996079	0.531348
	20 h	ZT62	25.2298	24.9671	25.1915	25.1294	6.51555	-0.628099	1.54553			20 h	ZT62	30.2555	30.3399	30.6893	30.4282	8.00017	0.707841	0.612236		1.04891	0.496621
	24 h	ZT66	24.9596	24.9473	25.123	25.01	6.57616	-0.567498	1.48195			24 h	ZT66	30.4929	30.8016	30.6332	30.6426	8.13572	0.843391	0.557332		0.992355	0.489597
	4 h	ZT70	24.5427	25.1511	24.874	24.8559	6.6402	-0.503456	1.41761			4 h	ZT70	30.7445	30.2931	30.5171	30.5182	7.81704	0.524707	0.6951		1.02232	0.395285
	8 h	ZT74	25.0927	25.1148	25.1942	25.1339	6.68265	-0.461007	1.3765			8 h	ZT74	30.4408	30.8146	30.6636	30.6397	8.4104	1.11807	0.460709		0.896049	0.480453
	12 h	ZT78	25.6272	25.7449	24.7628	25.686	6.99072	-0.152935	1.11183			12 h	ZT78	31.1325	30.4783	30.8093	30.8067	8.13984	0.84751	0.555743		0.806576	0.305253
24:0 LL- 40%	time		Ct1	Ct2	Ct3	avg	dct	ddct	2^-ddct		24:0 LL- 40%	time		Ct1	Ct2	Ct3	avg	dct	ddct	2^-ddct
root	8 h	ZT2	26.422	25.9274	25.8074	26.0523	6.78435	-0.359302	1.2828		root	8 h	ZT2	28.2003	27.9397	27.5411	27.8937	8.14513	0.852801	0.553709		0.891147	0.391658
Series A	12 h	ZT6	26.2294	26.1463	25.996	26.1239	6.87983	-0.263824	1.20066		Series B	12 h	ZT6	27.6332	27.7454	27.626	27.6682	7.74422	0.45189	0.731084		0.930076	0.270581
	16 h	ZT10	26.0392	26.0616	25.8141	25.9716	6.76464	-0.379015	1.30045			16 h	ZT10	27.7164	28.0862	27.8424	27.8817	7.82716	0.534829	0.690241		0.961552	0.338901
	20 h	ZT14	25.381	25.5927	25.4367	25.4701	6.87551	-0.268143	1.20426			20 h	ZT14	28.5676	28.1906	28.1771	28.3118	8.13472	0.842391	0.557718		0.853681	0.350575
	24 h	ZT18	28.7418	28.2932	28.4292	28.5855	7.07187	-0.071787	1.05102			24 h	ZT18	27.9207	28.242	28.2465	28.1364	7.97078	0.678453	0.624835		0.807334	0.243684
	4 h	ZT22	27.4003	27.8843	27.2913	27.5253	7.62277	0.47912	0.717415			4 h	ZT22	28.3254	27.8311	28.1052	28.0872	8.1847	0.892376	0.538726		0.601694	0.115721
	8 h	ZT26	26.9152	27.2011	27.3242	27.1468	7.42336	0.279706	0.823759			8 h	ZT26	27.1845	27.5991	28.0719	27.6185	7.89501	0.602678	0.658531		0.708902	0.114856
	12 h	ZT30	27.9265	27.4959	27.3784	27.6002	6.96793	-0.175726	1.12953			12 h	ZT30	28.1289	27.7986	27.6243	27.8506	8.07329	0.780961	0.581979		0.827262	0.302271
	16 h	ZT34	26.877	26.7427	26.7494	26.7897	6.46164	-0.682015	1.60438			16 h	ZT34	27.619	27.7808	27.8614	27.7537	7.80125	0.508917	0.70275		1.11916	0.485222
	20 h	ZT38	25.7378	25.563	25.5594	25.62	6.76118	-0.382477	1.30358			20 h	ZT38	28.8494	28.8751	28.5692	28.7646	8.20457	0.91224	0.531359		0.891453	0.412125
	24 h	ZT42	25.8455	25.6376	25.7914	25.7582	7.08404	-0.0596151	1.04219			24 h	ZT42	27.9225	28.301	28.6766	28.3	7.95887	0.666539	0.630016		0.805256	0.236932
	4 h	ZT46	25.537	25.7029	25.5235	25.5878	6.6936	-0.450054	1.36609			4 h	ZT46	29.1486	28.6994	28.8402	28.8961	8.20835	0.916025	0.529967		0.922082	0.44401
	8 h	ZT50	31.133	32.0581	30.7463	31.3124	8.48091	1.33726	0.395772			8 h	ZT50	25.2867	25.0631	24.8915	25.0804	6.36896	-0.923373	1.89654		1.0533	0.65753
	12 h	ZT54	31.1955	30.7581	30.7439	30.8991	8.42679	1.28314	0.410901			12 h	ZT54	25.3171	25.5921	25.4087	25.4393	6.94197	-0.35036	1.27488		0.78047	0.36957
	16 h	ZT58	31.0187	30.1084	30.4435	30.5235	8.13454	0.990886	0.503169			16 h	ZT58	24.9836	25.3232	25.3209	25.2092	6.68926	-0.60307	1.51895		0.936688	0.43352
	20 h	ZT62	30.7746	30.5879	31.5959	30.9861	8.19664	1.05298	0.481971			20 h	ZT62	24.3912	24.9822	24.6502	24.6745	6.46802	-0.824304	1.77068		1.03963	0.557661
	24 h	ZT66	30.446	31.3601	31.3481	31.0514	8.38101	1.23735	0.42415			24 h	ZT66	25.8384	25.1317	25.5458	25.5053	6.97511	-0.317217	1.24592		0.774036	0.349886
	4 h	ZT70	31.4532	31.2457	31.1118	31.2702	8.48471	1.34105	0.394732			4 h	ZT70	25.2331	25.4252	25.268	25.3088	6.84747	-0.444856	1.36118		0.811311	0.416579
	8 h	ZT74	30.6154	30.7285	30.9325	30.7588	8.16391	1.02026	0.493028			8 h	ZT74	25.0731	24.8738	25.1794	25.0421	6.62651	-0.66582	1.58647		0.962074	0.469046
	12 h	ZT78	31.3514	31.5182	31.2573	31.3757	8.77216	1.62851	0.323423			12 h	ZT78	25.671	25.8677	25.9592	25.8326	7.18685	-0.105478	1.07585		0.646962	0.323539
0:24 DD-80%	time		Ct1	Ct2	Ct3	avg	dct	ddct	2^-ddct		0:24 DD-80%	time		Ct1	Ct2	Ct3	avg	dct	ddct	2^-ddct		AB avg	SD
green plant parts	8 h	ZT2	25.8537	25.8307	25.8795	25.8546	7.3896	0.245948	0.843261		green plant parts	8 h	ZT2	26.3195	26.6193	25.7636	26.4694	6.63703	-0.6553	1.57494		1.13199	0.28873
Series A	12 h	ZT6	26.1635	25.9189	26.1401	26.0742	7.38901	0.245355	0.843608		Series B	12 h	ZT6	27.8071	27.9373	28.1669	27.9704	7.62092	0.328588	0.796315		0.780973	0.0626347
	16 h	ZT10	26.9392	26.773	26.8234	26.8452	7.67699	0.533334	0.690956			16 h	ZT10	27.5706	27.6442	28.0814	27.6074	7.14438	-0.147947	1.10799		0.845226	0.154269
	20 h	ZT14	26.24	26.1252	26.038	26.1344	7.24447	0.100817	0.932505			20 h	ZT14	29.9088	30.1891	30.8137	30.3039	9.88608	2.59375	0.165655		0.540969	0.391536
	24 h	ZT18	26.459	26.4994	26.3942	26.4508	7.03608	-0.107571	1.07741			24 h	ZT18	26.5218	26.8288	26.4897	26.6134	6.93623	-0.356102	1.27996		1.11602	0.038607
	4 h	ZT22	25.4731	25.1219	25.3101	25.3017	6.30325	-0.840408	1.79056			4 h	ZT22	26.3169	26.1751	26.2763	26.2561	6.71097	-0.581364	1.49626		1.57015	0.220405
	8 h	ZT26	25.9223	25.807	26.1067	25.8647	6.50088	-0.64277	1.56132			8 h	ZT26	25.4879	25.3967	25.7171	25.5339	4.81704	-2.47529	5.56077		3.28879	1.72746
	12 h	ZT30	26.1299	26.2836	26.3048	26.2394	6.55603	-0.587622	1.50277			12 h	ZT30	25.3689	25.0728	25.2371	25.2263	4.89492	-2.39741	5.26856		3.12771	1.62494
	16 h	ZT34	26.6466	26.5705	26.7541	26.6571	7.3334	0.189744	0.876761			16 h	ZT34	28.148	27.1334	27.0433	27.0884	6.26572	-1.02661	2.03723		1.35725	0.480488
	20 h	ZT38	26.5525	26.2297	26.5798	26.454	6.91484	-0.22881	1.17187			20 h	ZT38	28.0696	27.755	27.9085	27.9111	7.54494	0.252609	0.839377		0.964526	0.207342
	24 h	ZT42	27.4867	27.2722	27.2475	27.3354	7.38022	0.236568	0.848762			24 h	ZT42	27.3018	27.5134	27.4735	27.4295	6.71317	-0.579154	1.49397		1.09822	0.24946
	4 h	ZT46	26.5822	27.086	26.7429	26.6625	6.7522	-0.391454	1.31172			4 h	ZT46	26.8422	26.6528	26.5505	26.6818	5.14777	-2.14456	4.42157		2.65016	1.33844
	8 h	ZT50	29.344	28.982	28.7612	28.8716	5.78534	-1.35832	2.56386			8 h	ZT50	31.0272	31.7181	32.3161	31.6871	7.82147	0.529139	0.692968		1.59449	0.969375
	12 h	ZT54	28.6056	28.7186	28.5414	28.6219	6.14715	-0.996499	1.99515			12 h	ZT54	32.5497	32.192	32.0793	32.2737	8.22958	0.937248	0.522228		1.23312	0.762031
	16 h	ZT58	29.5595	29.3125	29.3186	29.3969	6.91896	-0.224689	1.16853			16 h	ZT58	31.3561	31.7232	32.2289	31.7694	8.09433	0.801999	0.573554		0.842958	0.325568
	20 h	ZT62	28.6505	28.4889	28.4149	28.5181	5.9746	-1.16905	2.24864			20 h	ZT62	31.5556	31.5745	32.0975	31.7426	8.12495	0.832619	0.561509		1.37758	0.871059
	24 h	ZT66	28.5629	28.8784	28.9111	28.7842	5.97534	-1.16831	2.24748			24 h	ZT66	31.3417	31.0006	30.8781	31.0735	7.43862	0.146287	0.903573		1.53129	0.716196
	4 h	ZT70	29.7909	29.1309	29.0467	29.0888	6.25022	-0.893432	1.85759			4 h	ZT70	32.1068	32.0253	32.3177	32.1499	8.0962	0.803869	0.572811		1.18716	0.670435
	8 h	ZT74	29.0343	28.5802	28.6282	28.7476	5.9548	-1.18885	2.27971			8 h	ZT74	30.6257	31.0735	30.8281	30.8425	6.88474	-0.407589	1.32647		1.73814	0.541566
	12 h	ZT78	28.7647	28.7851	28.9086	28.8195	5.80161	-1.34204	2.53509			12 h	ZT78	31.7982	31.5958	31.5057	31.6332	7.6498	0.357474	0.78053		1.6196	0.915497
0:24 DD- 40%	time		Ct1	Ct2	Ct3	avg	dct	ddct	2^-ddct		0:24 DD-40%	time		Ct1	Ct2	Ct3	avg	dct	ddct	2^-ddct		AB avg	SD
green plant parts	8 h	ZT2	28.6457	28.7225	28.912	28.76	6.90022	-0.243439	1.18381		green plant parts	8 h	ZT2	29.7524	30.7747	30.1649	30.2307	6.65323	-0.6391	1.55736		1.29433	0.110524
Series A	12 h	ZT6	29.2411	29.2841	29.221	29.2487	7.5783	0.434641	0.739878		Series B	12 h	ZT6	30.6408	30.508	30.2165	30.4551	6.97123	-0.321103	1.24928		0.933415	0.193538
	16 h	ZT10	29.4022	29.2429	29.1423	29.2625	7.436	0.292343	0.816575			16 h	ZT10	30.0762	29.8762	29.7152	29.8892	6.96507	-0.327255	1.25462		0.974172	0.157597
	20 h	ZT14	28.4497	28.4819	28.5857	28.5058	6.96942	-0.174236	1.12837			20 h	ZT14	30.0221	29.9889	29.924	29.9783	6.77166	-0.520672	1.43462		1.21125	0.0828877
	24 h	ZT18	28.3814	28.0589	28.0758	28.172	6.98049	-0.163161	1.11974			24 h	ZT18	29.7174	29.3041	29.2585	29.4267	6.26262	-1.02971	2.04161		1.48071	0.360977
	4 h	ZT22	28.0031	28.3355	28.1417	28.1601	6.48184	-0.661819	1.58208			4 h	ZT22	28.6647	28.7794	28.0009	28.4817	5.28778	-2.00455	4.01263		2.60089	1.01882
	8 h	ZT26	27.873	27.7924	27.9677	27.8777	6.12606	-1.01759	2.02453			8 h	ZT26	29.313	29.5958	29.4821	29.4636	5.03364	-2.25869	4.78557		3.17075	1.14621
	12 h	ZT30	28.3006	28.2043	28.3277	28.2776	6.51812	-0.625529	1.54278			12 h	ZT30	28.6381	29.1822	29.1435	28.988	5.54973	-1.7426	3.34638		2.28074	0.737959
	16 h	ZT34	29.1135	28.8006	28.6933	28.8691	7.09702	-0.046629	1.03285			16 h	ZT34	31.1703	30.7573	30.2966	30.7414	7.06692	-0.225406	1.16911		1.04374	0.0108884
	20 h	ZT38	29.2335	29.1544	28.9094	29.0991	7.15014	0.00648516	0.995515			20 h	ZT38	29.6138	30.0392	29.9167	29.8566	6.74581	-0.546516	1.46055		1.15652	0.16101
	24 h	ZT42	29.2094	29.1435	29.0669	29.1399	7.02166	-0.121997	1.08824			24 h	ZT42	30.1798	30.0312	30.1044	30.1052	5.25809	-2.03424	4.09607		2.39161	1.30337
	4 h	ZT46	28.3003	28.5668	28.5474	28.4715	6.31568	-0.827976	1.77519			4 h	ZT46	31.9068	31.2403	31.3279	31.4916	7.33255	0.0402232	0.972505		1.32623	0.448959
	8 h	ZT50	30.1738	30.0598	29.6127	30.1168	7.58021	0.436561	0.738894			8 h	ZT50	31.78	31.4571	31.9807	31.7393	8.14898	0.856653	0.552232		0.618525	0.120368
	12 h	ZT54	30.2262	29.9062	29.8938	30.0087	7.37265	0.229	0.853226			12 h	ZT54	31.8606	32.172	31.509	31.8472	8.22368	0.931354	0.524366		0.663123	0.190103
	16 h	ZT58	29.6685	29.3589	29.6968	29.5747	7.18507	0.041413	0.971703			16 h	ZT58	31.231	31.7385	31.1363	31.3686	8.07133	0.778999	0.582771		0.748704	0.222999
	20 h	ZT62	29.4875	29.6049	29.4883	29.5269	6.73303	-0.410627	1.32926			20 h	ZT62	32.3055	31.8961	32.7564	32.3193	8.56309	1.27076	0.41444		0.851561	0.477703
	24 h	ZT66	29.6284	29.457	29.4648	29.5167	7.01366	-0.129997	1.09429			24 h	ZT66	32.8324	32.3558	32.8147	32.6676	9.01877	1.72644	0.302197		0.683448	0.410843
	4 h	ZT70	29.4881	29.5844	29.3484	29.4736	6.13262	-1.01104	2.01536			4 h	ZT70	32.7545	32.1973	32.4061	32.4526	8.59658	1.30425	0.404931		1.19032	0.825039
	8 h	ZT74	29.1244	29.558	29.5082	29.3969	5.96819	-1.17546	2.25865			8 h	ZT74	31.0363	30.7759	31.2196	31.0106	7.54121	0.248877	0.841551		1.5089	0.749755
	12 h	ZT78	29.7654	29.8548	29.903	29.841	6.87107	-0.272582	1.20797			12 h	ZT78	31.5817	31.3271	31.9308	31.6132	7.83597	0.543641	0.686037		0.913413	0.294554
0:24 DD-80%	time		Ct1	Ct2	Ct3	avg	dct	ddct	2^-ddct		0:24 DD-80%	time		Ct1	Ct2	Ct3	avg	dct	ddct	2^-ddct		AB avg	SD
root	8 h	ZT2	28.9393	29.0752	29.6149	29.2098	7.88625	0.742592	0.597665		root	8 h	ZT2	28.6389	28.784	29.0443	28.8224	7.46449	0.172163	0.887511		0.699135	0.10147
Series A	12 h	ZT6	30.0305	29.3877	29.5794	29.4836	8.44657	1.30292	0.405305		Series B	12 h	ZT6	28.9552	29.0014	28.8451	28.9339	7.86963	0.577301	0.670217		0.504947	0.0996413
	16 h	ZT10	29.6872	29.7302	29.5675	29.6616	8.11402	0.970368	0.510376			16 h	ZT10	29.4652	29.8144	29.8452	29.7083	7.69542	0.403086	0.756239		0.596281	0.0859053
	20 h	ZT14	29.9686	30.353	29.7392	30.0202	8.81958	1.67593	0.312965			20 h	ZT14	28.7604	29.1893	29.3743	29.108	8.02233	0.730002	0.602903		0.428415	0.11545
	24 h	ZT18	30.4559	29.7496	30.0682	29.9089	8.57613	1.43247	0.370495			24 h	ZT18	29.3664	29.6883	29.452	29.5022	8.05599	0.763664	0.588999		0.450909	0.0804139
	4 h	ZT22	30.9525	31.2163	31.2007	31.1232	8.88558	1.74193	0.29897			4 h	ZT22	29.3925	30.0841	30.2353	29.904	7.83385	0.541517	0.687048		0.459371	0.160401
	8 h	ZT26	30.5561	29.6747	30.0939	30.1082	8.35541	1.21175	0.431744			8 h	ZT26	29.8946	30.0633	29.7819	29.9133	8.17836	0.886033	0.5411		0.459929	0.0281853
	12 h	ZT30	30.5145	30.5252	30.5983	30.546	8.57121	1.42756	0.371759			12 h	ZT30	30.0729	29.9228	29.917	29.9709	8.55596	1.26363	0.416494		0.373735	0.00197551
	16 h	ZT34	31.2037	31.3995	31.5112	31.3715	8.66848	1.52483	0.34752			16 h	ZT34	29.398	29.7407	30.0708	29.7365	8.05104	0.758712	0.591024		0.440335	0.0928148
	20 h	ZT38	31.7673	31.3835	31.2189	31.4566	8.79958	1.65593	0.317333			20 h	ZT38	30.4905	30.4576	29.7992	30.2491	8.50305	1.21072	0.432052		0.353539	0.0362056
	24 h	ZT42	31.8117	31.0776	31.4266	31.4387	8.35266	1.209	0.432568			24 h	ZT42	29.9502	29.9693	30.7349	30.2181	8.15983	0.867501	0.548095		0.463496	0.0309287
	4 h	ZT46	31.2841	30.7116	31.1562	31.0506	8.3005	1.15685	0.448492			4 h	ZT46	29.7201	30.2157	30.0181	29.9846	7.94129	0.648966	0.637737		0.51189	0.0633987
	8 h	ZT50	30.994	30.8554	31.1896	31.013	7.88954	0.745882	0.596303			8 h	ZT50	31.0567	30.615	30.7983	30.8233	8.64336	1.35103	0.392012		0.474964	0.121339
	12 h	ZT54	30.9063	30.6514	31.0742	30.8773	8.16731	1.02366	0.491868			12 h	ZT54	31.5778	32.4348	31.1222	31.7116	8.65541	1.36308	0.388752		0.421277	0.0705917
	16 h	ZT58	30.1842	30.9065	30.5663	30.5523	7.97562	0.831964	0.561764			16 h	ZT58	31.3242	31.209	30.8955	31.1429	8.99783	1.7055	0.306615		0.419177	0.142586
	20 h	ZT62	30.249	30.3555	30.2377	30.2807	7.98815	0.844499	0.556904			20 h	ZT62	31.4991	31.5782	31.247	31.4414	9.06967	1.77734	0.291721		0.41003	0.146874
	24 h	ZT66	30.2708	30.2374	29.6943	30.0675	7.88743	0.743776	0.597174			24 h	ZT66	31.4217	30.5455	31.5631	31.4924	9.32785	2.03552	0.24392		0.408605	0.18857
	4 h	ZT70	30.1734	30.3143	30.3756	30.2878	7.73803	0.59438	0.662329			4 h	ZT70	31.2609	31.1625	30.6169	31.0134	8.50466	1.21233	0.431571		0.52582	0.136509
	8 h	ZT74	30.957	30.8984	30.4212	30.7589	7.38061	0.236956	0.848534			8 h	ZT74	30.3982	31.7208	30.5781	30.4882	7.64311	0.350781	0.78416		0.777954	0.0705802
	12 h	ZT78	30.2834	30.4608	30.3335	30.3592	7.90231	0.758659	0.591045			12 h	ZT78	31.9072	32.1091	31.4382	31.8182	9.02714	1.73481	0.300449		0.431037	0.160009
0:24 DD -40%	time		Ct1	Ct2	Ct3	avg	dct	ddct	2^-ddct		0:24 DD-40%	time		Ct1	Ct2	Ct3	avg	dct	ddct	2^-ddct		AB avg	SD
root	8 h	ZT2	30.0238	30.5991	30.5889	30.404	7.76022	0.616568	0.65222		root	8 h	ZT2	29.1589	28.7447	28.58	28.8279	6.69292	-0.599408	1.51509		1.00948	0.357257
Series A	12 h	ZT6	30.9533	30.5893	30.4408	30.5151	7.93705	0.793396	0.576984		Series B	12 h	ZT6	29.0079	28.6837	28.8613	28.851	6.46177	-0.830563	1.77838		1.09061	0.513627
	16 h	ZT10	31.4932	30.9481	30.4466	30.6974	8.05233	0.908672	0.532675			16 h	ZT10	29.291	29.1944	29.1131	29.1995	6.50762	-0.784711	1.72275		1.04336	0.510689
	20 h	ZT14	31.7804	31.5349	31.3002	31.4176	8.2305	1.08685	0.470789			20 h	ZT14	29.6814	29.9383	28.6086	29.4094	6.84595	-0.44638	1.36262		0.849988	0.379199
	24 h	ZT18	31.4243	31.3137	31.2864	31.3415	8.36076	1.2171	0.430146			24 h	ZT18	29.5105	29.6313	29.1777	29.4398	7.04328	-0.249047	1.18842		0.751098	0.320952
	4 h	ZT22	30.5484	31.2538	30.7256	30.637	7.752	0.608345	0.655949			4 h	ZT22	29.1409	29.1897	29.1062	29.1456	6.71592	-0.576412	1.49114		1.00054	0.344586
	8 h	ZT26	30.4131	30.1413	30.4895	30.348	7.77745	0.633799	0.644477			8 h	ZT26	29.0703	28.9489	28.8102	28.9431	6.2278	-1.06452	2.09148		1.26558	0.621101
	12 h	ZT30	31.0414	30.9062	31.2396	30.9738	7.9634	0.819748	0.566541			12 h	ZT30	30.5849	30.4788	30.379	30.4809	7.17851	-0.113824	1.08209		0.771336	0.204796
	16 h	ZT34	32.2538	32.3669	31.9784	32.1997	9.10217	1.95852	0.257293			16 h	ZT34	29.5967	29.8349	29.8214	29.751	6.83648	-0.455849	1.37159		0.747287	0.489994
	20 h	ZT38	31.0617	31.6285	31.406	31.2339	8.22439	1.08074	0.472788			20 h	ZT38	30.055	29.6519	29.5339	29.7469	7.4715	0.179173	0.883209		0.634756	0.161968
	24 h	ZT42	30.6754	30.9437	30.9501	30.6754	8.21717	1.07352	0.475159			24 h	ZT42	29.942	29.7519	29.715	29.803	7.0494	-0.242932	1.1834		0.771337	0.296178
	4 h	ZT46	30.7346	31.2085	31.4129	30.7346	8.31093	1.16728	0.445261			4 h	ZT46	29.6516	29.3907	29.4504	29.4976	6.68077	-0.61156	1.52791		0.911778	0.466517
	8 h	ZT50	29.9979	30.4117	29.6377	29.9979	7.42146	0.277806	0.824844			8 h	ZT50	31.1872	32.4844	31.6351	31.7689	9.04385	1.75152	0.296988		0.546375	0.278469
	12 h	ZT54	30.3949	30.4436	30.3804	30.3949	7.57821	0.434552	0.739923			12 h	ZT54	31.1733	30.9608	31.477	31.2037	8.39931	1.10698	0.464264		0.579363	0.16056
	16 h	ZT58	28.8261	29.1052	29.1227	28.8261	7.35245	0.208796	0.865259			16 h	ZT58	30.8435	31.2236	31.4397	31.1689	8.8545	1.56217	0.338641		0.58537	0.279889
	20 h	ZT62	30.1862	29.7929	29.73	30.1862	7.76545	0.621797	0.649861			20 h	ZT62	31.5351	32.834	32.7088	32.3593	7.78321	0.490884	0.711589		0.645885	0.00397597
	24 h	ZT66	29.2709	29.1042	29.0161	29.2709	7.32926	0.185603	0.879281			24 h	ZT66	33.3398	32.7657	35.7728	33.9594	8.74877	1.45644	0.364392		0.603996	0.275286
	4 h	ZT70	29.8938	29.6786	30.0475	29.8938	7.62715	0.483496	0.715242			4 h	ZT70	33.5009	33.5363	32.3695	33.1356	8.68377	1.39144	0.381185		0.529551	0.185692
	8 h	ZT74	29.0987	29.1996	29.1477	29.0987	7.60275	0.4591	0.72744			8 h	ZT74	32.6608	32.0105	33.5339	32.7351	8.57845	1.28612	0.410053		0.54867	0.17877
	12 h	ZT78	29.0516	29.2155	29.0439	29.0516	7.84705	0.703394	0.614126			12 h	ZT78	31.1216	31.5241	31.7299	31.4585	8.03641	0.744084	0.597047		0.576355	0.0377714

## Sheet: ELF4-B
Relative expression data collection of Brachypodium distachyon core clock genes. Datasets of different genes are separated on different worksheets.
ELF4-like B
18:6-80%	time		Ct1	Ct2	Ct3	avg	dct	ddct	2^-ddct		18:6-80%	time		Ct1	Ct2	Ct3	avg	dct	ddct	2^-ddct		AB avg	sd
green plant parts	8 h	ZT2	25.7263	25.8004	25.66	25.7289	5.74298	0.151229	0.900483		green plant parts	8 h	ZT2	27.1429	27.1753	26.9859	27.1013	5.70022	-0.00153992	1.00107		0.914025	0.0191517
series A	12 h	ZT6	26.3135	26.03	25.9417	26.0951	5.59329	0.00154777	0.998928		series B	12 h	ZT6	26.9382	26.7541	26.735	26.8091	5.43306	-0.268705	1.20473		1.0576	0.0829752
	16 h	ZT10	26.2095	25.9055	25.7811	25.8433	5.47764	-0.114104	1.0823			16 h	ZT10	26.916	26.9591	25.3928	26.9376	5.05252	-0.649237	1.56834		1.26775	0.262256
	20 h	ZT14	26.7406	26.4518	26.1182	26.4369	5.27039	-0.321353	1.2495			20 h	ZT14	26.7758	26.7185	26.6359	26.7101	5.25203	-0.449727	1.36578		1.2575	0.0113147
	24 h	ZT18	25.557	25.6973	25.605	25.6197	5.05152	-0.540223	1.4542			24 h	ZT18	27.1295	27.3658	26.7903	27.0952	5.49007	-0.211694	1.15805		1.26361	0.269532
	4 h	ZT22	26.9673	27.3742	26.9524	27.098	6.38042	0.788675	0.578876			4 h	ZT22	27.6557	27.2512	27.7778	27.5615	6.28774	0.585982	0.666196		0.598079	0.0271577
	8 h	ZT26	26.1181	25.9283	25.4674	25.8379	5.36675	-0.224998	1.16878			8 h	ZT26	27.4728	27.1821	27.2735	27.3095	5.64417	-0.0575928	1.04073		1.06655	0.144575
	12 h	ZT30	26.0867	26.5409	26.367	26.3315	5.43903	-0.152712	1.11166			12 h	ZT30	26.4039	26.544	26.6025	26.5168	5.2324	-0.469363	1.3845		1.19725	0.121048
	16 h	ZT34	25.9742	26.0785	26.1431	26.0653	5.6984	0.10665	0.928742			16 h	ZT34	26.6429	26.6574	27.8028	26.6501	5.50655	-0.195213	1.14489		0.994788	0.0934022
	20 h	ZT38	25.9763	26.067	26.2226	26.0886	5.48801	-0.103736	1.07455			20 h	ZT38	26.1826	26.6407	26.4982	26.5695	5.4352	-0.266557	1.20293		1.09458	0.0283261
	24 h	ZT42	25.1845	25.2513	25.4165	25.2841	5.29639	-0.295361	1.22719			24 h	ZT42	26.5539	26.522	26.2208	26.538	5.76004	0.0582747	0.960412		1.05854	0.238504
	4 h	ZT46	26.9919	26.6649	26.9441	26.867	6.29613	0.704385	0.613704			4 h	ZT46	27.6981	27.2735	27.8657	27.7819	6.88925	1.18749	0.439067		0.510267	0.146282
	8 h	ZT50	27.5167	27.7678	27.588	27.6242	6.027	0.43525	0.739565			8 h	ZT50	27.2524	27.2105	27.2448	27.2359	5.55842	-0.143337	1.10446		0.881465	0.1419
	12 h	ZT54	27.2741	27.2568	27.2521	27.261	6.1494	0.557658	0.679404			12 h	ZT54	27.3932	27.1634	27.091	27.2159	5.37436	-0.327406	1.25476		0.921016	0.241612
	16 h	ZT58	27.9508	27.7034	27.9544	27.8695	5.58616	-0.00559009	1.00388			16 h	ZT58	26.6194	26.6716	26.6586	26.6499	5.10956	-0.592201	1.50755		1.20037	0.196488
	20 h	ZT62	27.3843	27.1321		27.2582	5.88036	0.288614	0.818688			20 h	ZT62	26.6408	26.6422	26.793	26.692	5.10594	-0.595825	1.51134		1.10953	0.290842
	24 h	ZT66	27.2706	27.2134	27.2606	27.2482	6.02342	0.431676	0.7414			24 h	ZT66	27.4756	27.1821	27.4755	27.3778	5.79443	0.0926638	0.93779		0.805168	0.0637675
	4 h	ZT70	28.4185	28.4925	28.6304	28.5138	6.9277	1.33596	0.396129			4 h	ZT70	28.4732	28.4792	28.6799	28.5441	6.83396	1.1322	0.45622		0.409426	0.0132974
	8 h	ZT74	27.1982	27.1419	27.2346	27.1916	5.97822	0.386477	0.764996			8 h	ZT74	27.5862	27.5088	27.4499	27.515	5.8535	0.15174	0.900164		0.799534	0.0345383
	12 h	ZT78	27.2492	27.4775	27.3465	27.3577	5.76222	0.17047	0.888553			12 h	ZT78	27.3922	27.2854	27.1311	27.2696	5.32161	-0.380151	1.30148		1.04724	0.158684
							5.59175
18:6-40%	time		Ct1	Ct2	Ct3	avg	dct	ddct	2^-ddct		18:6-40%	time		Ct1	Ct2	Ct3	avg	dct	ddct	2^-ddct		AB avg	sd
green plant parts	8 h	ZT2	27.6891	29.155	28.4284	28.0587	5.0011	-0.590642	1.50592		green plant parts	8 h	ZT2	27.9561	28.2001	27.7773	27.8667	5.34897	-0.352787	1.27703		1.34459	0.228151
series A	12 h	ZT6	27.6218	27.427	27.6597	27.5695	5.22077	-0.370978	1.29323		series B	12 h	ZT6	27.6407	27.8027	27.8761	27.7731	5.25707	-0.444693	1.36102		1.27716	0.0227217
	16 h	ZT10	26.0771	25.7795	25.9854	25.9473	5.49422	-0.0975287	1.06994			16 h	ZT10	25.9096	27.5608	27.0834	27.3221	5.12438	-0.577381	1.49214		1.22626	0.221072
	20 h	ZT14	27.1909	26.8695	26.9836	27.0146	5.06455	-0.5272	1.44113			20 h	ZT14	27.4877	27.5083	27.212	27.4026	5.24214	-0.459624	1.37518		1.35767	0.118027
	24 h	ZT18	26.377	26.3897	26.5041	26.4236	5.39895	-0.192795	1.14298			24 h	ZT18	28.4365	28.6423	28.1873	28.5394	5.10598	-0.595784	1.51129		1.27165	0.181978
	4 h	ZT22	27.1714	27.3249	27.1905	27.229	6.30081	0.709066	0.611716			4 h	ZT22	27.4122	27.7967	28.1161	27.9564	6.05234	0.350576	0.784271		0.669202	0.0812974
	8 h	ZT26	25.7057	25.7468	25.5507	25.6678	5.37804	-0.213706	1.15966			8 h	ZT26	28.0783	28.0626	27.9754	28.0388	5.35406	-0.347701	1.27253		1.16938	0.0137438
	12 h	ZT30	26.3637	26.2425	26.2506	26.2856	4.88112	-0.710627	1.63652			12 h	ZT30	27.6588	27.5632	27.5853	27.6024	5.12741	-0.574348	1.489		1.5081	0.181611
	16 h	ZT34	26.3437	26.2486	25.9778	26.19	4.94706	-0.644681	1.56339			16 h	ZT34	27.8695	27.6321	27.8067	27.7695	5.42731	-0.274454	1.20954		1.34206	0.313011
	20 h	ZT38	25.7447	26.1694	25.7888	25.901	4.96491	-0.62684	1.54418			20 h	ZT38	27.2245	27.9191	28.0291	27.9741	5.17225	-0.529513	1.44344		1.44082	0.146172
	24 h	ZT42	26.3115	26.0172	26.1784	26.169	5.28954	-0.302201	1.23302			24 h	ZT42	28.4919	27.9288	28.0653	28.2786	5.21775	-0.484013	1.39863		1.26448	0.0444869
	4 h	ZT46	26.3573	26.379	26.6768	26.471	6.12351	0.531762	0.69171			4 h	ZT46	28.8748	28.8562	29.0498	28.9269	6.04791	0.346153	0.786679		0.710314	0.0263112
	8 h	ZT50	27.7778	27.6411	27.5685	27.6625	5.74744	0.155695	0.8977			8 h	ZT50	27.9737	28.0329	27.8922	27.9663	5.28405	-0.417712	1.33581		1.06771	0.170015
	12 h	ZT54	27.5106	27.469	27.4391	27.4729	5.6973	0.105557	0.929446			12 h	ZT54	27.1615	27.0502	27.1569	27.1229	5.03281	-0.668953	1.58992		1.20131	0.271869
	16 h	ZT58	27.1736	27.246	27.0492	27.1563	5.47212	-0.119624	1.08645			16 h	ZT58	27.0926	27.1814	27.1789	27.151	5.01588	-0.685884	1.60869		1.28851	0.202061
	20 h	ZT62	26.7237	26.9355	27.3579	27.0057	5.73436	0.142614	0.905876			20 h	ZT62	27.5705	27.4057	27.4684	27.4815	5.2233	-0.47846	1.39326		1.09842	0.192542
	24 h	ZT66	27.0468	27.0261	27.2056	27.0928	5.73124	0.139496	0.907836			24 h	ZT66	27.0386	27.2548	27.4935	27.2623	4.98757	-0.714189	1.64056		1.21397	0.306136
	4 h	ZT70	28.7764	28.4889	28.0779	28.4477	7.18211	1.59036	0.332088			4 h	ZT70	27.6634	27.6162	27.7821	27.6872	5.50056	-0.2012	1.14965		0.698666	0.366578
	8 h	ZT74	27.0857	27.2141	27.2973	27.199	5.99109	0.399343	0.758204			8 h	ZT74	27.2193	27.3592	27.1904	27.2563	4.89803	-0.803728	1.74561		1.18782	0.429619
	12 h	ZT78	26.6593	26.8077	26.7199	26.729	5.43014	-0.16161	1.11853			12 h	ZT78	27.05	26.9558	26.7709	26.9256	5.02907	-0.672695	1.59405		1.29777	0.179237
18:6-80%	time		Ct1	Ct2	Ct3	avg	dct	ddct	2^-ddct		18:6-80%	time		Ct1	Ct2	Ct3	avg	dct	ddct	2^-ddct		AB avg	sd
root	8 h	ZT2	26.4742	26.9874	26.5462	26.5102	5.53476	-0.0569849	1.04029		root	8 h	ZT2	26.4318	26.1667	25.7932	26.2993	5.20472	-0.49704	1.41132		1.17399	0.189083
series A	12 h	ZT6	26.5565	26.2525	26.9382	26.4045	5.7173	0.125556	0.916651		series B	12 h	ZT6	26.2079	25.6808	25.5219	25.6013	5.15448	-0.547283	1.46133		1.13534	0.309279
	16 h	ZT10	25.824	25.9455	25.9007	25.89	5.70489	0.113147	0.924569			16 h	ZT10	25.8543	25.822	25.9021	25.8594	5.6109	-0.0908583	1.065		0.955689	0.0440102
	20 h	ZT14	25.7665	25.7459	25.7061	25.7395	5.80595	0.214202	0.862023			20 h	ZT14	25.5567	25.3025	25.1577	25.3389	5.78265	0.0808868	0.945476		0.86904	0.00992402
	24 h	ZT18	26.6114	26.6409	26.5696	26.6073	5.60691	0.0151599	0.989547			24 h	ZT18	25.9915	26.0708	25.8976	25.9866	5.47105	-0.230715	1.17342		1.0384	0.0690946
	4 h	ZT22	26.2531	26.3517	26.2498	26.2849	5.71072	0.118969	0.920845			4 h	ZT22	26.0084	26.2395	25.992	26.08	5.47376	-0.228006	1.17122		1.00303	0.116232
	8 h	ZT26	25.6533	25.7132	25.7097	25.6921	6.1343	0.542558	0.686553			8 h	ZT26	25.9168	25.8789	26.0821	25.9592	5.31025	-0.39151	1.31177		0.951003	0.373989
	12 h	ZT30	26.0745	26.04	25.7995	25.9714	5.68998	0.0982334	0.934176			12 h	ZT30	25.1538	25.4133	25.3282	25.2984	5.16248	-0.539281	1.45325		1.14036	0.291591
	16 h	ZT34	26.2096	26.0423	25.9612	26.071	5.68592	0.0941774	0.936806			16 h	ZT34	25.5905	25.8321	25.6672	25.6966	5.60455	-0.0972107	1.0697		0.963985	0.0384364
	20 h	ZT38	26.0971	26.305	26.7821	26.2011	5.68455	0.0928043	0.937698			20 h	ZT38	25.7385	26.0447	25.2468	25.8916	5.77301	0.0712517	0.951812		0.909813	0.0394356
	24 h	ZT42	26.8113	26.5038	26.5573	26.6242	5.86554	0.273793	0.827142			24 h	ZT42	26.2229	26.1665	26.4721	26.2872	5.89603	0.194265	0.874018		0.818494	0.01223
	4 h	ZT46	26.3647	26.1288	26.3488	26.2808	6.03798	0.446233	0.733957			4 h	ZT46	26.0137	25.8491	25.641	25.9314	5.48594	-0.215821	1.16136		0.905026	0.241928
	8 h	ZT50	28.5519	28.4334	28.6863	28.5572	5.73695	0.145206	0.904251			8 h	ZT50	27.3744	27.5284	27.2967	27.3998	5.7989	0.0971399	0.934885		0.885247	0.0190035
	12 h	ZT54	27.9881	27.8314	28.1198	27.9798	5.61218	0.0204337	0.985936			12 h	ZT54	27.1178	27.0675	27.1365	27.1073	5.37508	-0.326678	1.25412		1.07399	0.0880529
	16 h	ZT58	27.8483	27.3673	27.6206	27.6121	5.64401	0.0522625	0.964423			16 h	ZT58	26.8272	27.1312	26.9144	26.9576	5.85289	0.151126	0.900547		0.899425	0.0649976
	20 h	ZT62	28.3682	27.9674	27.9813	28.1056	5.83671	0.244963	0.843837			20 h	ZT62	27.2789	27.4092	27.2519	27.3133	6.0418	0.340034	0.790023		0.787928	0.0559098
	24 h	ZT66	27.7571	27.6711	27.685	27.7044	5.72047	0.128721	0.914642			24 h	ZT66	27.4919	27.0648	27.2653	27.274	5.97426	0.272494	0.827887		0.840872	0.07377
	4 h	ZT70	28.4317	28.4014	28.4619	28.4317	6.10584	0.514094	0.700233			4 h	ZT70	27.4887	27.6932	27.6741	27.6187	5.98135	0.279592	0.823824		0.731785	0.0315523
	8 h	ZT74	27.788	27.8236	28.228	27.9465	5.80194	0.21019	0.864424			8 h	ZT74	27.7888	27.7677	27.6937	27.7501	6.12837	0.426607	0.744009		0.776903	0.0875204
	12 h	ZT78	27.1797	27.5578	27.576	27.4378	5.63382	0.0420747	0.971257			12 h	ZT78	27.0974	27.2404	27.2555	27.1978	5.73749	0.0357257	0.975541		0.937586	0.0336712
18:6-40%	time		Ct1	Ct2	Ct3	avg	dct	ddct	2^-ddct		18:6-40%	time		Ct1	Ct2	Ct3	avg	dct	ddct	2^-ddct		AB avg	sd
root	8 h	ZT2	25.9055	26.0996	26.304	26.103	5.87898	0.287232	0.819473		root	8 h	ZT2	25.8756	25.8434	25.7842	25.8344	5.71535	0.0135922	0.990623		0.868681	0.0695912
series A	12 h	ZT6	26.3873	26.5782	26.2353	26.4003	5.75055	0.158807	0.895765		series B	12 h	ZT6	26.0776	26.3191	26.419	26.2719	5.62989	-0.0718675	1.05108		0.934835	0.0552525
	16 h	ZT10	26.0097	25.9642	25.8438	25.9392	5.66001	0.0682643	0.953785			16 h	ZT10	25.7525	25.7592	25.9148	25.8088	5.27881	-0.422952	1.34067		1.09801	0.203964
	20 h	ZT14	26.1011	26.2433	26.0301	26.1248	5.89034	0.298593	0.813045			20 h	ZT14	25.7873	25.8511	25.5373	25.7253	5.42448	-0.277281	1.21191		0.967986	0.21912
	24 h	ZT18	26.3736	26.6192	26.4715	26.4881	6.33753	0.745785	0.596343			24 h	ZT18	26.2367	26.749	26.8484	26.6113	5.95611	0.254351	0.838364		0.686577	0.127609
	4 h	ZT22	25.9049	26.3028	26.3609	26.1895	5.26454	-0.327205	1.25458			4 h	ZT22	26.3867	26.3466	26.3702	26.3679	5.21544	-0.486319	1.40087		1.2763	0.0307108
	8 h	ZT26	25.8533	25.974	25.999	25.9421	5.85699	0.265243	0.832058			8 h	ZT26	26.4157	26.3485	26.3675	26.3772	5.22907	-0.472696	1.3877		1.05894	0.320853
	12 h	ZT30	26.6255	26.1029	26.3698	26.2363	5.75981	0.168061	0.890038			12 h	ZT30	26.0347	25.8391	26.2155	26.1251	5.14744	-0.554325	1.46848		1.12535	0.332782
	16 h	ZT34	25.9146	26.1164	26.1442	26.0584	5.72391	0.132165	0.912461			16 h	ZT34	26.4361	26.8771	26.3225	26.5452	5.54686	-0.154906	1.11335		0.972033	0.0842472
	20 h	ZT38	26.0908	26.7178	26.4973	26.2941	5.47186	-0.119888	1.08665			20 h	ZT38	26.3454	26.7433	26.2847	26.3151	4.78593	-0.915831	1.88666		1.41739	0.467739
	24 h	ZT42	26.3667	26.9415	26.6242	26.6441	5.80674	0.214991	0.861551			24 h	ZT42	25.6062	25.337	25.5235	25.4889	5.4029	-0.298857	1.23017		1.0007	0.196785
	4 h	ZT46	26.2012	26.1565	26.3126	26.2234	5.91682	0.325069	0.79826			4 h	ZT46	26.077	26.0447	26.2413	26.121	5.78013	0.0783705	0.947127		0.837923	0.0560926
	8 h	ZT50	28.0389	27.8638	28.1837	28.0288	5.70921	0.11746	0.921809			8 h	ZT50	26.6057	26.874	26.6716	26.7171	5.53726	-0.164499	1.12078		0.980148	0.0583391
	12 h	ZT54	27.851	28.0432	28.0586	27.9843	5.91602	0.32427	0.798702			12 h	ZT54	27.2037	27.1059	27.1515	27.1537	5.5801	-0.121658	1.08798		0.903402	0.1047
	16 h	ZT58	27.7067	27.8271	28.4146	27.9828	5.53412	-0.0576295	1.04075			16 h	ZT58	26.9184	27.0022	26.8804	26.9337	5.81769	0.115928	0.922788		0.947895	0.0928594
	20 h	ZT62	27.833	27.7569	27.8477	27.8125	5.30587	-0.28588	1.21915			20 h	ZT62	26.6937	26.7139	26.8854	26.7643	5.20054	-0.501219	1.41541		1.26532	0.0461663
	24 h	ZT66	28.1179	28.0014	28.0375	28.0523	5.20382	-0.387931	1.30852			24 h	ZT66	28.4305	28.2043	28.3128	28.3159	4.82217	-0.879588	1.83985		1.50664	0.198125
	4 h	ZT70	28.1848	28.0809	28.3163	28.194	5.5187	-0.0730453	1.05193			4 h	ZT70	27.4041	27.6636	27.4579	27.5085	4.76171	-0.940052	1.9186		1.41483	0.362898
	8 h	ZT74	28.3263	28.3533	28.661	28.4469	5.09406	-0.497687	1.41195			8 h	ZT74	26.9878	26.9418	26.9972	26.9756	5.31598	-0.385781	1.30657		1.31129	0.100656
	12 h	ZT78	28.6947	28.5829	28.3975	28.5584	5.15344	-0.438311	1.35502			12 h	ZT78	27.1613	27.023	27.2113	27.1319	5.3908	-0.310959	1.24053		1.25223	0.102783
24:0 LL - 80%	time		Ct1	Ct2	Ct3	avg	dct	ddct	2^-ddct		24:0 LL - 80%	time		Ct1	Ct2	Ct3	avg	dct	ddct	2^-ddct		AB avg	sd
green plant parts	8 h	ZT2	27.287	26.5543	26.9499	27.1184	5.2607	-0.331049	1.25793		green plant parts	8 h	ZT2	26.9973	26.5298	27.2932	27.1452	6.15826	0.456498	0.728753		0.966587	0.29134
series A	12 h	ZT6	25.8916	25.544	25.7073	25.7143	5.13206	-0.459689	1.37525		series B	12 h	ZT6	25.3811	25.3304	26.0024	25.3557	5.10653	-0.595232	1.51072		1.38752	0.0122755
	16 h	ZT10	25.6662	25.3708	25.3899	25.4756	4.97597	-0.615781	1.53239			16 h	ZT10	25.9524	26.2894	26.1729	26.1383	4.99276	-0.709002	1.63467		1.52352	0.00886768
	20 h	ZT14	25.97	26.0058	26.1314	26.0357	4.64907	-0.942679	1.92209			20 h	ZT14	25.4853	25.6774	25.4912	25.5513	4.86763	-0.834127	1.78278		1.78699	0.135105
	24 h	ZT18	25.7381	25.7075	25.9009	25.7822	4.97627	-0.615475	1.53206			24 h	ZT18	25.8188	25.8449	25.9171	25.8602	4.98818	-0.71358	1.63987		1.52576	0.00629855
	4 h	ZT22	25.9992	25.9626	25.7607	25.9075	5.56548	-0.0262676	1.01837			4 h	ZT22	26.2686	26.3567	26.2409	26.2887	5.65159	-0.0501688	1.03539		0.98887	0.029504
	8 h	ZT26	25.4073	25.6277	25.5418	25.5256	5.38707	-0.204675	1.15243			8 h	ZT26	26.0297	26.2122	25.9572	26.0664	5.07438	-0.627386	1.54476		1.29189	0.139459
	12 h	ZT30	25.6948	25.5515	25.7634	25.6699	5.15006	-0.44169	1.35819			12 h	ZT30	25.3543	25.6595	25.5365	25.5168	4.98583	-0.715932	1.64254		1.44007	0.0818751
	16 h	ZT34	24.8051	24.7721	24.8394	24.8056	5.13532	-0.456428	1.37214			16 h	ZT34	26.0672	25.8525	25.9552	25.9583	5.52673	-0.175029	1.12899		1.20912	0.163023
	20 h	ZT38	24.7854	25.0539	25.2699	25.0364	5.14007	-0.451673	1.36762			20 h	ZT38	26.4271	26.2607	26.4877	26.3918	5.46223	-0.239527	1.18061		1.23077	0.136851
	24 h	ZT42	33.1731	32.2756	32.2813	32.2784	5.88509	0.293349	0.816006			24 h	ZT42	26.1336	26.2351	26.5768	26.3152	5.0767	-0.625061	1.54228		1.12252	0.306517
	4 h	ZT46	27.521	27.4259	27.617	27.5213	6.11798	0.526238	0.694363			4 h	ZT46	25.8935	25.8384	26.0404	25.9241	5.39917	-0.302591	1.23336		0.918582	0.224219
	8 h	ZT50	27.028	26.9957	26.973	26.9989	5.4897	-0.102043	1.07329			8 h	ZT50	25.63	25.5144	25.6153	25.5866	5.95673	0.254969	0.838005		0.924885	0.148408
	12 h	ZT54	27.2265	27.2414	27.1187	27.1956	5.75488	0.163132	0.893084			12 h	ZT54	25.6776	25.6372	25.4824	25.5991	6.18096	0.479198	0.717376		0.778895	0.114189
	16 h	ZT58	27.2785	27.1553	27.1845	27.2061	5.53367	-0.058074	1.04108			16 h	ZT58	24.7803	24.8439	24.8289	24.8177	5.75626	0.0544967	0.96293		0.966653	0.0744225
	20 h	ZT62	26.7832	26.8474	26.8799	26.8368	5.03062	-0.56113	1.47542			20 h	ZT62	24.8921	25.0951	25.1873	25.0582	5.57633	-0.125436	1.09084		1.24308	0.232339
	24 h	ZT66	26.9776	26.901	27.1354	27.0047	4.96916	-0.622588	1.53963			24 h	ZT66	25.2972	25.1247	25.3782	25.2667	5.93071	0.228948	0.853257		1.16512	0.374513
	4 h	ZT70	27.1196	27.2679	27.3843	27.2573	5.39265	-0.199093	1.14798			4 h	ZT70	24.8007	25.0452	24.9277	24.9245	5.84645	0.144688	0.904575		0.993068	0.154908
	8 h	ZT74	27.0092	27.2702	27.2307	27.17	5.42277	-0.168977	1.12426			8 h	ZT74	24.991	24.8419	24.6792	24.8374	5.70289	0.00113016	0.999217		1.02506	0.0992041
	12 h	ZT78	26.2752	26.4865	26.396	26.3859	4.68412	-0.90763	1.87596			12 h	ZT78	25.2749	25.1527	25.1917	25.2065	5.98249	0.28073	0.823174		1.31935	0.556613
24:0 LL -40%	time		Ct1	Ct2	Ct3	avg	dct	ddct	2^-ddct		24:0 LL - 40%	time		Ct1	Ct2	Ct3	avg	dct	ddct	2^-ddct		AB avg	sd
green plant parts	8 h	ZT2	24.5801	25.6472	25.1696	25.1323	6.02464	0.432898	0.740772		green plant parts	8 h	ZT2	25.4058	25.0043	25.1058	25.2558	5.41406	-0.287704	1.2207		0.935921	0.226346
series A	12 h	ZT6	24.6811	24.7068	24.6765	24.6881	5.93205	0.340302	0.789876		series B	12 h	ZT6	24.9676	24.8769	25.0947	25.0312	5.33825	-0.363511	1.28655		0.990984	0.269321
	16 h	ZT10	24.7003	25.9211	24.4379	24.5691	6.03876	0.447018	0.733557			16 h	ZT10	25.0048	25.3492	25.2839	25.2126	5.18774	-0.514019	1.42802		1.02837	0.218404
	20 h	ZT14	24.4759	24.5611	24.3732	24.4701	5.80382	0.212074	0.863295			20 h	ZT14	25.5244	25.3965	25.6345	25.5185	5.3775	-0.324263	1.25202		1.0117	0.263484
	24 h	ZT18	25.406	26.7196	25.1888	25.2974	6.33047	0.738721	0.59927			24 h	ZT18	25.1452	25.2212	25.4812	25.2825	5.1319	-0.56986	1.48438		0.987332	0.232951
	4 h	ZT22	24.6101	24.929	24.9417	24.8269	6.09204	0.500294	0.706963			4 h	ZT22	25.9269	25.4281	25.5509	25.6353	5.56802	-0.133745	1.09714		0.861773	0.197766
	8 h	ZT26	24.8203	24.9644	24.8589	24.8812	6.17203	0.580287	0.668831			8 h	ZT26	25.6186	25.4308	25.6299	25.5598	5.45479	-0.24697	1.18671		0.884206	0.410473
	12 h	ZT30	26.0518	25.4212	25.7808	25.9163	6.26161	0.669861	0.628567			12 h	ZT30	24.793	25.3382	25.5383	25.2232	5.04323	-0.658527	1.57847		1.04557	0.259215
	16 h	ZT34	24.8224	24.8807	24.9477	24.8836	5.93354	0.341795	0.789059			16 h	ZT34	25.499	25.5086	25.5493	25.519	5.44924	-0.252525	1.19129		0.946441	0.215988
	20 h	ZT38	25.5238	24.7142	24.3847	25.119	4.76745	-0.824292	1.77067			20 h	ZT38	24.9016	24.9792	24.8841	24.9216	6.53694	0.835179	0.560513		1.14501	0.333142
	24 h	ZT42	24.8581	24.7553	24.4761	24.6965	5.99013	0.398379	0.75871			24 h	ZT42	24.8242	24.8052	25.1088	24.9127	4.86382	-0.83794	1.7875		1.20748	0.240197
	4 h	ZT46	24.7857	24.6138	24.4829	24.6274	6.00775	0.416008	0.749496			4 h	ZT46	25.1689	25.5812	25.3661	25.3721	5.41346	-0.288306	1.22121		0.940519	0.127033
	8 h	ZT50	27.2922	27.2837	27.4028	27.3262	5.66415	0.0724008	0.951054			8 h	ZT50	25.1615	25.128	24.8353	25.0416	6.10644	0.404683	0.755402		0.825496	0.125558
	12 h	ZT54	26.4206	26.2795	26.3784	26.3595	5.28226	-0.309484	1.23926			12 h	ZT54	24.4741	24.7308	24.5885	24.5978	5.81874	0.116983	0.922114		1.04684	0.192427
	16 h	ZT58	26.5597	26.5732	26.7822	26.6384	5.16592	-0.425829	1.34334			16 h	ZT58	25.69	25.206	25.1797	25.3585	5.93414	0.232378	0.851231		1.06604	0.277306
	20 h	ZT62	26.6618	26.3712	26.6545	26.5625	4.89978	-0.691965	1.61548			20 h	ZT62	24.6092	24.5773	24.725	24.6372	5.69278	-0.0089815	1.00624		1.27392	0.341559
	24 h	ZT66	27.2701	27.206	27.4448	27.3069	5.27543	-0.316317	1.24515			24 h	ZT66	24.847	24.784	24.677	24.7693	5.58213	-0.119633	1.08646		1.12592	0.11923
	4 h	ZT70	27.0723	27.0103	27.1288	27.0705	5.30013	-0.291616	1.22401			4 h	ZT70	24.9633	24.8899	24.797	24.8834	6.14057	0.438804	0.737746		0.953795	0.270216
	8 h	ZT74	28.6812	27.0287	27.0412	27.5837	5.57347	-0.0182778	1.01275			8 h	ZT74	24.6134	24.9626	24.9485	24.8415	5.7861	0.084341	0.943215		0.943356	0.0693936
	12 h	ZT78	26.7986	26.743	26.9114	26.8176	4.90421	-0.687533	1.61053			12 h	ZT78	25.4244	25.3002	25.4505	25.3917	5.66421	-0.0375488	1.02637		1.28077	0.329758
24:0 LL- 80%	time		Ct1	Ct2	Ct3	avg	dct	ddct	2^-ddct		24:0 LL- 80%	time		Ct1	Ct2	Ct3	avg	dct	ddct	2^-ddct		AB avg	sd
root	8 h	ZT2	25.6967	Undetermined	26.364	26.0304	6.633	1.04125	0.485905		root	8 h	ZT2	27.147	27.0002	27.0769	27.0747	6.05268	0.350914	0.784087		0.606212	0.120306
Series A	12 h	ZT6	25.4304	25.5138	25.7668	25.5703	6.42028	0.828537	0.5631		Series B	12 h	ZT6	26.5674	26.538	26.5819	26.5624	5.65069	-0.0510708	1.03603		0.761533	0.198433
	16 h	ZT10	25.6413	25.7289	25.6379	25.6694	6.40054	0.808792	0.570859			16 h	ZT10	27.6462	26.7151	26.5703	26.9772	5.74797	0.0462042	0.968481		0.734116	0.163257
	20 h	ZT14	26.2711	26.2371	26.1873	26.2318	6.49076	0.899018	0.536252			20 h	ZT14	26.5905	26.5239	26.5203	26.5449	5.53221	-0.169552	1.12471		0.789191	0.25294
	24 h	ZT18	26.0868	25.8605	26.0038	25.9837	6.91794	1.32619	0.398819			24 h	ZT18	26.8728	26.7071	26.6595	26.7465	5.67379	-0.0279712	1.01958		0.671769	0.272949
	4 h	ZT22	25.5483	25.8992	25.7965	25.748	6.83254	1.2408	0.423139			4 h	ZT22	26.7526	26.8497	26.7018	26.768	5.74584	0.0440757	0.969911		0.660919	0.23778
	8 h	ZT26	25.6704	25.8652	25.7197	25.7518	6.79101	1.19926	0.435498			8 h	ZT26	26.64	26.5846	26.5803	26.6016	6.05974	0.357974	0.78026		0.579235	0.143737
	12 h	ZT30	25.679	25.5914	25.5077	25.5927	6.40853	0.816782	0.567707			12 h	ZT30	25.7381	26.2072	26.1594	26.0349	5.59742	-0.104344	1.07501		0.781892	0.214185
	16 h	ZT34	25.5857	25.7139	25.6349	25.6448	6.43554	0.843795	0.557176			16 h	ZT34	26.3467	26.4157	26.4516	26.4047	5.99966	0.297903	0.813434		0.655443	0.0982671
	20 h	ZT38	25.684	25.9164	25.8727	25.8244	6.33274	0.740993	0.598327			20 h	ZT38	26.0349	26.0134	25.9492	25.9992	5.62178	-0.0799775	1.057		0.788861	0.190534
	24 h	ZT42	28.6324	28.3511	27.9833	28.3222	6.27706	0.685312	0.621871			24 h	ZT42	26.0247	26.1206	26.0355	26.0602	5.53276	-0.169006	1.12428		0.831804	0.209933
	4 h	ZT46	26.0277	26.0592	25.9882	26.0251	6.72264	1.13089	0.456633			4 h	ZT46	26.1332	26.1134	26.1536	26.1334	5.47807	-0.223694	1.16772		0.769308	0.312675
	8 h	ZT50	27.9621	28.066	27.9022	27.9767	5.14748	-0.444264	1.36062			8 h	ZT50	24.4978	25.0595	24.2595	24.6056	6.23915	0.537391	0.689016		0.999523	0.361097
	12 h	ZT54	28.218	28.0364	28.0321	28.0955	5.46747	-0.124276	1.08996			12 h	ZT54	25.5006	25.393	25.1924	25.362	5.91988	0.218118	0.859686		0.943263	0.146697
	16 h	ZT58	27.6048	27.6232	27.7472	27.6584	5.85913	0.26738	0.830827			16 h	ZT58	24.2389	23.8305	24.167	24.0788	5.92248	0.220723	0.858135		0.812978	0.0178487
	20 h	ZT62	28.0022	27.788	28.2483	28.0128	5.58475	-0.00699694	1.00486			20 h	ZT62	24.7235	25.2253	24.8199	24.9229	6.30901	0.60725	0.656447		0.806555	0.198306
	24 h	ZT66	27.7492	28.2662	28.1538	28.0564	5.54953	-0.0422148	1.02969			24 h	ZT66	24.5756	24.6884	24.6617	24.6419	6.20804	0.506283	0.704034		0.841018	0.188676
	4 h	ZT70	28.1481	28.0185	28.1001	28.0889	5.38774	-0.204009	1.1519			4 h	ZT70	23.9721	24.2863	24.4241	24.2275	6.01174	0.309976	0.806655		0.949662	0.202233
	8 h	ZT74	27.655	27.7071	27.9429	27.7683	5.53905	-0.0527	1.0372			8 h	ZT74	24.5496	24.7338	25.0468	24.7768	6.3255	0.623736	0.648988		0.819271	0.217933
	12 h	ZT78	27.9246	28.1163	27.8348	27.9586	5.29172	-0.300029	1.23117			12 h	ZT78	24.8706	24.856	25.5426	24.8633	6.168	0.466241	0.723848		0.950935	0.280234
24:0 LL- 40%	time		Ct1	Ct2	Ct3	avg	dct	ddct	2^-ddct		24:0 LL- 40%	time		Ct1	Ct2	Ct3	avg	dct	ddct	2^-ddct		AB avg	sd
root	8 h	ZT2	26.7282	25.4483	26.9208	26.3658	7.09787	1.50613	0.352055		root	8 h	ZT2	25.9975	26.0442	25.644	25.8953	5.66604	-0.0357173	1.02507		0.650929	0.298875
Series A	12 h	ZT6	25.4386	25.2529	25.4182	25.3699	6.12586	0.534112	0.690584		Series B	12 h	ZT6	25.1153	25.0395	25.1962	25.117	4.88778	-0.813979	1.75805		1.15978	0.469195
	16 h	ZT10	25.4433	25.6981	25.7963	25.6459	6.43889	0.847146	0.555883			16 h	ZT10	25.3238	25.5192	25.7159	25.5196	5.59562	-0.106139	1.07634		0.7766	0.220716
	20 h	ZT14	24.9232	24.7036	24.5358	24.7209	6.12626	0.534516	0.69039			20 h	ZT14	25.6422	25.8336	25.6222	25.6993	5.64483	-0.0569345	1.04025		0.827133	0.136743
	24 h	ZT18	29.6994	29.9709	30.0525	29.9076	6.4547	0.862949	0.549827			24 h	ZT18	25.8985	25.7166	25.7344	25.7832	5.60612	-0.0956367	1.06854		0.769955	0.220128
	4 h	ZT22	27.0401	27.5998	27.4854	27.3751	5.8615	0.269755	0.82946			4 h	ZT22	25.4555	25.6643	25.3427	25.4875	5.32186	-0.379903	1.30125		1.01759	0.188127
	8 h	ZT26	27.1651	27.6312	27.2164	27.3376	6.30726	0.715513	0.608989			8 h	ZT26	25.3096	25.3448	25.7493	25.4679	5.56539	-0.136369	1.09914		0.813712	0.204723
	12 h	ZT30	26.8474	26.8137	26.9127	26.8579	6.22561	0.633861	0.644449			12 h	ZT30	25.1903	25.5044	25.5201	25.4049	5.68144	-0.0203173	1.01418		0.792084	0.147635
	16 h	ZT34	26.3079	26.4118	26.3163	26.3453	6.01729	0.425548	0.744556			16 h	ZT34	25.5844	25.6734	26.1114	25.7898	6.01242	0.31066	0.806273		0.745815	0.00125957
	20 h	ZT38	24.6607	25.2316	25.0592	24.9839	6.12498	0.533236	0.691003			20 h	ZT38	25.6991	25.8561	25.6738	25.743	5.79049	0.0887305	0.94035		0.781155	0.0901522
	24 h	ZT42	24.9366	24.927	24.9208	24.9281	6.25399	0.662242	0.631895			24 h	ZT42	25.838	25.9033	25.8856	25.8756	5.31565	-0.38611	1.30687		0.921404	0.289509
	4 h	ZT46	25.6381	25.272	25.0648	25.325	6.43074	0.838993	0.559034			4 h	ZT46	25.7367	25.9342	25.5111	25.7273	5.38615	-0.315615	1.24454		0.856099	0.297066
	8 h	ZT50	28.0815	28.3135	28.353	28.2493	5.4178	-0.173945	1.12814			8 h	ZT50	24.8377	24.1593	24.0737	24.1165	5.40505	-0.296709	1.22834		1.13315	0.00500641
	12 h	ZT54	27.9042	28.2748	27.8918	28.0236	5.55126	-0.0404855	1.02846			12 h	ZT54	24.5151	24.5241	24.2858	24.4417	5.94432	0.242561	0.845243		0.905822	0.122638
	16 h	ZT58	28.0767	28.0149	27.8793	27.9903	5.60136	0.00961621	0.993357			16 h	ZT58	24.4572	24.3993	24.2897	24.382	5.86209	0.160327	0.894822		0.91124	0.0821171
	20 h	ZT62	28.3015	28.7279	28.2375	28.4223	5.63278	0.0410368	0.971956			20 h	ZT62	24.1104	24.5409	23.7954	24.1489	5.94241	0.240644	0.846367		0.878091	0.0938654
	24 h	ZT66	27.9479	27.9289	28.0275	27.9681	5.29775	-0.293997	1.22603			24 h	ZT66	24.2514	24.3353	24.4179	24.3348	5.80464	0.102876	0.931175		1.04442	0.181613
	4 h	ZT70	27.9772	28.0801	28.1353	28.0642	5.2787	-0.313049	1.24233			4 h	ZT70	24.512	24.389	24.5284	24.4765	6.01517	0.313408	0.804739		0.993992	0.248339
	8 h	ZT74	27.6476	27.8086	27.9812	27.8125	5.21758	-0.374162	1.29609			8 h	ZT74	24.6846	24.5403	24.6726	24.6325	6.21692	0.515154	0.699718		0.972215	0.323872
	12 h	ZT78	27.9102	28.0032	27.5787	27.8307	5.22723	-0.364515	1.28745			12 h	ZT78	24.9781	24.8341	25.2434	25.0185	6.37276	0.670998	0.628072		0.934703	0.352745
0:24 DD-80%	time		Ct1	Ct2	Ct3	avg	dct	ddct	2^-ddct		0:24 DD-80%	time		Ct1	Ct2	Ct3	avg	dct	ddct	2^-ddct		AB avg	sd
green plant parts	8 h	ZT2	25.4994	25.7035	25.7632	25.6553	7.19033	1.59858	0.330201		green plant parts	8 h	ZT2	27.0105	26.6523	26.8057	26.8228	6.99045	1.28869	0.409322		0.354735	0.0245341
Series A	12 h	ZT6	24.7702	24.8458	24.9402	24.8521	6.16689	0.575144	0.671219		Series B	12 h	ZT6	26.4603	26.5914	26.7152	26.589	6.2395	0.537734	0.688852		0.654747	0.0164721
	16 h	ZT10	25.0581	25.0977	25.07	25.0753	5.90711	0.315362	0.803649			16 h	ZT10	25.741	25.8938	25.7432	25.7927	5.32965	-0.372114	1.29425		1.00144	0.197786
	20 h	ZT14	24.4419	24.5526	24.303	24.4325	5.54252	-0.0492246	1.03471			20 h	ZT14	25.5569	25.7653	25.5527	25.625	5.20715	-0.494615	1.40894		1.1701	0.135394
	24 h	ZT18	25.0949	25.2012	25.2371	25.1777	5.76298	0.171237	0.888081			24 h	ZT18	25.1412	24.9273	24.933	25.0005	5.32326	-0.378503	1.29999		1.04631	0.158232
	4 h	ZT22	24.6035	24.4152	24.3777	24.4655	5.46705	-0.124691	1.09027			4 h	ZT22	24.8632	25.1878	24.8935	24.9815	5.43637	-0.265391	1.20196		1.10199	0.0117184
	8 h	ZT26	25.2149	25.2189	25.2898	25.2412	5.87742	0.285671	0.82036			8 h	ZT26	25.8361	25.8399	26.0316	25.9025	5.13102	-0.570739	1.48528		1.0983	0.277936
	12 h	ZT30	24.9511	24.9057	25.3589	25.0719	5.38853	-0.20322	1.15126			12 h	ZT30	25.7188	25.7987	25.6794	25.7323	5.40095	-0.300814	1.23184		1.14633	0.00493488
	16 h	ZT34	25.1838	25.358	25.9297	25.4905	6.16681	0.575063	0.671257			16 h	ZT34	25.9708	25.8583	25.6683	25.8325	5.00984	-0.69192	1.61543		1.08404	0.412784
	20 h	ZT38	24.5852	24.721	24.8106	24.7056	5.16641	-0.425335	1.34288			20 h	ZT38	24.9586	25.2904	25.3787	25.2093	4.84313	-0.858627	1.81331		1.51153	0.168645
	24 h	ZT42	25.3542	25.4023	25.3997	25.3854	5.43018	-0.161564	1.1185			24 h	ZT42	25.5604	25.475	25.5269	25.5208	4.80442	-0.897346	1.86264		1.42219	0.30369
	4 h	ZT46	25.0006	25.0039	25.0495	25.018	5.10764	-0.484105	1.39872			4 h	ZT46	26.0389	26.1128	25.9891	26.0469	4.5129	-1.18887	2.27974		1.75554	0.356817
	8 h	ZT50	27.6187	28.178	27.8098	27.8688	4.00317	-1.58857	3.00751			8 h	ZT50	28.261	27.9509	28.1047	28.1055	5.01923	-0.682527	1.60495		2.24731	0.760202
	12 h	ZT54	27.7773	27.9178	27.9337	27.8763	3.83218	-1.75956	3.38595			12 h	ZT54	27.6197	27.5979	27.4314	27.5497	5.07494	-0.626821	1.54416		2.40837	0.977586
	16 h	ZT58	27.3556	27.7893	27.5249	27.5566	3.88151	-1.71023	3.27214			16 h	ZT58	27.4391	27.6696	27.5578	27.5555	5.07762	-0.624143	1.54129		2.35014	0.922005
	20 h	ZT62	27.5056	27.4602	27.5106	27.4921	3.87453	-1.71722	3.28801			20 h	ZT62	27.1815	27.2862	27.4653	27.311	4.76751	-0.934248	1.91089		2.5293	0.758709
	24 h	ZT66	27.1773	27.1418	27.2975	27.2055	3.5707	-2.02105	4.05879			24 h	ZT66	27.4652	27.2673	28.5629	27.7651	4.95629	-0.745467	1.67652		2.80611	1.25268
	4 h	ZT70	27.9209	27.8245	27.726	27.8238	3.77007	-1.82167	3.53491			4 h	ZT70	27.4653	27.4543	27.3808	27.4335	4.59488	-1.10688	2.15379		2.76528	0.769625
	8 h	ZT74	27.3639	27.5238	27.621	27.5029	3.54516	-2.04658	4.13126			8 h	ZT74	27.4584	27.4192	27.6324	27.5033	4.71056	-0.9912	1.98784		2.98657	1.14469
	12 h	ZT78	27.5158	27.4018	27.4383	27.452	3.46855	-2.1232	4.35659			12 h	ZT78	27.3326	27.1962	27.4484	27.3257	4.30788	-1.39388	2.62784		3.39575	0.960847
0:24 DD- 40%	time		Ct1	Ct2	Ct3	avg	dct	ddct	2^-ddct		0:24 DD-40%	time		Ct1	Ct2	Ct3	avg	dct	ddct	2^-ddct		AB avg	sd
green plant parts	8 h	ZT2	28.3539	28.6363	28.6084	28.5329	6.67303	1.08128	0.472609		green plant parts	8 h	ZT2	29.0809	29.1907	29.1005	29.124	5.54657	-0.15519	1.11357		0.752209	0.2796
Series A	12 h	ZT6	28.3571	28.022	28.1952	28.1915	6.52103	0.929279	0.525121		Series B	12 h	ZT6	28.717	29.41	29.0493	29.0588	5.57488	-0.126884	1.09193		0.768441	0.24332
	16 h	ZT10	27.7926	27.4738	27.8589	27.7084	5.88196	0.290211	0.817782			16 h	ZT10	28.3924	28.5347	28.5115	28.4795	5.55541	-0.146355	1.10677		0.921646	0.103863
	20 h	ZT14	27.6332	27.3394	27.7618	27.5781	6.04175	0.450009	0.732038			20 h	ZT14	28.196	28.3953	28.3612	28.3175	5.11082	-0.59094	1.50623		1.06384	0.3318
	24 h	ZT18	27.3294	26.9517	27.3095	27.1969	6.00532	0.413575	0.75076			24 h	ZT18	28.325	28.0873	28.3087	28.2404	5.07627	-0.625492	1.54274		1.09011	0.339353
	4 h	ZT22	27.7287	27.4813	27.442	27.5507	5.87239	0.280646	0.823222			4 h	ZT22	28.0732	28.0393	28.2861	28.1329	4.93896	-0.762805	1.69679		1.19771	0.374491
	8 h	ZT26	27.428	27.4476	28.0138	27.6298	5.87818	0.286429	0.819929			8 h	ZT26	28.7975	29.0834	28.7992	28.8933	4.46335	-1.23841	2.35938		1.50304	0.683111
	12 h	ZT30	27.5233	27.1625	27.6527	27.4462	5.68673	0.0949798	0.936285			12 h	ZT30	28.3354	28.1075	28.2075	28.2168	4.77856	-0.923204	1.89632		1.34669	0.410403
	16 h	ZT34	27.3509	27.0528	27.4535	27.2858	5.51364	-0.078108	1.05563			16 h	ZT34	28.2169	27.8935	27.9768	28.0291	4.3546	-1.34716	2.54411		1.70648	0.650843
	20 h	ZT38	26.8961	26.9042	27.2172	27.0058	5.05689	-0.534856	1.4488			20 h	ZT38	27.9949	27.6162	27.7447	27.7853	4.67448	-1.02728	2.03818		1.66866	0.219866
	24 h	ZT42	27.3651	27.3249	27.4276	27.3725	5.25429	-0.337456	1.26353			24 h	ZT42	29.2247	29.2297	29.1475	29.2006	4.35356	-1.34821	2.54595		1.81128	0.547749
	4 h	ZT46	27.0205	27.1128	27.1327	27.0887	4.93285	-0.658896	1.57887			4 h	ZT46	28.732	28.049	28.2209	28.334	4.17489	-1.52687	2.8816		2.12445	0.545575
	8 h	ZT50	28.0175	28.3574	28.2303	28.2017	4.61144	-0.980309	1.97289			8 h	ZT50	27.7082	27.5925	27.6641	27.6549	5.11832	-0.583437	1.49841		1.68064	0.292245
	12 h	ZT54	27.9998	28.118	27.9733	28.0304	4.40685	-1.1849	2.27348			12 h	ZT54	27.5861	27.4172	27.4813	27.4949	4.85882	-0.842941	1.7937		1.96774	0.305735
	16 h	ZT58	27.4614	27.64	27.6314	27.5776	4.28035	-1.31139	2.48181			16 h	ZT58	27.3443	27.1212	27.2781	27.2479	4.85823	-0.843536	1.79444		2.07225	0.409559
	20 h	ZT62	28.0664	27.8555	28.1664	28.0294	4.27317	-1.31858	2.4942			20 h	ZT62	27.3574	27.5521	27.7157	27.5417	4.74784	-0.95392	1.93713		2.14455	0.349651
	24 h	ZT66	27.8621	27.7339	27.8835	27.8265	4.17762	-1.41413	2.66499			24 h	ZT66	27.5017	27.5716	27.5895	27.5543	5.0512	-0.650562	1.56978		2.05976	0.605233
	4 h	ZT70	27.8833	28.1255	27.8274	27.9454	4.08934	-1.50241	2.83316			4 h	ZT70	27.6342	27.9404	27.7459	27.7735	4.43249	-1.26928	2.41041		2.53329	0.299864
	8 h	ZT74	27.7512	27.8626	27.6629	27.7589	4.2895	-1.30224	2.46612			8 h	ZT74	27.8742	27.9704	27.7767	27.8738	4.44509	-1.25668	2.38945		2.34006	0.126056
	12 h	ZT78	27.9345	28.0347	27.7018	27.8903	4.11311	-1.47864	2.78686			12 h	ZT78	27.2534	27.4454	27.289	27.3293	4.35931	-1.34246	2.53583		2.56825	0.218609
0:24 DD-80%	time		Ct1	Ct2	Ct3	avg	dct	ddct	2^-ddct		0:24 DD-80%	time		Ct1	Ct2	Ct3	avg	dct	ddct	2^-ddct		AB avg	sd
root	8 h	ZT2	27.7321	26.1766	27.221	27.0432	5.71965	0.127905	0.915159		root	8 h	ZT2	28.2526	28.1632	28.097	28.1709	6.81306	1.1113	0.462878		0.672026	0.243133
Series A	12 h	ZT6	27.3076	27.2734	26.8076	27.1295	6.09251	0.500764	0.706732		Series B	12 h	ZT6	27.8515	27.3836	27.9645	27.7332	6.66895	0.96719	0.511501		0.590339	0.116393
	16 h	ZT10	28.1607	28.681	27.7141	28.1853	6.63766	1.04591	0.484339			16 h	ZT10	28.2458	28.3006	28.6266	28.391	6.37814	0.676375	0.625736		0.532066	0.047727
	20 h	ZT14	27.9975	27.7756	27.847	27.8734	6.6727	1.08095	0.472717			20 h	ZT14	27.9958	27.5673	27.7031	27.7554	6.66974	0.967979	0.511222		0.473202	0.000485163
	24 h	ZT18	28.9286	28.2309	27.582	28.2472	6.91443	1.32268	0.399791			24 h	ZT18	28.051	27.7458	27.9612	27.9194	6.47313	0.771371	0.58586		0.471318	0.0715271
	4 h	ZT22	27.6108	27.8501	27.5667	27.6759	5.4383	-0.153446	1.11222			4 h	ZT22	28.2313	27.7615	27.7365	27.9098	5.83961	0.137851	0.908872		0.977182	0.135041
	8 h	ZT26	27.4934	27.5007	27.0637	27.3526	5.59977	0.0080219	0.994455			8 h	ZT26	27.5602	27.8688	27.9244	27.7845	6.04956	0.347802	0.78578		0.861271	0.133184
	12 h	ZT30	27.583	27.3777	27.4737	27.4781	5.50338	-0.0883644	1.06316			12 h	ZT30	27.8539	28.3781	27.8014	28.0111	6.59619	0.894433	0.537958		0.780812	0.282352
	16 h	ZT34	28.0477	27.917	27.6295	27.8648	5.16176	-0.429983	1.34722			16 h	ZT34	27.5618	27.4379	27.5542	27.518	5.83254	0.130777	0.913339		1.09675	0.250469
	20 h	ZT38	27.5954	27.721	28.1631	27.8265	5.16949	-0.422255	1.34002			20 h	ZT38	27.8598	27.6704	27.932	27.8207	6.07467	0.372911	0.772223		1.02777	0.312248
	24 h	ZT42	27.8956	28.0181	27.8584	27.924	4.83804	-0.753707	1.68612			24 h	ZT42	28.3987	27.9188	28.0543	28.1239	6.06564	0.363877	0.777074		1.20307	0.48305
	4 h	ZT46	27.7324	27.7034	27.6315	27.6891	4.93896	-0.652791	1.57221			4 h	ZT46	27.9481	27.4031	27.7566	27.7026	5.65927	-0.0424946	1.02989		1.26324	0.308965
	8 h	ZT50	28.9199	28.8005	28.7936	28.838	5.71456	0.122815	0.918394			8 h	ZT50	27.2753	27.4058	27.5893	27.4235	5.24349	-0.458268	1.37389		1.09571	0.177312
	12 h	ZT54	28.5425	28.3489	28.3497	28.4137	5.70368	0.111938	0.925344			12 h	ZT54	28.8344	27.6778	27.5243	28.0122	4.95598	-0.745786	1.67689		1.23956	0.314211
	16 h	ZT58	28.0091	27.867	27.8173	27.8978	5.32107	-0.270672	1.20637			16 h	ZT58	27.4222	27.4082	27.3896	27.4067	5.26157	-0.440188	1.35678		1.23177	0.0253973
	20 h	ZT62	28.4289	28.501	28.1148	28.3482	6.05563	0.46388	0.725034			20 h	ZT62	27.9702	27.7886	28.0404	27.9331	5.5613	-0.140459	1.10226		0.87318	0.148146
	24 h	ZT66	28.1858	28.2473	28.6409	28.358	6.17789	0.586146	0.66612			24 h	ZT66	27.3975	27.7254	27.7372	27.62	5.45547	-0.246289	1.18615		0.882591	0.216471
	4 h	ZT70	28.2283	28.2905	29.9625	28.2594	5.70966	0.117914	0.921519			4 h	ZT70	27.7743	28.0148	27.6446	27.8112	5.30249	-0.399273	1.31884		1.07176	0.150246
	8 h	ZT74	28.5293	28.7138	28.6446	28.6292	5.25095	-0.340794	1.26645			8 h	ZT74	28.3222	27.8469	27.8904	28.0198	5.17474	-0.52702	1.44095		1.3008	0.0343497
	12 h	ZT78	27.7324	28.0384	28.0427	27.9378	5.48094	-0.110807	1.07983			12 h	ZT78	27.8704	27.9899	28.1122	27.9909	5.19982	-0.501941	1.41612		1.19599	0.116155
0:24 DD -40%	time		Ct1	Ct2	Ct3	avg	dct	ddct	2^-ddct		0:24 DD-40%	time		Ct1	Ct2	Ct3	avg	dct	ddct	2^-ddct		AB avg	sd
root	8 h	ZT2	28.3233	28.0518	28.2637	28.2129	5.56919	-0.0225575	1.01576		root	8 h	ZT2	27.7607	27.3076	27.9267	27.665	5.53006	-0.171699	1.12638		1.02972	0.0139622
Series A	12 h	ZT6	28.1107	27.7458	27.8759	27.9108	5.33278	-0.258969	1.19662		Series B	12 h	ZT6	27.9231	28.1778	28.4226	28.1745	5.78532	0.0835615	0.943725		1.03553	0.161094
	16 h	ZT10	27.7035	27.8315	27.9698	27.8349	5.18988	-0.40187	1.32122			16 h	ZT10	28.3715	28.343	28.4191	28.3779	5.686	-0.01576	1.01098		1.12899	0.192232
	20 h	ZT14	28.1351	27.8274	28.1063	28.0229	4.83584	-0.755903	1.68869			20 h	ZT14	27.9269	27.5871	27.5164	27.6768	5.11335	-0.588408	1.50359		1.54094	0.147749
	24 h	ZT18	28.0796	28.1369	28.2207	28.1457	5.16504	-0.426709	1.34416			24 h	ZT18	27.632	27.5361	27.9479	27.7053	5.30881	-0.392955	1.31308		1.28042	0.0637464
	4 h	ZT22	27.9117	27.7825	27.5949	27.763	4.87803	-0.713718	1.64003			4 h	ZT22	27.483	27.3966	27.7933	27.5576	5.12798	-0.573783	1.48842		1.50958	0.130444
	8 h	ZT26	27.4455	27.5715	27.5562	27.5244	4.95387	-0.637877	1.55604			8 h	ZT26	27.8143	27.5505	27.4307	27.5985	4.88319	-0.818571	1.76366		1.5951	0.0390642
	12 h	ZT30	28.0936	27.6959	28.0533	27.9476	4.93718	-0.654567	1.57414			12 h	ZT30	28.6313	28.2018	28.3238	28.3856	5.08322	-0.618543	1.53532		1.49837	0.075773
	16 h	ZT34	27.8497	27.5431	27.9537	27.7822	4.68463	-0.907119	1.8753			16 h	ZT34	28.466	28.171	27.8938	28.1769	5.2624	-0.439359	1.356		1.56587	0.309428
	20 h	ZT38	28.2358	27.6882	28.0877	28.0039	4.99446	-0.597288	1.51287			20 h	ZT38	27.8684	27.5885	27.6713	27.7094	5.43397	-0.267793	1.20396		1.31422	0.198651
	24 h	ZT42	27.6859	27.2468	27.3095	27.4141	4.95583	-0.635914	1.55392			24 h	ZT42	28.0541	27.7961	28.1457	27.9986	5.24503	-0.456736	1.37243		1.41279	0.141128
	4 h	ZT46	27.5584	27.0382	27.3483	27.315	4.89132	-0.700427	1.62499			4 h	ZT46	28.1035	28.1277	27.8456	28.0256	5.2088	-0.492959	1.40733		1.46449	0.160493
	8 h	ZT50	28.7396	28.7808	28.9314	28.8172	6.24084	0.649098	0.637679			8 h	ZT50	27.4285	27.2053	27.4268	27.3536	4.62852	-1.07325	2.10416		1.29367	0.655996
	12 h	ZT54	28.591	28.4724	28.4271	28.4968	5.68011	0.0883681	0.940586			12 h	ZT54	27.435	27.278	27.4924	27.4018	4.59743	-1.10433	2.15		1.46636	0.525776
	16 h	ZT58	27.0604	27.2726	27.3197	27.2175	5.74391	0.152166	0.899899			16 h	ZT58	27.5005	27.4794	27.7847	27.5882	5.27378	-0.427985	1.34535		1.07324	0.173338
	20 h	ZT62	27.9442	27.7421	27.9598	27.8821	5.46135	-0.130392	1.09459			20 h	ZT62	28.5528	28.3638	28.6558	28.5242	3.94807	-1.75369	3.3722		2.1096	1.01501
	24 h	ZT66	27.5605	27.2841	27.3389	27.3945	5.45286	-0.13889	1.10106			24 h	ZT66	29.0549	28.8786	29.1532	29.0289	3.81825	-1.88351	3.68971		2.25993	1.15887
	4 h	ZT70	27.8626	28.0086	28.0188	27.9633	5.69665	0.104906	0.929866			4 h	ZT70	28.6604	28.6468	28.6255	28.6442	4.1924	-1.50936	2.84684		1.78384	0.853975
	8 h	ZT74	27.2122	27.3046	27.0839	27.2002	5.70431	0.112565	0.924942			8 h	ZT74	28.2322	28.2088	28.0476	28.1629	4.00623	-1.69553	3.23895		1.96304	1.0381
	12 h	ZT78	27.2669	27.1195	27.1948	27.1937	5.98918	0.397439	0.759205			12 h	ZT78	28.0022	27.7612	29.9732	27.8817	4.4596	-1.24216	2.36552		1.47552	0.716319
